# Supplementary material for: Feedbacks from the metabolic network to the genetic network reveal regulatory modules in E. coli and B. subtilis
Source: PLoS One. 2018 Oct 4;13(10):e0203311. doi: 10.1371/journal.pone.0203311 (PMC6171850; doi:10.1371/journal.pone.0203311)
Supplement: S1 Table — The excel sheets list the genes, interactions, regulators, sigma-factors, TFs, ncRNAs, regulated genes, details of SCCs, and hierarchical levels of the GRNs. (XLSX) [file pone.0203311.s001.xlsx]

## Sheet: All Genes
Escherichia coli		Bacillus subtilis
aaeA		abfA
aaeB		abh
aaeR		abnA
aaeX		abrB
aat		acdA
accA		ackA
accB		acoA
accC		acoB
accD		acoC
aceA		acoL
aceB		acoR
aceE		acsA
aceF		acuA
aceK		acuB
ackA		acuC
acnA		adaA
acnB		adaB
acpP		addA
acpS		addB
acrA		adhB
acrB		ahpC
acrD		ahpF
acrE		ahrC
acrF		albA
acrR		albB
acs		albC
actP		albD
ada		albE
add		albF
ade		albG
adhE		ald
adhP		aldY
adiA		alkA
adiC		alsD
adiY		alsR
adrA		alsS
aer		alsT
agaA		amhX
agaB		amyE
agaC		ansA
agaD		ansB
agaI		ansR
agaR		antE
agaS		appA
agaV		appB
agaW		appC
agp		appD
ahpC		appF
ahpF		aprE
aidB		aprX
ais		araA
alaA		araB
alaC		araD
alaE		araE
alaS		araL
alaT		araM
alaU		araN
alaV		araP
alaW		araQ
alaX		araR
aldA		arfM
aldB		argB
alkA		argC
alkB		argD
allA		argF
allB		argJ
allC		aroE
allD		arsB
allE		arsC
allR		arsR
allS		asd
alsA		asnH
alsB		asnO
alsC		azlB
alsE		azlC
alsK		azlD
alx		bcd
amiA		bdbA
amiB		bdbB
amiC		bdbC
amn		bdbD
ampC		bglC
ampD		bglH
ampE		bglP
ampG		bglS
amtB		bioA
amyA		bioB
anmK		bioD
ansB		bioF
ansP		bioI
apaG		bioW
apaH		birA
apbE		bkdAA
appA		bkdAB
appB		bkdB
appC		bkdR
appY		blt
apt		bltD
aqpZ		bltR
araA		bmr
araB		bmrR
araC		bmrU
araD		bofA
araE		bofC
araF		brnQ
araG		bsrB
araH		Bsu1630a
araJ		buk
arcA		carA
arcZ		carB
arfA		ccdA
arfB		ccpA
argA		ccpB
argB		ccpC
argC		ccpN
argD		cdd
argE		cgeA
argF		cgeB
argG		cgeC
argH		cgeD
argI		cgeE
argO		cggR
argP		cheA
argQ		cheB
argR		cheC
argS		cheD
argT		cheV
argU		cheW
argV		cheY
argW		citA
argX		citB
argY		citG
argZ		citM
ariR		citR
aroA		citT
aroB		citZ
aroD		clpC
aroF		clpE
aroG		clpP
aroH		clpQ
aroK		clpX
aroL		clpY
aroM		codV
aroP		codY
arpA		comA
arrS		comC
arsB		comEA
arsC		comEB
arsR		comEC
artI		comFA
artJ		comFB
artM		comFC
artP		comGA
artQ		comGB
ascB		comGC
ascF		comGD
ascG		comGE
aslB		comGF
asnA		comGG
asnB		comK
asnC		comQ
asnT		comS
asnU		comX
asnV		comZ
aspA		cotA
aspC		cotB
aspT		cotC
aspV		cotD
asr		cotE
astA		cotF
astB		cotG
astC		cotH
astD		cotJA
astE		cotJB
atoA		cotJC
atoB		cotM
atoC		cotP
atoD		cotS
atoE		cotSA
atpA		cotT
atpB		cotV
atpC		cotW
atpD		cotX
atpE		cotY
atpF		cotZ
atpG		coxA
atpH		csbA
atpI		csbB
avtA		csbC
azoR		csbD
azuC		csbX
bacA		csfB
baeR		csfC
baeS		csgA
bamA		cspB
bamB		cssR
bamC		cssS
bamD		ctaA
bamE		ctaB
basR		ctaC
basS		ctaD
bax		ctaE
bcp		ctaF
bcsB		ctaG
bcsE		ctc
bcsF		ctsR
bcsG		cwlC
bcsZ		cwlD
bdcA		cwlH
bdcR		cwlJ
bdm		cydA
betA		cydB
betB		cydC
betI		cydD
betT		cymR
bfr		cysC
bglB		cysE
bglF		cysH
bglG		cysK
bglJ		cysP
bglX		cysS
bhsA		dacB
bioA		dacC
bioB		dacF
bioC		dapA
bioD		dapG
bioF		dctP
birA		dctR
bisC		degQ
blc		degR
bluF		degS
bluR		degU
bolA		deoR
borD		des
bssR		dhbA
bssS		dhbB
btuB		dhbC
btuF		dhbE
C0343		dhbF
C0614		dinB
cadA		dinC
cadB		divIB
cadC		divIC
caiA		dltA
caiB		dltB
caiC		dltC
caiD		dltD
caiE		dltE
caiF		dnaA
caiT		dnaE
can		dnaG
carA		dnaJ
carB		dnaK
cas1		dnaN
cas2		dppA
casA		dppB
casB		dppC
casC		dppD
casD		dppE
casE		dps
cbl		dra
cbpA		drm
cbpM		eno
cbrA		epr
cbrB		era
cbrC		etfA
cca		etfB
ccmA		exoA
ccmB		exuR
ccmC		exuT
ccmD		ezrA
ccmE		fabD
ccmF		fabF
ccmG		fabG
ccmH		fabHA
cdaR		fabHB
cdd		fabI
cdsA		fabL
cedA		fapR
cfa		fbaB
chaC		fbp
chbA		feuA
chbB		feuB
chbC		feuC
chbF		ffh
chbG		fhuD
chbR		flgB
cheA		flgC
cheB		flgE
cheR		flgK
cheW		flgL
cheY		flgM
cheZ		flhA
chiA		flhB
chiP		flhF
cho		flhO
chpB		flhP
chpS		fliD
cirA		fliE
citC		fliF
citD		fliG
citE		fliH
citF		fliI
citG		fliJ
citT		fliK
citX		fliL
clcA		fliM
clpA		fliP
clpB		fliQ
clpP		fliR
clpS		fliS
clpX		fliT
cmk		fliY
cnu		fliZ
coaD		fnr
cobB		folB
cobC		folC
cobS		folD
cobT		folK
cobU		fruA
codA		fruK
codB		fruR
comR		ftsA
copA		ftsH
corA		ftsW
cpdB		ftsY
cpxA		ftsZ
cpxP		fur
cpxR		gabD
cra		gabP
crcB		gabR
creA		gabT
creB		galE
creC		galT
creD		gapA
crl		gapB
crp		gcaD
crr		gdh
csdA		gerAA
csdE		gerAB
csgA		gerAC
csgB		gerBA
csgC		gerBB
csgD		gerBC
csgE		gerD
csgF		gerE
csgG		gerKA
csiD		gerKB
csiE		gerKC
csiR		gerM
cspA		gerPA
cspC		gerPB
cspD		gerPC
cspE		gerPD
cspF		gerPE
cspH		gerPF
cspI		ggaA
csrA		ggaB
csrB		gidA
csrC		gidB
csrD		glcR
cstA		glcT
cueO		glcU
cueR		glgA
curA		glgB
cusA		glgC
cusB		glgD
cusC		glgP
cusF		glnA
cusR		glnH
cusS		glnM
cutA		glnP
cutC		glnQ
cvpA		glnR
cvrA		glpD
cyaA		glpF
cyaR		glpK
cyaY		glpP
cybB		glpQ
cycA		glpT
cydA		gltA
cydB		gltB
cydC		gltC
cydD		gltR
cynR		gltX
cynS		glyA
cynT		glyQ
cynX		glyS
cyoA		gntK
cyoB		gntP
cyoC		gntR
cyoD		gntZ
cyoE		goxB
cysA		gpr
cysB		groEL
cysC		groES
cysD		grpE
cysE		gsiB
cysG		gspA
cysH		gtaB
cysI		guaA
cysJ		guaC
cysK		guaD
cysM		gudB
cysN		gutB
cysP		gutP
cysT		gutR
cysU		gyrA
cysW		gyrB
cysZ		hag
cytR		hbs
dacA		hemA
dacB		hemAT
dacC		hemB
dadA		hemC
dadX		hemD
dam		hemL
damX		hemN
dapA		hemX
dapB		hemZ
dapD		hisC
dapE		hmp
dapF		hpr
dbpA		hrcA
dcp		htpG
dcrB		htrA
dctA		hutG
dctR		hutH
dcuA		hutI
dcuB		hutM
dcuC		hutP
dcuD		hutU
dcuR		hxlA
dcuS		hxlB
ddlB		hxlR
ddpA		icd
ddpB		idh
ddpC		ilvA
ddpD		ilvB
ddpF		ilvC
ddpX		ilvD
deaD		ilvH
dedA		infB
dedD		infC
def		iolB
degP		iolC
deoA		iolD
deoB		iolE
deoC		iolF
deoD		iolH
deoR		iolI
der		iolR
dgkA		iolS
dhaK		ipi
dhaL		ispA
dhaM		jag
dhaR		kapB
dicA		katA
dicB		katE
dicF		katX
dinB		kdgA
dinD		kdgK
dinF		kdgR
dinG		kdgT
dinI		kinA
dinJ		kinB
dinQ		kinC
djlA		kipA
djlB		kipI
djlC		kipR
dkgA		lacA
dkgB		lacR
dksA		lcfA
dld		lctP
dmlA		ldh
dmlR		lepA
dmsA		leuA
dmsB		leuB
dmsC		leuC
dmsD		leuD
dnaA		leuS
dnaE		levD
dnaG		levE
dnaJ		levF
dnaK		levG
dnaN		levR
dosP		lexA
dpiA		licA
dpiB		licB
dppA		licC
dppB		licH
dppC		licR
dppD		licT
dppF		ligA
dps		lmrA
dsbA		lmrB
dsbB		lonA
dsbC		lonB
dsbG		lpdV
dsdA		lrpA
dsdC		lrpB
dsdX		lrpC
dsrA		lysA
dsrB		lysC
dtpD		lysS
dusA		lytA
dusB		lytB
dut		lytC
dxr		lytD
dxs		lytE
ebgA		lytF
ebgC		lytR
ebgR		maeN
ecnB		malA
eco		malP
ecpA		mbl
ecpR		mcpA
eda		mcpB
edd		mcpC
efeB		mcsA
efeO		mcsB
efeU_1		mdh
efeU_2		mecA
efp		med
elaA		menB
elaD		menC
elfA		menD
elfC		menE
elfD		menF
elfG		minC
emrA		minD
emrB		mmgA
emrD		mmgB
emrK		mmgC
emrY		mmgD
emtA		mmgE
eno		mmsA
entA		mntA
entB		mntB
entC		mntC
entD		mntD
entE		mntH
entF		mntR
entH		motA
entS		motB
envC		mrgA
envR		msmX
envY		mta
envZ		mtn
epd		mtrA
epmB		mtrB
eptB		murB
era		murG
erfK		nadA
erpA		nadB
esrE		nadC
essD		nadE
etk		narG
evgA		narH
evgS		narI
exbB		narJ
exbD		narK
exoX		nasA
exuR		nasB
exuT		nasC
fabA		nasD
fabB		nasE
fabF		nasF
fabR		nfrA
fabZ		nhaX
fadA		nifS
fadB		nin
fadD		nprE
fadE		nrdE
fadH		nrdF
fadI		nrgA
fadJ		nrgB
fadL		nucA
fadM		nucB
fadR		nupC
fau		nusA
fbaA		nusB
fbaB		obg
fdhE		odhA
fdhF		odhB
fdnG		ogt
fdnH		oppA
fdnI		oppB
fdoG		oppC
fdrA		oppD
fdx		oppF
feaB		opuAA
feaR		opuAB
fecA		opuAC
fecB		opuBA
fecC		opuBB
fecD		opuBC
fecE		opuBD
fecI		opuE
fecR		pabA
feoA		pabB
feoB		pabC
feoC		paiA
fepA		paiB
fepB		parC
fepC		parE
fepD		pbpD
fepE		pbpE
fepG		pbpF
fes		pbpX
ffh		pbuG
ffs		pbuX
fhlA		pckA
fhuA		pcrA
fhuB		pdhA
fhuC		pdhB
fhuD		pdhC
fhuE		pdhD
fhuF		pdp
fic		pel
fieF		perR
fimA		pgk
fimB		pgm
fimC		pheS
fimD		pheT
fimE		phoA
fimF		phoB
fimG		phoD
fimH		phoP
fimI		phoR
fimZ		phrA
fis		phrC
fiu		phrE
fixA		phrF
fixB		phrG
fixC		phrI
fixX		phrK
fkpA		plsX
fkpB		pmi
fldA		ppiB
fldB		prfB
flgA		prkA
flgB		prs
flgC		psd
flgD		pspA
flgE		pssA
flgF		pstA
flgG		pstBA
flgH		pstBB
flgI		pstC
flgJ		pstS
flgK		pta
flgL		ptb
flgM		ptsG
flgN		ptsH
flhA		ptsI
flhB		pucA
flhC		pucB
flhD		pucC
flhE		pucD
fliA		pucE
fliC		pucH
fliD		pucJ
fliE		pucK
fliF		pucL
fliG		pucM
fliH		pucR
fliI		punA
fliJ		purA
fliK		purB
fliL		purC
fliM		purD
fliN		purE
fliO		purF
fliP		purH
fliQ		purK
fliR		purL
fliS		purM
fliT		purN
fliY		purQ
fliZ		purR
flu		purS
flxA		purT
fmt		pycA
fnr		pyrAA
fnrS		pyrAB
focA		pyrB
focB		pyrC
folA		pyrD
folB		pyrE
folE		pyrF
folK		pyrG
folP		pyrK
fpr		pyrP
frc		pyrR
frdA		qcrA
frdB		qcrB
frdC		qcrC
frdD		racX
frlA		radA
frlB		radC
frlC		rapA
frlD		rapB
frlR		rapC
frr		rapD
frsA		rapE
fruA		rapF
fruB		rapG
fruK		rapH
frvR		rbfA
fryA		rbsA
fsaA		rbsB
fsr		rbsC
ftnA		rbsD
ftnB		rbsK
ftsA		rbsR
ftsB		recA
ftsH		recF
ftsI		relA
ftsK		resA
ftsL		resB
ftsP		resC
ftsQ		resD
ftsW		resE
ftsX		rho
ftsZ		ribA
fucA		ribD
fucI		ribE
fucK		ribH
fucO		ribR
fucP		ribT
fucR		rnc
fucU		rncS
fumA		rocA
fumB		rocB
fumC		rocC
fur		rocD
fusA		rocE
fxsA		rocF
gabD		rocG
gabP		rocR
gabT		rok
gadA		rplT
gadB		rpmH
gadC		rpmI
gadE		rpoB
gadW		rpoE
gadX		rpsD
gadY		rpsF
galE		rpsR
galK		rrnA-16S
galM		rrnA-23S
galP		rrnA-5S
galR		rrnB-16S
galS		rrnB-23S
galT		rrnB-5S
gapA		rrnD-16S
garD		rrnD-23S
garK		rrnD-5S
garL		rrnO-16S
garP		rrnO-23S
garR		rrnO-5S
gatA		rsbR
gatB		rsbS
gatC		rsbT
gatD		rsbU
gatR_1		rsbV
gatR_2		rsbW
gatY		rsbX
gatZ		rsfA
gcd		rsiX
gcl		ruvA
gcvA		ruvB
gcvB		sacA
gcvH		sacB
gcvP		sacC
gcvR		sacP
gcvT		sacT
gdhA		sacX
gfcA		sacY
gfcD		safA
ghrA		sat
ghrB		sbcD
glcA		sboA
glcB		sboX
glcC		sbp
glcD		scoA
glcE		scoB
glcF		scr
glcG		sda
gldA		sdhA
glf		sdhB
glgA		sdhC
glgB		seaA
glgC		secA
glgP		senS
glgS		serS
glgX		sigA
glk		sigB
glmS		sigD
glmU		sigE
glmY		sigF
glmZ		sigG
glnA		sigH
glnB		sigI
glnD		sigK
glnE		sigL
glnG		sigM
glnH		sigW
glnK		sigX
glnL		sigY
glnP		sinI
glnQ		sinR
glnS		sipS
glnU		sipT
glnV		sipV
glnW		sipW
glnX		sleB
gloA		smc
gloB		smf
glpA		speB
glpB		speD
glpC		speE
glpD		splA
glpE		splB
glpF		spmA
glpG		spmB
glpK		spo0A
glpQ		spo0B
glpR		spo0E
glpT		spo0F
glpX		spo0M
glrK		spoIIAA
glrR		spoIIAB
gltA		spoIID
gltB		spoIIE
gltD		spoIIGA
gltF		spoIIIAA
gltI		spoIIIAB
gltJ		spoIIIAC
gltK		spoIIIAD
gltL		spoIIIAE
gltP		spoIIIAF
gltS		spoIIIAG
gltT		spoIIIAH
gltU		spoIIIC
gltV		spoIIID
gltW		spoIIIE
gltX		spoIIIJ
gluQ		spoIIM
glxK		spoIIP
glxR		spoIIQ
glyA		spoIIR
glyQ		spoIVA
glyS		spoIVB
glyT		spoIVCA
glyU		spoIVCB
glyW		spoIVFA
gmk		spoIVFB
gmr		spoVAA
gnd		spoVAB
gnsA		spoVAC
gntK		spoVAD
gntP		spoVAE
gntR		spoVAF
gntT		spoVB
gntU		spoVD
gntX		spoVE
gor		spoVFA
gph		spoVFB
gpmA		spoVG
gpmM		spoVID
gpsA		spoVK
gpt		spoVM
grcA		spoVR
greA		spoVS
greB		spoVT
groL		sppA
groS		spsA
grpE		spsB
grxA		spsC
grxB		spsD
grxC		spsE
grxD		spsF
gshB		spsG
gspA		spsI
gspB		spsJ
gspC		spsK
gspD		spsL
gspE		srfAA
gspF		srfAB
gspG		srfAC
gspH		srfAD
gspI		ssb
gspJ		sspA
gspK		sspB
gspL		sspC
gspM		sspD
gspO		sspE
guaA		sspF
guaB		sspG
guaD		sspH
gudD		sspI
gudP		sspJ
gudX		sspK
gutM		sspL
gutQ		sspM
gyrA		sspN
gyrB		sspO
hcaB		sspP
hcaC		ssuA
hcaD		ssuB
hcaE		ssuC
hcaF		ssuD
hcaR		sul
hcaT		sunA
hchA		sunT
hcp		tagA
hcr		tagB
hdeA		tagC
hdeB		tagD
hdeD		tagE
hdfR		tagF
hemA		tasA
hemB		tenA
hemE		tenI
hemF		tetB
hemH		tetL
hemL		tgl
hemN		thdF
hepA		thiE
hflC		thiF
hflD		thiG
hflK		thiM
hflX		thiS
hfq		thrS
hha		thrZ
hicA		tlp
hicB		tlpA
higA		tlpB
higB		tlpC
hinT		tnrA
hipA		tpiA
hipB		treA
hisA		treP
hisB		treR
hisF		trmU
hisH		trnA-Ala
hisI		trnA-Ile
hisJ		trnB-Ala
hisM		trnB-Arg
hisP		trnB-Asn
hisQ		trnB-Asp
hisR		trnB-Glu
hisS		trnB-Gly1
hlpA		trnB-Gly2
hlyE		trnB-His
hmp		trnB-Ile2
hns		trnB-Leu1
hofB		trnB-Leu2
hofC		trnB-Lys
hofM		trnB-Met1
hofN		trnB-Met2
hofO		trnB-Met3
hofP		trnB-Phe
hokA		trnB-Pro
hokC		trnB-Ser1
hokD		trnB-Ser2
hokE		trnB-Thr
holB		trnB-Val
holC		trnD-Asn
holE		trnD-Asp
hpf		trnD-Cys
hpt		trnD-Gln
hrpB		trnD-Glu
hscA		trnD-Gly
hscB		trnD-His
hscC		trnD-Leu1
hsdS		trnD-Leu2
hslJ		trnD-Met
hslO		trnD-Phe
hslR		trnD-Ser
hslU		trnD-Thr
hslV		trnD-Trp
hspQ		trnD-Tyr
hsrA		trnD-Val
htgA		trnI-Gly
htpG		trnI-Thr
htpX		trnJ-Gly
htrE		trnO-Ala
htrL		trnO-Ile
hupA		trnS-Leu2
hupB		trnSL-Tyr1
hyaA		trnSL-Val2
hyaB		trpA
hyaC		trpB
hyaD		trpC
hyaE		trpD
hyaF		trpE
hybA		trpF
hybB		trpS
hybC		trxA
hybD		tuaA
hybE		tuaB
hybF		tuaC
hybG		tuaD
hybO		tuaE
hycA		tuaF
hycB		tuaG
hycC		tuaH
hycD		tyrA
hycE		tyrS
hycF		tyrZ
hycG		ureA
hycH		ureB
hycI		ureC
hydN		usd
hyfA		uvrA
hyfB		uvrB
hyfC		uvrC
hyfD		uvrX
hyfE		uxaA
hyfF		uxaB
hyfG		uxaC
hyfH		uxuA
hyfI		valS
hyfJ		veg
hyfR		vpr
hyi		wapA
hypA		wprA
hypB		xkdA
hypC		xkdB
hypD		xkdC
hypE		xkdD
hypF		xkdE
hyuA		xkdF
iadA		xkdG
iap		xkdH
ibaG		xkdI
ibpA		xkdJ
ibpB		xkdK
ibsA		xkdM
ibsB		xpaC
ibsC		xpf
ibsD		xpt
ibsE		xre
icd		xsa
iclR		xtmA
idi		xtmB
idnD		xtrA
idnK		xylA
idnO		xylB
idnR		xylR
idnT		xynA
ihfA		xynB
ihfB		xynP
ileS		yaaA
ileT		yaaB
ileU		yaaH
ileV		yaaJ
ileX		yaaN
ilvA		yabG
ilvB		yabJ
ilvC		yabP
ilvD		yabQ
ilvE		yabR
ilvG_1		yacF
ilvG_2		yacK
ilvH		yacL
ilvI		yacM
ilvL		yacN
ilvM		yacO
ilvN		yacP
ilvX		yazB
ilvY		yazC
inaA		ybaK
infA		ybaL
infB		ybaN
infC		ybbA
insA-6		ybbB
insA-7		ybbM
insAB-6		ybcO
insB-6		ybcP
insC-5		ybcS
insCD-5		ybcT
insD		ybdA
insD-5		ybdB
insEF-2		ybdD
insEF-4		ybdE
insF-2		ybdK
insF-4		ybdO
insG		ybfM
insH-1		ybfO
insH-11		ybgB
insH-2		ybgE
insH-3		ybgH
insH-4		ybgJ
insH-5		ybxH
insH-6		ycbA
insH-7		ycbK
insH-9		yccC
insI-1		ycdH
insI-3		ycdI
insJ		yceA
insK		yceC
insL-1		yceD
insL-2		yceE
insL-3		yceF
insN-1		yceG
insO-1		yceH
intD		ycgF
intQ		ycgG
intR		ycgT
intS		yciA
intZ		yciB
ipeX		yciC
iraD		yckD
iraM		yclF
iraP		yclN
IS128		yclO
IS129		yclP
iscA		yclQ
iscR		ycnH
iscS		ycnK
iscU		ycsF
iscX		ycsG
ispA		ycsI
ispE		ycsK
ispF		yczA
ispG		ydaD
ispH		ydaE
istR-1		ydaF
istR-2		ydaG
ivbL		ydaP
ivy		ydaS
katE		ydaT
katG		ydbD
kbaY		ydbM
kbaZ		ydbN
kbl		ydbP
kch		ydbS
kdgR		ydbT
kdpA		ydcA
kdpB		ydcC
kdpC		ydfI
kdpE		ydfJ
kdpF		ydfK
kdsA		ydfO
kdsB		ydfR
kdsC		ydfS
kdsD		ydgA
kduI		ydgB
kefC		ydgG
kefF		ydgH
kgtP		ydhD
lacA		ydhF
lacI		ydhK
lacY		ydhO
lacZ		ydhU
lamB		ydiH
ldcA		ydiO
ldcC		ydiP
ldhA		ydjG
ldrA		ydjH
ldrB		ydjI
ldrC		ydjK
ldrD		ydjO
lepB		ydjP
leuA		yeaA
leuB		yerH
leuC		yesJ
leuD		yesK
leuE		yfhA
leuL		yfhC
leuO		yfhD
leuP		yfhK
leuQ		yfhL
leuT		yfhM
leuU		yfhP
leuV		yfhQ
leuW		yfhS
leuX		yfiA
leuZ		yfiY
lexA		yfiZ
lhgO		yfjS
lhr		yfkD
ligB		yfkH
lipA		yfkI
lipB		yfkJ
lit		yfkM
livF		yfkN
livG		yflA
livH		yflG
livJ		yflH
livK		yflN
livM		yflS
lldD		yfmC
lldP		yfmD
lldR		yfmE
lnt		yfmF
loiP		yfmO
lolA		yfmP
lolB		yfmS
lolC		yfmT
lolD		yfnD
lolE		yfnE
lon		yfnF
lpcA		yfnG
lpd		yfnH
lplA		ygaN
lplT		yhaG
lpoA		yhaM
lpoB		yhaN
lptA		yhaO
lptB		yhaX
lptC		yhaZ
lptD		yhbH
lptF		yhcE
lptG		yhcF
lpxA		yhcG
lpxB		yhcH
lpxC		yhcI
lpxD		yhcL
lpxK		yhcM
lpxM		yhcN
lpxP		yhcO
lpxT		yhcP
lrhA		yhcQ
lrp		yhcV
lspA		yhdE
lsrA		yhdF
lsrB		yhdK
lsrC		yhdL
lsrD		yhdN
lsrF		yhdO
lsrG		yheC
lsrK		yheD
lsrR		yheK
luxS		yhfL
lysA		yhfM
lysC		yhfQ
lysP		yhfW
lysR		yhjB
lysT		yhjD
lysU		yhjE
lysV		yhjL
lysW		yhjM
lyxK		yhjR
macB		yhxC
maeA		yirY
mak		yisB
malE		yisY
malF		yisZ
malG		yitA
malI		yitB
malK		yitC
malM		yitD
malP		yitE
malQ		yitF
malS		yitG
malT		yjbC
malX		yjbD
malY		yjbE
malZ		yjbJ
manA		yjbV
manX		yjbX
manY		yjcA
manZ		yjcB
marA		yjcC
marB		yjcI
marR		yjcJ
mazE		yjcN
mazF		yjcP
mazG		yjcQ
mcaS		yjcZ
mcbA		yjdB
mcbR		yjdH
mcrA		yjfA
mcrC		yjfB
mdaB		yjgB
mdh		yjmB
mdoB		yjmC
mdoD		yjmD
mdoG		yjmF
mdoH		yjoB
mdtA		ykgA
mdtB		ykgB
mdtC		yklA
mdtD		ykmA
mdtE		yknT
mdtF		yknW
mdtK		yknX
melA		yknY
melB		yknZ
melR		ykoL
menA		ykrI
menB		ykrS
menC		ykrT
menE		ykrU
metA		ykrV
metB		ykrW
metC		ykrX
metE		ykrY
metF		ykrZ
metH		ykuD
metI		ykuF
metJ		ykuG
metK		ykuN
metL		ykuO
metN		ykuP
metQ		ykvI
metR		ykvP
metT		ykvQ
metU		ykvR
metV		ykvT
metW		ykvU
metY		ykvV
metZ		ykvW
mfd		ykzA
mglA		ykzB
mglB		ylaA
mglC		ylaB
mgrB		ylaC
mgrR		ylaD
mgtA		ylaJ
mgtL		ylbB
mhpA		ylbC
mhpB		ylbD
mhpC		ylbE
mhpD		ylbJ
mhpE		ylbO
mhpF		ylnD
mhpR		ylnE
mhpT		ylnF
miaA		yloB
micA		ylpC
micC		ylqB
micF		ylxF
micM		ylxG
minE		ylxH
mioC		ylxL
mlc		ylxM
mlrA		ylxP
mltA		ylxQ
mltD		ylxR
mltF		ylxW
mmuM		ylxX
mmuP		ymaA
mngA		ymaB
mngB		ymaG
mngR		yncD
mnmG		yndA
mntH		yndD
mntP		yndE
mntR		yndF
mntS		yndL
moaA		yndN
moaB		yneA
moaC		yneB
moaD		yneI
moaE		yneJ
mocA		yngE
modA		yngF
modB		yngG
modC		yngH
modE		yngI
moeA		yngJ
moeB		yngK
mokB		ynzC
mokC		yoaA
molR_1		yoaF
motA		yoaG
motB		yoaH
mpaA		yoaJ
mpl		yoaN
mppA		yoaR
mprA		yoaW
mqo		yobH
mqsA		yobJ
mqsR		yobO
mraY		yobW
mraZ		yocG
mreB		yocH
mreC		yocK
mreD		yodB
mrp		yodF
msbA		yodH
mscM		yodI
msrA		yofA
msrB		yolC
msyB		yolD
mtfA		yolJ
mtgA		yorB
mtlA		yorC
mtlD		yotK
mtlR		yoxA
mtn		yoxB
mtr		yoxC
mug		yozK
mukB		yozL
mukE		yozM
mukF		yozO
murC		yozQ
murD		ypbR
murE		ypeB
murF		yphA
murG		ypjB
murI		ypmP
murP		ypqA
murQ		ypuB
murR		ypuC
mutH		ypuD
mutL		ypuE
mutM		ypzA
mutS		yqcK
mzrA		yqdB
nac		yqeT
nadA		yqeU
nadB		yqeV
nadC		yqeZ
nadE		yqfA
nadK		yqfB
nadR		yqfC
nagA		yqfD
nagB		yqfL
nagC		yqfQ
nagD		yqfS
nagE		yqfU
nagK		yqfY
nagZ		yqfZ
nanA		yqgZ
nanC		yqhA
nanE		yqhB
nanK		yqhP
nanM		yqhQ
nanR		yqhV
nanS		yqiQ
nanT		yqjL
napA		yqjW
napB		yqjX
napC		yqxA
napD		yqxD
napF		yqxL
napG		yqxM
napH		yqzB
narG		yqzE
narH		yqzG
narI		yqzH
narJ		yraA
narK		yraD
narL		yraE
narP		yraF
narQ		yraG
narU		yrdK
narV		yrhA
narW		yrhB
narX		yrhC
narY		yrhH
narZ		yrhI
ndh		yrhJ
ndk		yrkC
nemA		yrrD
nemR		yrrR
nfi		yrrS
nfo		yrrT
nfsA		yrvD
nfsB		yrvI
nfuA		yrvO
nhaA		yrxA
nhaB		yrzC
nhaR		yscB
nhoA		ysdA
nikA		ysdB
nikB		ysiA
nikC		ysiB
nikD		ysnD
nikE		ysnF
nikR		ysxA
ninE		ysxC
nirB		ysxE
nirC		ytaA
nirD		ytbQ
nlpA		ytcC
nlpC		yteA
nlpD		yteJ
nlpE		yteV
nlpI		ytfI
nmpC		ytfJ
nohA		ythP
norR		ythQ
norV		ytiP
norW		ytkD
npr		ytkL
nrdA		ytlA
nrdB		ytlB
nrdD		ytlC
nrdE		ytlD
nrdF		ytlI
nrdG		ytmI
nrdH		ytmJ
nrdI		ytmK
nrdR		ytmL
nrfA		ytmM
nrfB		ytmN
nrfC		ytmO
nrfD		ytnI
nrfE		ytnJ
nrfF		ytnL
nrfG		ytnM
nsrR		ytrA
nudB		ytrB
nudC		ytrC
nudE		ytrD
nudG		ytrE
nudI		ytrF
nudJ		ytrH
nudL		ytrI
nuoA		yttA
nuoB		yttP
nuoC		ytvI
nuoE		ytxC
nuoF		ytxG
nuoG		ytxH
nuoH		ytxJ
nuoI		ytxM
nuoJ		ytxO
nuoK		yuaF
nuoL		yuaG
nuoM		yuaI
nuoN		yufM
nupC		yuiC
nupG		yuiI
nusA		yunB
nusB		yurG
ogrK		yurH
ogt		yurI
ohsC		yurS
ompA		yusJ
ompC		yusK
ompF		yusL
ompL		yusV
ompN		yuxH
ompR		yuxK
ompT		yuxO
ompW		yuzA
ompX		yuzC
omrA		yvaB
omrB		yvaM
oppA		yvaN
oppB		yvaW
oppC		yvaX
oppD		yvaY
oppF		yvaZ
orn		yvbA
osmB		yvdP
osmC		yvdQ
osmE		yveA
osmF		yveB
osmY		yveK
otsA		yveL
otsB		yveM
oxc		yveN
oxyR		yveO
oxyS		yveP
paaA		yveQ
paaB		yveR
paaC		yveS
paaD		yveT
paaE		yvfA
paaF		yvfB
paaG		yvfC
paaH		yvfD
paaI		yvfE
paaJ		yvfF
paaK		yvfO
paaX		yvgO
paaY		yvgQ
paaZ		yvgR
pabA		yvjB
pabB		yvlA
pabC		yvlB
pagP		yvlC
pal		yvlD
panB		yvqH
panC		yvrE
panF		yvrH
parC		yvrI
pbpC		yvrN
pbpG		yvrO
pck		yvrP
pcm		yvtA
pcnB		yvyC
pdhR		yvyD
pdxA		yvyF
pdxJ		yvyG
pepA		ywaC
pepB		ywbI
pepD		ywbL
pepT		ywbM
pfkA		ywbN
pfkB		ywcH
pflA		ywcJ
pflB		ywdA
pflC		ywdI
pflD		ywdJ
pgaA		ywdK
pgaB		ywdL
pgaC		ywfK
pgaD		ywhA
pgi		ywhE
pgk		ywjA
pgl		ywjC
pgm		ywjF
pgpA		ywkA
pgpB		ywkB
pgpC		ywkC
pheA		ywlF
pheL		ywlG
pheM		ywmE
pheP		ywnJ
pheS		ywoA
pheT		ywoE
pheU		ywpH
pheV		ywrD
phnC		ywrE
phnD		ywrJ
phnE_1		ywtG
phnE_2		yxaG
phnF		yxaH
phnG		yxaJ
phnH		yxaL
phnI		yxaM
phnJ		yxbA
phnK		yxbB
phnL		yxbC
phnM		yxbD
phnN		yxeB
phnO		yxeD
phnP		yxeE
phoA		yxeK
phoB		yxeL
phoE		yxeM
phoH		yxeN
phoP		yxeO
phoQ		yxeP
phoR		yxeQ
phoU		yxiE
phr		yxiS
pinE		yxjC
pinQ		yxjF
pinR		yxjI
pitA		yxjJ
pitB		yxkC
pka		yxkJ
plaP		yxkO
pldA		yxlC
pldB		yxlD
plsB		yxlE
pmrD		yxlF
pncB		yxlG
pncC		yxnB
pnp		yxxG
pntA		yxzE
pntB		yyaA
pnuC		yyaC
polA		yyaD
polB		yyaF
potD		yybI
potE		yybJ
potF		yybK
potG		yybL
potH		yybM
potI		yybN
poxB		yycB
ppc		yycC
ppdA		yycD
ppdB		yycF
ppdC		yydH
ppdD		yydI
pphA		yydJ
pphB		zur
ppiA
ppiD
ppk
pppA
ppsA
ppsR
pptA
ppx
pqiA
pqiB
pqqL
prc
preA
preT
prfA
prfB
prfC
priB
prlC
prlF
prmA
prmC
proA
proB
proK
proL
proM
proP
proS
proV
proW
proX
prpB
prpC
prpD
prpE
prpR
prs
psd
psiE
psiF
pspA
pspB
pspC
pspD
pspE
pspF
pspG
pssA
pstA
pstB
pstC
pstS
psuG
pth
ptsG
ptsH
ptsI
ptsN
purA
purB
purC
purD
purE
purF
purH
purK
purL
purM
purN
purR
purT
purU
putA
putP
puuA
puuB
puuC
puuD
puuE
puuP
puuR
pykA
pykF
pyrC
pyrD
pyrE
pyrF
pyrH
qseB
qseC
queA
queE
racC
racR
raiA
rarA
rarD
rayT
rbfA
rbn
rbsA
rbsB
rbsC
rbsD
rbsK
rbsR
rcnA
rcnB
rcnR
rcsA
rcsB
rcsC
rcsD
rdgB
rdlA
rdlB
rdlC
rdlD
rdoA
recA
recC
recF
recG
recJ
recN
recO
recQ
recR
recX
relA
relB
relE
rem
rfaD
rfaE
rfaH
rfaL
rfaS
rfaZ
rfbA
rfbX
rfe
rffA
rffC
rffD
rffE
rffG
rffH
rffM
rffT
rhaA
rhaB
rhaD
rhaR
rhaS
rhaT
rhlE
rhsB
rhsC
rhsD
rhtA
rhtC
ribA
ribC
ribD
ribE
ribF
rihA
rihB
rimK
rimM
rimP
rlmA
rlmC
rlmD
rlmE
rlmF
rlmG
rlmI
rlpA
rluA
rluF
rmf
rnb
rnc
rnd
rne
rnhB
rnk
rnlA
rnlB
rnpA
rnpB
rob
rodZ
rof
rpe
rpiB
rpiR
rplB
rplC
rplD
rplI
rplM
rplP
rplQ
rplS
rplT
rplU
rplV
rplW
rplY
rpmA
rpmC
rpmE
rpmI
rpoA
rpoD
rpoE
rpoH
rpoN
rpoS
rpoZ
rprA
rpsA
rpsB
rpsC
rpsD
rpsF
rpsI
rpsJ
rpsK
rpsM
rpsO
rpsP
rpsQ
rpsR
rpsS
rpsU
rraA
rraB
rrfA
rrfB
rrfC
rrfD
rrfE
rrfF
rrfG
rrfH
rrlA
rrlB
rrlC
rrlD
rrlE
rrlG
rrlH
rrrD
rrsA
rrsB
rrsC
rrsD
rrsE
rrsG
rrsH
rsd
rseA
rseB
rseC
rseP
rseX
rsgA
rsmA
rsmB
rsmC
rsmD
rsmE
rsmG
rsmH
rsmI
rsmJ
rssA
rssB
rstA
rstB
rsuA
rtcA
rtcB
rtcR
rtn
rusA
rutA
rutB
rutC
rutD
rutE
rutF
rutG
rutR
ruvA
ruvB
ruvC
rybA
rybB
rydB
rydC
ryeA
ryeB
ryfA
ryfD
ryhB
ryjB
rzpD
rzpQ
rzpR
sad
safA
sanA
[truncated: 1,278 more rows]

## Sheet: Regulatory Interactions
Escherichia coli				Bacillus subtilis
C0614	IS128	?		abrB	abrB	-
IS128	C0614	?		abrB	albA	-
IS128	IS129	?		abrB	albB	-
IS129	IS128	?		abrB	albC	-
IS129	ryfA	?		abrB	albD	-
acrR	acrA	-		abrB	albE	-
acrR	acrB	-		abrB	albF	-
acrR	acrR	-		abrB	albG	-
acrR	micF	-		abrB	aprE	-
ada	ada	+		abrB	argB	+
ada	ada	-		abrB	argC	+
ada	aidB	+		abrB	argD	+
ada	alkA	+		abrB	argF	+
ada	alkB	+		abrB	argJ	+
ada	alkB	-		abrB	asnH	-
adiY	adiA	+		abrB	carA	+
adiY	gadA	+		abrB	carB	+
adiY	gadB	+		abrB	citB	+
adiY	gadC	+		abrB	comK	-
adiY	gadX	+		abrB	dppA	-
adiY	gltB	+		abrB	dppB	-
adiY	gltD	+		abrB	dppC	-
adiY	gltF	+		abrB	dppD	-
agaR	agaA	-		abrB	dppE	-
agaR	agaB	-		abrB	ftsA	-
agaR	agaC	-		abrB	ftsZ	-
agaR	agaD	-		abrB	hpr	+
agaR	agaI	-		abrB	hutG	+
agaR	agaR	-		abrB	hutH	+
agaR	agaS	-		abrB	hutI	+
agaR	agaV	-		abrB	hutM	+
agaR	agaW	-		abrB	hutP	+
agaR	kbaY	-		abrB	hutU	+
agaR	kbaZ	-		abrB	kapB	-
aidB	aidB	-		abrB	kinB	-
alaS	alaS	-		abrB	pbpE	-
allR	allA	-		abrB	racX	-
allR	allB	-		abrB	rbsA	+
allR	allS	-		abrB	rbsB	+
allR	gcl	-		abrB	rbsC	+
allR	glxK	-		abrB	rbsD	+
allR	glxR	-		abrB	rbsK	+
allR	hyi	-		abrB	rbsR	+
allR	ybbW	-		abrB	rok	-
allR	ybbY	-		abrB	sboA	-
allS	allC	+		abrB	sboX	-
allS	allD	+		abrB	senS	-
allS	allE	+		abrB	sigH	-
appY	appA	+		abrB	sigW	-
appY	appB	+		abrB	sinI	-
appY	appC	+		abrB	sinR	-
appY	hyaA	+		abrB	spo0E	-
appY	hyaB	+		abrB	spoVG	-
appY	hyaC	+		abrB	ybbM	-
appY	hyaD	+		abrB	ybcO	-
appY	hyaE	+		abrB	ybcP	-
appY	hyaF	+		abrB	ybcS	-
appY	yccB	+		abrB	ybcT	-
araC	araA	+		abrB	ybdA	-
araC	araA	+-		abrB	ybdB	-
araC	araA	-		abrB	ybdD	-
araC	araB	+		abrB	ybdE	-
araC	araB	+-		abrB	ycnK	-
araC	araB	-		abrB	yknW	-
araC	araC	+		abrB	yknX	-
araC	araC	+-		abrB	yknY	-
araC	araC	-		abrB	yknZ	-
araC	araD	+		abrB	yoaW	-
araC	araD	+-		abrB	yocH	-
araC	araD	-		abrB	yrhI	-
araC	araE	+		abrB	yrhJ	-
araC	araF	+		abrB	yvaW	-
araC	araG	+		abrB	yvaX	-
araC	araH	+		abrB	yvaY	-
araC	araJ	+		abrB	yvaZ	-
araC	xylA	-		abrB	yvbA	-
araC	xylB	-		abrB	yvlA	-
arcA	aceA	-		abrB	yvlB	-
arcA	aceB	-		abrB	yvlC	-
arcA	aceE	-		abrB	yvlD	-
arcA	aceF	-		abrB	yvqH	-
arcA	aceK	-		abrB	yxaM	-
arcA	ackA	+		abrB	yxbA	-
arcA	acnA	-		abrB	yxbB	-
arcA	acnB	-		abrB	yxbC	-
arcA	aldA	-		abrB	yxbD	-
arcA	appA	+		abrB	yxnB	-
arcA	appB	+		abrB	yxzE	-
arcA	appC	+		acoR	acoA	+
arcA	arcZ	-		acoR	acoB	+
arcA	betA	-		acoR	acoC	+
arcA	betB	-		acoR	acoL	+
arcA	betI	-		adaA	adaA	+
arcA	betT	-		adaA	adaB	+
arcA	cadA	-		adaA	alkA	+
arcA	cadB	-		ahrC	argB	-
arcA	caiA	+		ahrC	argC	-
arcA	caiB	+		ahrC	argD	-
arcA	caiC	+		ahrC	argF	-
arcA	caiD	+		ahrC	argJ	-
arcA	caiE	+		ahrC	carA	-
arcA	caiT	+		ahrC	carB	-
arcA	citC	-		ahrC	rocA	+
arcA	citD	-		ahrC	rocB	+
arcA	citE	-		ahrC	rocC	+
arcA	citF	-		ahrC	rocD	+
arcA	citG	-		ahrC	rocE	+
arcA	citX	-		ahrC	rocF	+
arcA	cydA	+		alsR	alsD	+
arcA	cydB	+		alsR	alsS	+
arcA	cydC	+		alsR	lctP	+
arcA	cydD	+		alsR	ldh	+
arcA	cyoA	-		ansR	ansA	-
arcA	cyoB	-		ansR	ansB	-
arcA	cyoC	-		ansR	ansR	-
arcA	cyoD	-		araR	abfA	-
arcA	cyoE	-		araR	abnA	-
arcA	dctA	-		araR	araA	-
arcA	dcuC	+		araR	araB	-
arcA	dpiA	+		araR	araD	-
arcA	dpiB	+		araR	araE	-
arcA	fadA	-		araR	araL	-
arcA	fadB	-		araR	araM	-
arcA	fadD	-		araR	araN	-
arcA	fadE	-		araR	araP	-
arcA	fadH	-		araR	araQ	-
arcA	fadI	-		araR	araR	-
arcA	fadJ	-		araR	xsa	-
arcA	fadL	-		arfM	alsD	+
arcA	fnr	-		arfM	alsS	+
arcA	focA	+		arfM	arfM	-
arcA	fumA	-		arfM	dnaJ	+
arcA	fumB	+		arfM	dnaK	+
arcA	fumC	-		arfM	grpE	+
arcA	gadA	+		arfM	hemN	+
arcA	gadX	+		arfM	hemZ	+
arcA	gatA	-		arfM	hmp	+
arcA	gatB	-		arfM	hrcA	+
arcA	gatC	-		arfM	lctP	+
arcA	gatD	-		arfM	ldh	+
arcA	gatY	-		arfM	nasD	+
arcA	gatZ	-		arfM	nasE	+
arcA	glcA	-		arfM	nasF	+
arcA	glcB	-		arfM	yqeT	+
arcA	glcD	-		arfM	yqeU	+
arcA	glcE	-		arfM	yqeV	+
arcA	glcF	-		arsR	arsB	-
arcA	glcG	-		arsR	arsC	-
arcA	glpA	-		arsR	arsR	-
arcA	glpB	-		arsR	yqcK	-
arcA	glpC	-		azlB	azlB	-
arcA	glpD	-		azlB	azlC	-
arcA	gltA	-		azlB	azlD	-
arcA	grcA	+		azlB	brnQ	-
arcA	hemA	+		azlB	yrdK	-
arcA	hyaA	+		birA	bioA	-
arcA	hyaB	+		birA	bioB	-
arcA	hyaC	+		birA	bioD	-
arcA	hyaD	+		birA	bioF	-
arcA	hyaE	+		birA	bioI	-
arcA	hyaF	+		birA	bioW	-
arcA	hybA	-		birA	ytbQ	-
arcA	hybB	-		bkdR	bcd	+
arcA	hybC	-		bkdR	bkdAA	+
arcA	hybD	-		bkdR	bkdAB	+
arcA	hybE	-		bkdR	bkdB	+
arcA	hybF	-		bkdR	buk	+
arcA	hybG	-		bkdR	lpdV	+
arcA	hybO	-		bkdR	ptb	+
arcA	icd	-		bltR	blt	+
arcA	iraM	+		bltR	bltD	+
arcA	lldD	-		bmrR	bmr	+
arcA	lldP	-		bmrR	bmrR	+
arcA	lldR	-		ccpA	abfA	-
arcA	lpd	-		ccpA	ackA	+
arcA	mdh	-		ccpA	acoA	-
arcA	moeA	+		ccpA	acoB	-
arcA	moeB	+		ccpA	acoC	-
arcA	ndh	+		ccpA	acoL	-
arcA	nuoA	-		ccpA	acoR	-
arcA	nuoB	-		ccpA	acsA	-
arcA	nuoC	-		ccpA	acuA	-
arcA	nuoE	-		ccpA	acuB	-
arcA	nuoF	-		ccpA	acuC	-
arcA	nuoG	-		ccpA	alsD	+
arcA	nuoH	-		ccpA	alsS	+
arcA	nuoI	-		ccpA	amyE	-
arcA	nuoJ	-		ccpA	araA	-
arcA	nuoK	-		ccpA	araB	-
arcA	nuoL	-		ccpA	araD	-
arcA	nuoM	-		ccpA	araE	-
arcA	nuoN	-		ccpA	araL	-
arcA	oppA	-		ccpA	araM	-
arcA	oppB	-		ccpA	araN	-
arcA	oppC	-		ccpA	araP	-
arcA	oppD	-		ccpA	araQ	-
arcA	oppF	-		ccpA	bglH	-
arcA	pflB	+		ccpA	bglP	-
arcA	prfA	+		ccpA	bglS	-
arcA	prmC	+		ccpA	ccpC	-
arcA	ptsG	-		ccpA	citM	-
arcA	puuA	-		ccpA	citZ	-
arcA	puuD	-		ccpA	cydA	-
arcA	puuR	-		ccpA	cydB	-
arcA	rhaT	-		ccpA	cydC	-
arcA	rplB	-		ccpA	cydD	-
arcA	rplC	-		ccpA	dctP	-
arcA	rplD	-		ccpA	dra	-
arcA	rplP	-		ccpA	etfA	-
arcA	rplV	-		ccpA	etfB	-
arcA	rplW	-		ccpA	exuR	-
arcA	rpmC	-		ccpA	exuT	-
arcA	rpoS	-		ccpA	fbaB	-
arcA	rpsC	-		ccpA	galT	-
arcA	rpsJ	-		ccpA	glpF	-
arcA	rpsQ	-		ccpA	glpK	-
arcA	rpsS	-		ccpA	gntK	-
arcA	rutA	+		ccpA	gntP	-
arcA	rutB	+		ccpA	gntR	-
arcA	rutC	+		ccpA	gntZ	-
arcA	rutD	+		ccpA	hutG	-
arcA	rutE	+		ccpA	hutH	-
arcA	rutF	+		ccpA	hutI	-
arcA	rutG	+		ccpA	hutM	-
arcA	sdhA	+		ccpA	hutP	-
arcA	sdhA	-		ccpA	hutU	-
arcA	sdhB	+		ccpA	icd	-
arcA	sdhB	-		ccpA	idh	-
arcA	sdhC	+		ccpA	ilvB	+
arcA	sdhC	-		ccpA	ilvC	+
arcA	sdhD	+		ccpA	ilvH	+
arcA	sdhD	-		ccpA	iolB	-
arcA	sodA	-		ccpA	iolC	-
arcA	sroD	-		ccpA	iolD	-
arcA	ssb	-		ccpA	iolE	-
arcA	sucA	+		ccpA	iolF	-
arcA	sucA	-		ccpA	iolH	-
arcA	sucB	+		ccpA	iolI	-
arcA	sucB	-		ccpA	kdgA	-
arcA	sucC	+		ccpA	kdgT	-
arcA	sucC	-		ccpA	lcfA	-
arcA	sucD	+		ccpA	leuA	+
arcA	sucD	-		ccpA	leuB	+
arcA	tpx	-		ccpA	leuC	+
arcA	treB	+		ccpA	leuD	+
arcA	treC	+		ccpA	levD	-
arcA	ubiA	-		ccpA	levE	-
arcA	ubiC	-		ccpA	levF	-
arcA	uvrA	-		ccpA	levG	-
arcA	xylR	+		ccpA	licA	-
arcA	ybdN	+		ccpA	licB	-
arcA	yccB	+		ccpA	licC	-
arcA	ydeA	-		ccpA	licH	-
arcZ	rpoS	+		ccpA	malA	-
argP	argO	+		ccpA	malP	-
argP	argP	-		ccpA	mdh	-
argP	dapB	+		ccpA	mmgA	-
argP	dapD	+		ccpA	mmgB	-
argP	dnaA	+		ccpA	mmgC	-
argP	dnaN	+		ccpA	mmgD	-
argP	gdhA	+		ccpA	mmgE	-
argP	lysA	+		ccpA	mmsA	-
argP	lysC	+		ccpA	msmX	-
argP	lysP	+		ccpA	nupC	-
argP	nrdA	+		ccpA	pdp	-
argP	nrdB	+		ccpA	phoP	-
argP	recF	+		ccpA	phoR	-
argP	yfaE	+		ccpA	pta	-
argR	argA	-		ccpA	rbsA	-
argR	argB	-		ccpA	rbsB	-
argR	argC	-		ccpA	rbsC	-
argR	argD	-		ccpA	rbsD	-
argR	argE	-		ccpA	rbsK	-
argR	argF	-		ccpA	rbsR	-
argR	argG	-		ccpA	sacC	-
argR	argH	-		ccpA	scoA	-
argR	argI	-		ccpA	scoB	-
argR	argR	-		ccpA	sigL	-
argR	artI	-		ccpA	sspH	-
argR	artJ	-		ccpA	treA	-
argR	artM	-		ccpA	treP	-
argR	artP	-		ccpA	treR	-
argR	artQ	-		ccpA	uxaA	-
argR	astA	+		ccpA	uxaB	-
argR	astB	+		ccpA	uxaC	-
argR	astC	+		ccpA	uxuA	-
argR	astD	+		ccpA	xylA	-
argR	astE	+		ccpA	xylB	-
argR	carA	-		ccpA	xynB	-
argR	carB	-		ccpA	xynP	-
argR	gltB	-		ccpA	ydhO	-
argR	gltD	-		ccpA	yfiA	-
argR	gltF	-		ccpA	yflN	-
argR	hisJ	-		ccpA	yjmB	-
argR	hisM	-		ccpA	yjmC	-
argR	hisP	-		ccpA	yjmD	-
argR	hisQ	-		ccpA	yjmF	-
argR	infB	-		ccpA	yobO	-
argR	metY	-		ccpA	yqiQ	-
argR	nusA	-		ccpA	ysiA	-
argR	pnp	-		ccpA	ysiB	-
argR	rbfA	-		ccpA	yxiE	-
argR	rimP	-		ccpA	yxjC	-
argR	rpsO	-		ccpA	yxjF	-
argR	truB	-		ccpA	yxkJ	-
arsR	arsB	-		ccpB	gntK	-
arsR	arsC	-		ccpB	gntP	-
arsR	arsR	-		ccpB	gntR	-
ascG	ascB	-		ccpB	gntZ	-
ascG	ascF	-		ccpB	xylA	-
ascG	htpG	-		ccpB	xylB	-
ascG	prpR	-		ccpC	ccpC	-
ascG	ybiT	-		ccpC	citB	-
asnC	asnA	+		ccpC	citZ	-
asnC	asnC	-		ccpC	icd	-
asnC	mioC	-		ccpC	mdh	-
asnC	mnmG	-		cggR	cggR	-
atoC	atoA	+		cggR	eno	-
atoC	atoB	+		cggR	gapA	-
atoC	atoD	+		cggR	pgk	-
atoC	atoE	+		cggR	pgm	-
baeR	acrD	+		cggR	tpiA	-
baeR	baeR	+		citR	citA	-
baeR	baeS	+		citT	citM	+
baeR	mdtA	+		citT	yflN	+
baeR	mdtB	+		codY	acsA	-
baeR	mdtC	+		codY	bcd	-
baeR	mdtD	+		codY	bkdAA	-
baeR	spy	+		codY	bkdAB	-
basR	csgD	+		codY	bkdB	-
basR	csgE	+		codY	buk	-
basR	csgF	+		codY	citB	-
basR	csgG	+		codY	comK	-
basR	cspI	+		codY	comS	-
basR	dgkA	+		codY	dppA	-
basR	fimB	+		codY	dppB	-
basR	hha	+		codY	dppC	-
basR	putA	-		codY	dppD	-
basR	tomB	+		codY	dppE	-
basR	yrbL	-		codY	gabP	-
betI	betA	-		codY	hag	-
betI	betB	-		codY	hutG	-
betI	betI	-		codY	hutH	-
betI	betT	-		codY	hutI	-
bglJ	bglB	+		codY	hutM	-
bglJ	bglF	+		codY	hutP	-
bglJ	bglG	+		codY	hutU	-
bglJ	leuO	+		codY	ilvA	-
birA	bioA	-		codY	ilvB	-
birA	bioB	-		codY	ilvC	-
birA	bioC	-		codY	ilvD	-
birA	bioD	-		codY	ilvH	-
birA	bioF	-		codY	leuA	-
bluR	ariR	-		codY	leuB	-
bluR	ycgZ	-		codY	leuC	-
bluR	ymgA	-		codY	leuD	-
bluR	ymgC	-		codY	lpdV	-
bolA	ampC	+-		codY	phrC	-
bolA	dacC	+-		codY	ptb	-
cadC	cadA	+		codY	rapC	-
cadC	cadB	+		codY	srfAA	-
cadC	cadC	+		codY	srfAB	-
caiF	caiA	+		codY	srfAC	-
caiF	caiB	+		codY	srfAD	-
caiF	caiC	+		codY	ureA	-
caiF	caiD	+		codY	ureB	-
caiF	caiE	+		codY	ureC	-
caiF	caiT	+		codY	ybgE	-
caiF	fixA	+		codY	ypmP	-
caiF	fixB	+		comA	comS	+
caiF	fixC	+		comA	degQ	+
caiF	fixX	+		comA	pel	+
cbl	ssuA	+		comA	phrA	+
cbl	ssuB	+		comA	phrC	+
cbl	ssuC	+		comA	phrE	+
cbl	ssuD	+		comA	phrF	+
cbl	ssuE	+		comA	rapA	+
cbl	tauA	+		comA	rapC	+
cbl	tauB	+		comA	rapE	+
cbl	tauC	+		comA	rapF	+
cbl	tauD	+		comA	srfAA	+
cdaR	cdaR	+		comA	srfAB	+
cdaR	garD	+		comA	srfAC	+
cdaR	garK	+		comA	srfAD	+
cdaR	garL	+		comK	addA	+
cdaR	garP	+		comK	addB	+
cdaR	garR	+		comK	bdbC	+
cdaR	gudD	+		comK	bdbD	+
cdaR	gudP	+		comK	comC	+
cdaR	gudX	+		comK	comEA	+
cdaR	rnpB	+		comK	comEB	+
chbR	chbA	+-		comK	comEC	+
chbR	chbB	+-		comK	comFA	+
chbR	chbC	+-		comK	comFB	+
chbR	chbF	+-		comK	comFC	+
chbR	chbG	+-		comK	comGA	+
chbR	chbR	+-		comK	comGB	+
comR	bhsA	-		comK	comGC	+
cpxR	acrD	+		comK	comGD	+
cpxR	aroG	+		comK	comGE	+
cpxR	bacA	+		comK	comGF	+
cpxR	baeR	+		comK	comGG	+
cpxR	baeS	+		comK	comK	+
cpxR	bamE	-		comK	cspB	?
cpxR	cheA	-		comK	degR	-
cpxR	cheW	-		comK	flgK	+
cpxR	cpxA	+		comK	flgL	+
cpxR	cpxP	+		comK	flgM	+
cpxR	cpxR	+		comK	gidA	+
cpxR	csgA	-		comK	gidB	+
cpxR	csgB	-		comK	glcR	+
cpxR	csgC	-		comK	nin	+
cpxR	csgD	-		comK	nucA	+
cpxR	csgE	-		comK	radC	+
cpxR	csgF	-		comK	rapH	+
cpxR	csgG	-		comK	recA	+
cpxR	degP	+		comK	rok	-
cpxR	dsbA	+		comK	rpsF	+
cpxR	dsbC	+		comK	rpsR	+
cpxR	efeU_1	+		comK	sbcD	+
cpxR	efeU_2	+		comK	smf	+
cpxR	fabZ	+		comK	ssb	+
cpxR	ftnB	+		comK	thdF	+
cpxR	hha	+		comK	ybdK	+
cpxR	hlpA	+		comK	yhcE	+
cpxR	lpxA	+		comK	yhcF	+
cpxR	lpxD	+		comK	yhcG	+
cpxR	mdtA	+		comK	yhcH	+
cpxR	mdtB	+		comK	yhcI	+
cpxR	mdtC	+		comK	yhjB	+
cpxR	mdtD	+		comK	yirY	+
cpxR	motA	-		comK	yisB	+
cpxR	motB	-		comK	yneA	+
cpxR	mscM	-		comK	yneB	+
cpxR	mzrA	+		comK	ynzC	+
cpxR	ompC	+		comK	yqzE	+
cpxR	ompF	-		comK	yvrN	+
cpxR	ppiA	+		comK	yvrO	+
cpxR	ppiD	+		comK	yvrP	+
cpxR	psd	-		comK	yvyF	+
cpxR	rdoA	+		comK	yvyG	+
cpxR	rpoE	-		comK	ywpH	+
cpxR	rpoH	+		comK	yyaA	+
cpxR	rseA	-		comK	yyaF	+
cpxR	rseB	-		comZ	comGA	-
cpxR	rseC	-		comZ	comGB	-
cpxR	spy	+		comZ	comGC	-
cpxR	tomB	+		comZ	comGD	-
cpxR	tsr	-		comZ	comGE	-
cpxR	ung	-		comZ	comGF	-
cpxR	yccA	+		comZ	comGG	-
cpxR	ycfS	+		comZ	yqzE	-
cpxR	ydeH	+		cssR	cssR	+
cpxR	yebE	+		cssR	cssS	+
cpxR	yidQ	+		cssR	htrA	+
cpxR	yqjA	+		cssR	yvtA	+
cra	aceA	+		ctsR	clpC	-
cra	aceB	+		ctsR	clpE	-
cra	aceE	-		ctsR	clpP	-
cra	aceF	-		ctsR	clpX	-
cra	aceK	+		ctsR	ctsR	-
cra	acnA	+		ctsR	lonA	-
cra	acnB	-		ctsR	mcsA	-
cra	adhE	-		ctsR	mcsB	-
cra	aroP	+		ctsR	radA	-
cra	betA	+		ctsR	trxA	-
cra	betB	+		ctsR	yacK	-
cra	betI	+		ctsR	ysxC	-
cra	betT	+		dctR	dctP	+
cra	crr	+		degU	amyE	+
cra	crr	-		degU	aprE	+
cra	csgD	+		degU	bglS	+
cra	csgE	+		degU	comK	+
cra	csgF	+		degU	degQ	+
cra	csgG	+		degU	ispA	+
cra	cydA	+		degU	nprE	+
cra	cydB	+		degU	sacB	+
cra	cyoA	-		degU	sacX	+
cra	cyoB	-		degU	sacY	+
cra	cyoC	-		degU	sipS	+
cra	cyoD	-		degU	sipT	+
cra	cyoE	-		degU	wapA	-
cra	cysG	-		degU	yveA	+
cra	eda	-		degU	yveB	+
cra	edd	-		degU	yxjI	-
cra	eno	-		degU	yxjJ	-
cra	envC	-		degU	yxxG	-
cra	epd	-		deoR	dra	-
cra	fbaA	-		deoR	nupC	-
cra	fbaB	-		deoR	pdp	-
cra	fruA	-		dnaA	dnaA	-
cra	fruB	-		dnaA	dnaN	-
cra	fruK	-		dnaA	sda	-
cra	gapA	-		exuR	exuR	-
cra	glcC	-		exuR	exuT	-
cra	glk	-		exuR	uxaA	-
cra	gpmM	-		exuR	uxaB	-
cra	hypF	-		exuR	uxaC	-
cra	icd	+		exuR	uxuA	-
cra	lpd	-		exuR	yjmB	-
cra	manX	-		exuR	yjmC	-
cra	manY	-		exuR	yjmD	-
cra	manZ	-		exuR	yjmF	-
cra	marA	-		fnr	arfM	+
cra	marB	-		fnr	fnr	+
cra	marR	-		fnr	hemZ	+
cra	mpl	-		fnr	narG	+
cra	mtlA	-		fnr	narH	+
cra	mtlD	-		fnr	narI	+
cra	mtlR	-		fnr	narJ	+
cra	nirB	-		fnr	narK	+
cra	nirC	-		fruR	fruA	-
cra	nirD	-		fruR	fruK	-
cra	pck	+		fruR	fruR	-
cra	pdhR	-		fur	dhbA	-
cra	pfkA	-		fur	dhbB	-
cra	pgk	-		fur	dhbC	-
cra	poxB	+		fur	dhbE	-
cra	ppc	-		fur	dhbF	-
cra	ppsA	+		fur	feuA	-
cra	prpB	-		fur	feuB	-
cra	prpC	-		fur	feuC	-
cra	prpD	-		fur	fhuD	-
cra	prpE	-		fur	nasE	-
cra	ptsH	+		fur	nasF	-
cra	ptsH	-		fur	ybbA	-
cra	ptsI	+		fur	ybbB	-
cra	ptsI	-		fur	ycgT	-
cra	pykF	-		fur	yclN	-
cra	setA	-		fur	yclO	-
cra	sgrS	-		fur	yclP	-
cra	sgrT	-		fur	yclQ	-
cra	tpiA	-		fur	ydbN	-
cra	yahA	-		fur	ydhU	-
cra	yeaD	-		fur	yfhA	-
cra	yibQ	-		fur	yfhC	-
cra	zwf	-		fur	yfiY	-
creB	creD	+		fur	yfiZ	-
creB	malE	-		fur	yfkM	-
creB	malF	-		fur	yfmC	-
creB	malG	-		fur	yfmD	-
creB	talA	+		fur	yfmE	-
crp	aaeA	+		fur	yfmF	-
crp	aaeB	+		fur	yhfQ	-
crp	aaeR	-		fur	ykuN	-
crp	aaeX	+		fur	ykuO	-
crp	aceA	-		fur	ykuP	-
crp	aceB	-		fur	yoaJ	-
crp	aceE	+		fur	ypbR	-
crp	aceF	+		fur	yuiI	-
crp	aceK	-		fur	yusV	-
crp	acnA	+		fur	ywbL	-
crp	acnB	+		fur	ywbM	-
crp	acs	+		fur	ywbN	-
crp	actP	+		fur	ywjA	-
crp	aer	+		fur	yxeB	-
crp	agaA	+		gabR	gabD	+
crp	agaV	+		gabR	gabR	-
crp	agaW	+		gabR	gabT	+
crp	agp	+		gerE	cgeA	+
crp	aldA	+		gerE	cgeB	+
crp	aldB	+		gerE	cgeC	+
crp	ampD	-		gerE	cgeD	+
crp	ampE	-		gerE	cgeE	+
crp	ansB	+		gerE	cotA	-
crp	araA	+		gerE	cotB	+
crp	araB	+		gerE	cotC	+
crp	araC	+		gerE	cotD	+-
crp	araD	+		gerE	cotG	+
crp	araE	+		gerE	cotH	-
crp	araF	+		gerE	cotM	-
crp	araG	+		gerE	cotP	-
crp	araH	+		gerE	cotV	+
crp	araJ	+		gerE	cotW	+
crp	araJ	-		gerE	cotX	+
crp	arfB	-		gerE	cotY	+
crp	argG	+		gerE	cotZ	+
crp	aroA	-		gerE	cwlH	+
crp	ascB	+		gerE	ftsY	+
crp	ascF	+		gerE	gerPA	-
crp	aspA	+		gerE	gerPB	-
crp	azuC	-		gerE	gerPC	-
crp	bglB	+		gerE	gerPD	-
crp	bglF	+		gerE	gerPE	-
crp	bglG	+		gerE	gerPF	-
crp	bhsA	-		gerE	spoIIIC	-
crp	caiA	+		gerE	spoIVCB	-
crp	caiB	+		gerE	sspG	+
crp	caiC	+		gerE	ydgA	-
crp	caiD	+		gerE	ydgB	-
crp	caiE	+		gerE	yjcC	+
crp	caiF	+		gerE	yjcZ	+
crp	caiT	+		gerE	yoaN	-
crp	cdd	+		gerE	yurS	+
crp	cdd	+-		glcT	ptsG	+
crp	cdd	-		glcT	ptsH	+
crp	chbA	+		glcT	ptsI	+
crp	chbB	+		glnR	glnA	-
crp	chbC	+		glnR	glnR	-
crp	chbF	+		glnR	nasA	-
crp	chbG	+		glnR	nasB	-
crp	chbR	+		glnR	nasC	-
crp	cirA	+		glnR	nasD	-
crp	citC	-		glnR	nasE	-
crp	citD	-		glnR	nasF	-
crp	citE	-		glnR	ureA	-
crp	citF	-		glnR	ureB	-
crp	citG	-		glnR	ureC	-
crp	citX	-		glpP	glpD	+
crp	comR	-		glpP	glpF	+
crp	cpdB	+		glpP	glpK	+
crp	crp	+		glpP	glpQ	+
crp	crp	-		glpP	glpT	+
crp	crr	+		gltC	gltA	+
crp	crr	-		gltC	gltB	+
crp	csgD	+		gltC	gltC	-
crp	csgE	+		gltR	gltA	+
crp	csgF	+		gltR	gltB	+
crp	csgG	+		gltR	gltR	-
crp	csiD	+		gntR	gntK	-
crp	csiE	+		gntR	gntP	-
crp	cspE	+		gntR	gntR	-
crp	cstA	+		gntR	gntZ	-
crp	cyaA	-		gutR	gutB	+
crp	cyaR	+		gutR	gutP	+
crp	cyoA	+		hbs	hbs	-
crp	cyoB	+		hpr	appA	-
crp	cyoC	+		hpr	appB	-
crp	cyoD	+		hpr	appC	-
crp	cyoE	+		hpr	appD	-
crp	cysG	-		hpr	appF	-
crp	cytR	+-		hpr	aprE	-
crp	dadA	+		hpr	epr	-
crp	dadA	+-		hpr	ispA	-
crp	dadX	+		hpr	nprE	-
crp	dadX	+-		hpr	oppA	-
crp	dctA	+		hpr	oppB	-
crp	dcuA	+		hpr	oppC	-
crp	dcuB	+		hpr	oppD	-
crp	dcuR	+		hpr	oppF	-
crp	deoA	+		hpr	sinI	-
crp	deoA	+-		hpr	sinR	-
crp	deoB	+		hpr	yclF	+
crp	deoB	+-		hrcA	dnaJ	-
crp	deoC	+		hrcA	dnaK	-
crp	deoC	+-		hrcA	groEL	-
crp	deoD	+		hrcA	groES	-
crp	deoD	+-		hrcA	grpE	-
crp	dksA	+		hrcA	hrcA	-
crp	dpiA	-		hrcA	yqeT	-
crp	dpiB	-		hrcA	yqeU	-
crp	dsdA	+		hrcA	yqeV	-
crp	dsdX	+		htrA	htrA	-
crp	dusB	+		hutP	hutG	+
crp	dusB	+-		hutP	hutH	+
crp	ebgA	+		hutP	hutI	+
crp	ebgC	+		hutP	hutM	+
crp	entA	+		hutP	hutU	+
crp	entB	+		hxlR	hxlA	+
crp	entC	+		hxlR	hxlB	+
crp	entD	+		iolR	fbaB	-
crp	entE	+		iolR	idh	-
crp	entH	+		iolR	iolB	-
crp	envZ	+		iolR	iolC	-
crp	envZ	-		iolR	iolD	-
crp	epd	+		iolR	iolE	-
crp	exuT	+		iolR	iolF	-
crp	fadD	+		iolR	iolH	-
crp	fadH	+		iolR	iolI	-
crp	fadL	-		iolR	iolR	-
crp	fbaA	+		iolR	iolS	-
crp	feaR	+		iolR	mmsA	-
crp	fecA	+		iolR	ydjK	-
crp	fecB	+		ipi	ispA	+
crp	fecC	+		kdgR	kdgA	-
crp	fecD	+		kdgR	kdgK	-
crp	fecE	+		kdgR	kdgR	-
crp	fepA	+		kdgR	kdgT	-
crp	fis	+		kipR	kipA	-
crp	fis	+-		kipR	kipI	-
crp	fiu	+		kipR	kipR	-
crp	fixA	+		kipR	ycsF	-
crp	fixB	+		kipR	ycsG	-
crp	fixC	+		kipR	ycsI	-
crp	fixX	+		kipR	ycsK	-
crp	flhC	+		lacR	lacA	-
crp	flhD	+		lacR	yvfO	-
crp	focA	+		levR	levD	+
crp	focB	+		levR	levE	+
crp	fucA	+		levR	levF	+
crp	fucI	+		levR	levG	+
crp	fucK	+		levR	sacC	+
crp	fucO	+		lexA	aprX	-
crp	fucP	+		lexA	cwlD	-
crp	fucR	+		lexA	dinB	-
crp	fucU	+		lexA	dinC	-
crp	fumA	+		lexA	dnaE	-
crp	fumB	+		lexA	hbs	-
crp	fumC	+		lexA	lexA	-
crp	fur	+		lexA	ligA	-
crp	gabD	+		lexA	parC	-
crp	gabP	+		lexA	parE	-
crp	gabT	+		lexA	pcrA	-
crp	gadA	-		lexA	recA	-
crp	gadB	-		lexA	ruvA	-
crp	gadC	-		lexA	ruvB	-
crp	gadE	-		lexA	sda	-
crp	gadX	-		lexA	sipV	-
crp	galE	+		lexA	tagC	-
crp	galE	-		lexA	uvrA	-
crp	galK	+		lexA	uvrB	-
crp	galK	-		lexA	uvrC	-
crp	galM	+		lexA	uvrX	-
crp	galM	-		lexA	vpr	-
crp	galP	+		lexA	xkdA	-
crp	galS	+		lexA	ybaK	-
crp	galT	+		lexA	ydgG	-
crp	galT	-		lexA	ydgH	-
crp	gapA	+		lexA	ydiO	-
crp	gatA	+		lexA	ydiP	-
crp	gatB	+		lexA	yerH	-
crp	gatC	+		lexA	yhaM	-
crp	gatD	+		lexA	yhaN	-
crp	gatY	+		lexA	yhaO	-
crp	gatZ	+		lexA	yhaZ	-
crp	gcd	-		lexA	yhjD	-
crp	gcvH	+		lexA	yhjE	-
crp	gcvP	+		lexA	ykvR	-
crp	gcvT	+		lexA	yneA	-
crp	gdhA	-		lexA	yneB	-
crp	glcC	+		lexA	ynzC	-
crp	glgA	+		lexA	yobH	-
crp	glgC	+		lexA	yolC	-
crp	glgP	+		lexA	yolD	-
crp	glgS	+		lexA	yorB	-
crp	glnA	+		lexA	yorC	-
crp	glnA	-		lexA	yozK	-
crp	glnG	+		lexA	yozL	-
crp	glnG	-		lexA	yozM	-
crp	glnL	+		lexA	ypuD	-
crp	glnL	-		lexA	yqhB	-
crp	glpA	+		lexA	yqjW	-
crp	glpB	+		lexA	yqjX	-
crp	glpC	+		lexA	yqxL	-
crp	glpD	+		lexA	yqzH	-
crp	glpE	+		licR	licA	+
crp	glpF	+		licR	licB	+
crp	glpG	+		licR	licC	+
crp	glpK	+		licR	licH	+
crp	glpQ	+		licT	bglH	+
crp	glpR	+		licT	bglP	+
crp	glpT	+		licT	bglS	+
crp	glpX	+		licT	yxiE	+
crp	gltA	+		lmrA	lmrA	-
crp	gltB	-		lmrA	lmrB	-
crp	gltD	-		lmrA	yxaG	-
crp	gltF	-		lmrA	yxaH	-
crp	gntK	+		lrpA	glyA	-
crp	gntP	+		lrpB	glyA	-
crp	gntT	+		lrpC	lrpC	-
crp	gntU	+		lytR	lytA	-
crp	gntX	+		lytR	lytB	-
crp	grcA	+		lytR	lytC	-
crp	grpE	+		lytR	lytR	-
crp	guaA	+		med	comK	+
crp	guaB	+		mntR	mntA	+
crp	gutM	+		mntR	mntB	+
crp	gutQ	+		mntR	mntC	+
crp	gyrA	+		mntR	mntD	+
crp	hflC	-		mntR	mntH	-
crp	hflK	-		mta	blt	+
crp	hflX	-		mta	bltD	+
crp	hfq	-		mta	bmr	+
crp	hlyE	+		mta	bmrR	+
crp	hofB	+		mta	mta	+
crp	hofC	+		mta	ydfK	+
crp	hofM	+		mtrB	aroE	-
crp	hofN	+		mtrB	folB	-
crp	hofO	+		mtrB	folK	-
crp	hofP	+		mtrB	hisC	-
crp	hpt	+		mtrB	lysS	-
crp	hupA	+		mtrB	pabA	-
crp	hupB	+		mtrB	pabC	-
crp	hyfA	+		mtrB	sul	-
crp	hyfB	+		mtrB	trpA	-
crp	hyfC	+		mtrB	trpB	-
crp	hyfD	+		mtrB	trpC	-
crp	hyfE	+		mtrB	trpD	-
crp	hyfF	+		mtrB	trpE	-
crp	hyfG	+		mtrB	trpF	-
crp	hyfH	+		mtrB	tyrA	-
crp	hyfI	+		mtrB	yacF	-
crp	hyfJ	+		mtrB	yazB	-
crp	hyfR	+		mtrB	ycbK	-
crp	idnD	+		mtrB	yhaG	-
crp	idnK	+		paiA	nprE	-
crp	idnO	+		paiB	nprE	-
crp	idnR	+		perR	ahpC	-
crp	idnT	+		perR	ahpF	-
crp	ilvB	+		perR	comS	+
crp	ilvN	+		perR	fur	-
crp	infB	-		perR	hemA	-
crp	ivbL	+		perR	hemB	-
crp	kbaZ	+		perR	hemC	-
crp	lacA	+		perR	hemD	-
crp	lacA	-		perR	hemL	-
crp	lacI	+		perR	hemX	-
crp	lacY	+		perR	katA	-
crp	lacY	-		perR	mrgA	-
crp	lacZ	+		perR	perR	-
crp	lacZ	-		perR	srfAA	+
crp	lamB	+		perR	srfAB	+
crp	lhgO	+		perR	srfAC	+
crp	lpd	+		perR	srfAD	+
crp	lpd	-		perR	yjbD	-
crp	lsrA	+		perR	ykvW	-
crp	lsrB	+		phoP	glpQ	+
crp	lsrC	+		phoP	phoA	+
crp	lsrD	+		phoP	phoB	+
crp	lsrF	+		phoP	phoD	+
crp	lsrG	+		phoP	phoP	+
crp	lsrK	+		phoP	phoR	+
crp	lsrR	+		phoP	pstA	+
crp	lyxK	+		phoP	pstBA	+
crp	lyxK	?		phoP	pstBB	+
crp	malE	+		phoP	pstC	+
crp	malF	+		phoP	pstS	+
crp	malG	+		phoP	resA	+
crp	malI	+		phoP	resB	+
crp	malI	-		phoP	resC	+
crp	malK	+		phoP	resD	+-
crp	malM	+		phoP	resE	+-
crp	malS	+		phoP	tagA	-
crp	malT	+		phoP	tagB	-
crp	malX	+		phoP	tagD	-
crp	malY	+		phoP	tagE	-
crp	manA	+		phoP	tagF	-
crp	manA	-		phoP	tuaA	+
crp	manX	+		phoP	tuaB	+
crp	manY	+		phoP	tuaC	+
crp	manZ	+		phoP	tuaD	+
crp	marA	+		phoP	tuaE	+
crp	marB	+		phoP	tuaF	+
crp	marR	+		phoP	tuaG	+
crp	mazE	+		phoP	tuaH	+
crp	mazF	+		phoP	vpr	+
crp	mcaS	+		phoP	ybcO	+
crp	mdh	+		phoP	ybcP	+
crp	mdtE	-		phoP	ybcS	+
crp	mdtF	-		phoP	ybcT	+
crp	melA	+		phoP	ybdA	+
crp	melB	+		phoP	ybdB	+
crp	melR	+		phoP	ybdD	+
crp	metK	-		phoP	ybdE	+
crp	metY	-		phoP	ydhF	+-
crp	mglA	+		phoP	yfkN	+
crp	mglB	+		phoP	yhbH	+
crp	mglC	+		phoP	yjdB	+
crp	mhpA	+		phoP	ykoL	+
crp	mhpB	+		phoP	yttP	+
crp	mhpC	+		phoP	yurI	+
crp	mhpD	+		pucR	guaD	+
crp	mhpE	+		pucR	pucA	-
crp	mhpF	+		pucR	pucB	-
crp	mhpR	+		pucR	pucC	-
crp	mlc	+		pucR	pucD	-
crp	mlc	-		pucR	pucE	-
crp	modA	+		pucR	pucH	+
crp	modB	+		pucR	pucJ	+
crp	modC	+		pucR	pucK	+
crp	mpl	+		pucR	pucL	+
crp	mtlA	+		pucR	pucM	+
crp	mtlD	+		pucR	ureA	+
crp	mtlR	+		pucR	ureB	+
crp	murP	+		pucR	ureC	+
crp	murQ	+		pucR	yurG	+
crp	nadC	+		pucR	yurH	+
crp	nagA	+-		pucR	ywoE	+
crp	nagB	+-		purR	folD	-
crp	nagC	+-		purR	glyA	-
crp	nagD	+-		purR	guaC	-
crp	nagE	+-		purR	nusB	-
crp	nanA	+		purR	pbuG	-
crp	nanC	+		purR	pbuX	-
crp	nanE	+		purR	purA	-
crp	nanK	+		purR	purB	-
crp	nanM	+		purR	purC	-
crp	nanT	+		purR	purD	-
crp	narQ	-		purR	purE	-
crp	nfuA	+		purR	purF	-
crp	nirB	-		purR	purH	-
crp	nirC	-		purR	purK	-
crp	nirD	-		purR	purL	-
crp	nlpE	-		purR	purM	-
crp	nmpC	+		purR	purN	-
crp	nrdA	+		purR	purQ	-
crp	nrdB	+		purR	purR	-
crp	nupC	+		purR	purS	-
crp	nupG	+		purR	pyrAA	-
crp	nupG	+-		purR	pyrAB	-
crp	nupG	-		purR	pyrB	-
crp	nusA	-		purR	pyrC	-
crp	ompA	+		purR	pyrD	-
crp	ompF	+		purR	pyrE	-
crp	ompR	+		purR	pyrF	-
crp	ompR	-		purR	pyrK	-
crp	osmY	-		purR	pyrP	-
crp	oxyR	+		purR	pyrR	-
crp	paaA	+		purR	xpt	-
crp	paaB	+		purR	yabJ	-
crp	paaC	+		purR	ytiP	-
crp	paaD	+		pyrR	pyrAA	-
crp	paaE	+		pyrR	pyrAB	-
crp	paaF	+		pyrR	pyrB	-
crp	paaG	+		pyrR	pyrC	-
crp	paaH	+		pyrR	pyrD	-
crp	paaI	+		pyrR	pyrE	-
crp	paaJ	+		pyrR	pyrF	-
crp	paaK	+		pyrR	pyrK	-
crp	paaZ	+		pyrR	pyrP	-
crp	pdhR	+		pyrR	pyrR	-
crp	pflB	+		resD	albA	+
crp	pgk	+		resD	albB	+
crp	pka	+		resD	albC	+
crp	pncB	-		resD	albD	+
crp	pnp	-		resD	albE	+
crp	ppdD	+		resD	albF	+
crp	ppiA	+-		resD	albG	+
crp	ppiA	-		resD	ctaA	+
crp	preA	+		resD	ctaB	+
crp	preT	+		resD	ctaC	+
crp	proP	+		resD	ctaD	+
crp	proP	-		resD	ctaE	+
crp	prpB	+		resD	ctaF	+
crp	prpC	+		resD	ctaG	+
crp	prpD	+		resD	cydA	+
crp	prpE	+		resD	cydB	+
crp	prpR	+		resD	cydC	+
crp	psiE	-		resD	cydD	+
crp	ptsG	+		resD	fnr	+
crp	ptsH	+		resD	hemZ	+
crp	ptsH	-		resD	hmp	+
crp	ptsI	+		resD	lctP	+
crp	ptsI	-		resD	ldh	+
crp	putP	-		resD	nasD	+
crp	rbfA	-		resD	nasE	+
crp	rbsA	+		resD	nasF	+
crp	rbsB	+		resD	nrdE	+
crp	rbsC	+		resD	nrdF	+
crp	rbsD	+		resD	phoP	+
crp	rbsK	+		resD	phoR	+
crp	rbsR	+		resD	qcrA	+
crp	relA	+		resD	qcrB	+
crp	rhaA	+		resD	qcrC	+
crp	rhaB	+		resD	resA	+
crp	rhaD	+		resD	resB	+
crp	rhaR	+		resD	resC	+
crp	rhaS	+		resD	resD	+
crp	rhaT	+		resD	resE	+
crp	rimP	-		resD	sboA	+
crp	rof	-		resD	sboX	+
crp	rpoH	+		resD	ymaA	+
crp	rpoH	+-		resD	ymaB	+
crp	rpoH	-		rho	aroE	-
crp	rpoS	?		rho	hisC	-
crp	rpsO	-		rho	trpA	-
crp	sbmC	+		rho	trpB	-
crp	sdhA	+		rho	trpC	-
crp	sdhB	+		rho	trpD	-
crp	sdhC	+		rho	trpE	-
crp	sdhD	+		rho	trpF	-
crp	serA	+		rho	tyrA	-
crp	serC	-		rocR	rocA	+
crp	sfsA	+		rocR	rocB	+
crp	sgbE	+		rocR	rocC	+
crp	sgbE	?		rocR	rocD	+
crp	sgbH	+		rocR	rocE	+
crp	sgbH	?		rocR	rocF	+
crp	sgbU	+		rocR	rocG	+
crp	sgbU	?		rocR	rocR	-
crp	sodA	+		rok	albA	-
crp	sodB	-		rok	albB	-
crp	sohB	-		rok	albC	-
crp	speC	-		rok	albD	-
crp	spf	-		rok	albE	-
crp	srlA	+		rok	albF	-
crp	srlB	+		rok	albG	-
crp	srlD	+		rok	bdbA	-
crp	srlE	+		rok	bdbB	-
crp	srlR	+		rok	comK	-
crp	sroD	+		rok	rok	-
crp	sucA	+		rok	sboA	-
crp	sucB	+		rok	sboX	-
crp	sucC	+		rok	sunA	-
crp	sucD	+		rok	sunT	-
crp	tam	+		rok	yjcN	-
crp	tdcA	+		rok	yolJ	-
crp	tdcB	+		rok	yvaW	-
crp	tdcC	+		rok	yvaX	-
crp	tdcD	+		rok	yvaY	-
crp	tdcE	+		rok	yxaJ	-
crp	tdcF	+		rok	yxaL	-
crp	tdcG	+		rok	yybJ	-
crp	tnaA	+		rok	yybK	-
crp	tnaB	+		rok	yybL	-
crp	tnaC	+		rok	yybM	-
crp	treB	-		rok	yybN	-
crp	treB	?		rok	yydH	-
crp	treC	-		rok	yydI	-
crp	treC	?		rok	yydJ	-
crp	trg	+		rplT	infC	-
crp	truB	-		rplT	rplT	-
crp	trxA	-		rplT	rpmI	-
crp	tsx	+-		rplT	ysdA	-
crp	ubiG	+		rsfA	gpr	+
crp	udp	+		rsfA	katX	+
crp	udp	+-		rsfA	rsfA	-
crp	ugpA	+		rsfA	sigG	+
crp	ugpB	+		rsfA	spoIIR	-
crp	ugpC	+		rsfA	sspE	+
crp	ugpE	+		sacT	sacA	+
crp	ugpQ	+		sacT	sacB	+
crp	uhpT	+		sacT	sacP	+
crp	uidA	+		sacT	sacX	+
crp	uidB	+		sacT	sacY	+
crp	uidC	+		sacT	yveA	+
crp	ulaA	+		sacT	yveB	+
crp	ulaB	+		sacT	ywdA	+
crp	ulaC	+		sacY	sacA	+
crp	ulaD	+		sacY	sacB	+
crp	ulaE	+		sacY	sacP	+
crp	ulaF	+		sacY	sacX	+
crp	uxaA	+		sacY	sacY	+
crp	uxaB	+		sacY	yveA	+
crp	uxaC	+		sacY	yveB	+
crp	uxuA	+		sacY	ywdA	+
crp	uxuB	+		senS	hpr	+
crp	uxuR	+		senS	senS	+
crp	xseA	-		sigA	Bsu1630a	+
crp	xylA	+		sigA	abfA	+
crp	xylB	+		sigA	abnA	+
crp	xylF	+		sigA	abrB	+
crp	xylG	+		sigA	acdA	+
crp	xylH	+		sigA	ackA	+
crp	xylR	+		sigA	acsA	+
crp	yaeP	-		sigA	acuA	+
crp	yaeQ	-		sigA	acuB	+
crp	ybiS	-		sigA	acuC	+
crp	ybiT	+		sigA	adaA	+
crp	ychH	+		sigA	adaB	+
crp	yeiP	+		sigA	addA	+
crp	yeiW	+		sigA	addB	+
crp	yfaE	+		sigA	ahpC	+
crp	yhcH	+		sigA	ahpF	+
crp	yhfA	+		sigA	albA	+
crp	yhfA	-		sigA	albB	+
crp	yiaJ	-		sigA	albC	+
crp	yiaK	+		sigA	albD	+
crp	yiaK	?		sigA	albE	+
crp	yiaL	+		sigA	albF	+
crp	yiaL	?		sigA	albG	+
crp	yiaM	+		sigA	ald	+
crp	yiaM	?		sigA	alkA	+
crp	yiaN	+		sigA	alsD	+
crp	yiaN	?		sigA	alsS	+
crp	yiaO	+		sigA	amhX	+
crp	yiaO	?		sigA	amyE	+
crp	yjcH	+		sigA	ansA	+
crp	yjiY	+		sigA	ansB	+
crp	ykgR	+		sigA	antE	+
crp	ynfK	+		sigA	aprE	+
crp	zraR	+		sigA	aprX	+
crp	zraS	+		sigA	araA	+
csgD	adrA	+		sigA	araB	+
csgD	csgA	+		sigA	araD	+
csgD	csgB	+		sigA	araE	+
csgD	csgC	+		sigA	araL	+
csgD	csgD	+		sigA	araM	+
csgD	csgD	?		sigA	araN	+
csgD	csgE	+		sigA	araP	+
csgD	csgE	?		sigA	araQ	+
csgD	csgF	+		sigA	araR	+
csgD	csgF	?		sigA	arfM	+
csgD	csgG	+		sigA	argB	+
csgD	csgG	?		sigA	argC	+
csgD	fliE	-		sigA	argD	+
csgD	fliF	-		sigA	argF	+
csgD	fliG	-		sigA	argJ	+
csgD	fliH	-		sigA	aroE	+
csgD	fliI	-		sigA	arsB	+
csgD	fliJ	-		sigA	arsC	+
csgD	fliK	-		sigA	arsR	+
csgD	iraP	+		sigA	asd	+
csgD	nlpA	+		sigA	bglC	+
csgD	pepD	-		sigA	bglH	+
csgD	wrbA	+		sigA	bglP	+
csgD	yccJ	+		sigA	bglS	+
csgD	yccT	+		sigA	blt	+
csgD	yhbS	-		sigA	bltD	+
csgD	yhbT	-		sigA	bmr	+
csiR	csiD	-		sigA	bmrR	+
csiR	gabD	-		sigA	bsrB	+
csiR	gabP	-		sigA	carA	+
csiR	gabT	-		sigA	carB	+
csiR	lhgO	-		sigA	ccdA	+
cspA	gyrA	+		sigA	ccpC	+
cspA	hns	+		sigA	cdd	+
csrB	csrA	-		sigA	cggR	+
csrC	csrA	-		sigA	cheA	+
cueR	copA	+		sigA	cheB	+
cueR	cueO	+		sigA	cheC	+
cueR	moaA	-		sigA	cheD	+
cueR	moaB	-		sigA	cheW	+
cueR	moaC	-		sigA	cheY	+
cueR	moaD	-		sigA	citA	+
cueR	moaE	-		sigA	citB	+
cusR	cusA	+		sigA	citG	+
cusR	cusB	+		sigA	citM	+
cusR	cusC	+		sigA	citR	+
cusR	cusF	+		sigA	citZ	+
cusR	cusR	+		sigA	clpC	+
cusR	cusS	+		sigA	clpE	+
cyaR	luxS	-		sigA	clpP	+
cyaR	nadE	-		sigA	clpQ	+
cyaR	ompX	-		sigA	clpX	+
cyaR	yqaE	-		sigA	clpY	+
cynR	cynR	-		sigA	codV	+
cynR	cynS	+		sigA	codY	+
cynR	cynT	+		sigA	comA	+
cynR	cynX	+		sigA	comC	+
cysB	cbl	+		sigA	comEA	+
cysB	cysA	+		sigA	comEB	+
cysB	cysB	-		sigA	comEC	+
cysB	cysC	+		sigA	comFA	+
cysB	cysD	+		sigA	comFB	+
cysB	cysH	+		sigA	comFC	+
cysB	cysI	+		sigA	comGA	+
cysB	cysJ	+		sigA	comGB	+
cysB	cysK	+		sigA	comGC	+
cysB	cysM	+		sigA	comGD	+
cysB	cysN	+		sigA	comGE	+
cysB	cysP	+		sigA	comGF	+
cysB	cysU	+		sigA	comGG	+
cysB	cysW	+		sigA	comK	+
cysB	hslJ	-		sigA	comQ	+
cysB	ssuA	-		sigA	comS	+
cysB	ssuB	-		sigA	comX	+
cysB	ssuC	-		sigA	comZ	+
cysB	ssuD	-		sigA	csbA	+
cysB	ssuE	-		sigA	cspB	+
cysB	tauA	+		sigA	cssR	+
cysB	tauB	+		sigA	cssS	+
cysB	tauC	+		sigA	ctaA	+
cysB	tauD	+		sigA	ctc	+
cytR	cdd	-		sigA	ctsR	+
cytR	cytR	-		sigA	cydA	+
cytR	deoA	-		sigA	cydB	+
cytR	deoB	-		sigA	cydC	+
cytR	deoC	-		sigA	cydD	+
cytR	deoD	-		sigA	cymR	+
cytR	nupC	-		sigA	cysC	+
cytR	nupG	-		sigA	cysE	+
cytR	ppiA	-		sigA	cysH	+
cytR	rpoH	-		sigA	cysK	+
cytR	tsx	-		sigA	cysP	+
cytR	udp	-		sigA	cysS	+
dcuR	dctA	+		sigA	dapA	+
dcuR	dcuB	+		sigA	dapG	+
dcuR	dpiA	+		sigA	dctP	+
dcuR	dpiB	+		sigA	degQ	+
dcuR	frdA	+		sigA	degS	+
dcuR	frdB	+		sigA	degU	+
dcuR	frdC	+		sigA	des	+
dcuR	frdD	+		sigA	dhbA	+
dcuR	fumB	+		sigA	dhbB	+
deoR	deoA	-		sigA	dhbC	+
deoR	deoB	-		sigA	dhbE	+
deoR	deoC	-		sigA	dhbF	+
deoR	deoD	-		sigA	divIB	+
deoR	nupG	-		sigA	dnaA	+
deoR	tsx	-		sigA	dnaG	+
dhaR	dhaK	+		sigA	dnaJ	+
dhaR	dhaL	+		sigA	dnaK	+
dhaR	dhaM	+		sigA	dnaN	+
dhaR	dhaR	-		sigA	dppA	+
dicA	dicB	-		sigA	dppB	+
dicA	insD	-		sigA	dppC	+
dicA	intQ	-		sigA	dppD	+
dicA	ydfD	-		sigA	dppE	+
dicA	ydfE	-		sigA	dra	+
dicF	ftsZ	-		sigA	drm	+
dinJ	cspE	-		sigA	eno	+
dinJ	dinJ	-		sigA	era	+
dinJ	yafQ	-		sigA	etfA	+
dnaA	aldA	-		sigA	etfB	+
dnaA	dnaA	-		sigA	exuR	+
dnaA	dnaN	-		sigA	exuT	+
dnaA	guaA	-		sigA	ezrA	+
dnaA	guaB	-		sigA	fabD	+
dnaA	nrdA	+		sigA	fabF	+
dnaA	nrdA	-		sigA	fabG	+
dnaA	nrdB	+		sigA	fabHA	+
dnaA	nrdB	-		sigA	fabL	+
dnaA	polA	+		sigA	fapR	+
dnaA	recF	-		sigA	fbaB	+
dnaA	rpoH	-		sigA	fbp	+
dnaA	yfaE	+		sigA	feuA	+
dnaA	yfaE	-		sigA	feuB	+
dnaA	yjeV	-		sigA	feuC	+
dpiA	appY	-		sigA	ffh	+
dpiA	citC	+		sigA	flgB	+
dpiA	citD	+		sigA	flgC	+
dpiA	citE	+		sigA	flgE	+
dpiA	citF	+		sigA	flgK	+
dpiA	citG	+		sigA	flgL	+
dpiA	citX	+		sigA	flgM	+
dpiA	dpiA	+		sigA	flhA	+
dpiA	dpiB	+		sigA	flhB	+
dpiA	exuT	+		sigA	flhF	+
dpiA	mdh	+		sigA	fliE	+
dsdC	dsdA	+		sigA	fliF	+
dsdC	dsdC	-		sigA	fliG	+
dsdC	dsdX	+		sigA	fliH	+
dsrA	argR	-		sigA	fliI	+
dsrA	hns	-		sigA	fliJ	+
dsrA	ilvI	-		sigA	fliK	+
dsrA	rbsD	+		sigA	fliL	+
dsrA	rpoS	+		sigA	fliM	+
ebgR	ebgA	-		sigA	fliP	+
ebgR	ebgC	-		sigA	fliQ	+
ecpR	ecpA	+		sigA	fliR	+
ecpR	ecpR	+		sigA	fliY	+
ecpR	flhC	-		sigA	fliZ	+
ecpR	flhD	-		sigA	fnr	+
ecpR	fliA	-		sigA	folB	+
ecpR	fliC	-		sigA	folC	+
ecpR	fliY	-		sigA	folK	+
ecpR	fliZ	-		sigA	ftsA	+
envR	acrA	-		sigA	ftsH	+
envR	acrB	-		sigA	ftsY	+
envY	ompC	+		sigA	ftsZ	+
envY	ompF	+		sigA	fur	+
evgA	acrD	+		sigA	gabD	+
evgA	emrK	+		sigA	gabP	+
evgA	emrY	+		sigA	gabR	+
evgA	evgA	+		sigA	gabT	+
evgA	evgS	+		sigA	galE	+
evgA	frc	+		sigA	gapA	+
evgA	gadE	+		sigA	gapB	+
evgA	mdtE	+		sigA	gcaD	+
evgA	mdtF	+		sigA	ggaA	+
evgA	safA	+		sigA	ggaB	+
evgA	ydeO	+		sigA	glnA	+
evgA	ydeP	+		sigA	glnR	+
evgA	yegR	+		sigA	glpD	+
evgA	yegZ	+		sigA	glpF	+
evgA	yfdX	+		sigA	glpK	+
exuR	exuR	-		sigA	glpQ	+
exuR	exuT	-		sigA	glpT	+
exuR	uxaA	-		sigA	gltA	+
exuR	uxaB	-		sigA	gltB	+
exuR	uxaC	-		sigA	gltC	+
exuR	uxuA	-		sigA	gltR	+
exuR	uxuB	-		sigA	gltX	+
exuR	uxuR	-		sigA	glyA	+
fabR	fabA	-		sigA	gntK	+
fabR	fabB	-		sigA	gntP	+
fadR	fabA	+		sigA	gntR	+
fadR	fabB	+		sigA	gntZ	+
fadR	fadA	-		sigA	groEL	+
fadR	fadB	-		sigA	groES	+
fadR	fadD	-		sigA	grpE	+
fadR	fadE	-		sigA	gtaB	+
fadR	fadH	-		sigA	guaA	+
fadR	fadI	-		sigA	guaD	+
fadR	fadJ	-		sigA	gudB	+
fadR	fadL	-		sigA	gutB	+
fadR	fadM	-		sigA	gutP	+
fadR	iclR	+		sigA	gyrA	+
fadR	sroD	-		sigA	gyrB	+
fadR	uspA	-		sigA	hbs	+
feaR	feaB	+		sigA	hemA	+
fecI	fecA	+		sigA	hemB	+
fecI	fecB	+		sigA	hemC	+
fecI	fecC	+		sigA	hemD	+
fecI	fecD	+		sigA	hemL	+
fecI	fecE	+		sigA	hemN	+
ffs	ffh	+		sigA	hemX	+
fhlA	fdhF	+		sigA	hemZ	+
fhlA	fhlA	+		sigA	hisC	+
fhlA	focB	+		sigA	hmp	+
fhlA	hycA	+		sigA	hrcA	+
fhlA	hycB	+		sigA	htpG	+
fhlA	hycC	+		sigA	htrA	+
fhlA	hycD	+		sigA	hutG	+
fhlA	hycE	+		sigA	hutH	+
fhlA	hycF	+		sigA	hutI	+
fhlA	hycG	+		sigA	hutM	+
fhlA	hycH	+		sigA	hutP	+
fhlA	hycI	+		sigA	hutU	+
fhlA	hydN	+		sigA	icd	+
fhlA	hyfA	+		sigA	idh	+
fhlA	hyfB	+		sigA	ilvB	+
fhlA	hyfC	+		sigA	ilvC	+
fhlA	hyfD	+		sigA	ilvH	+
fhlA	hyfE	+		sigA	infB	+
fhlA	hyfF	+		sigA	infC	+
fhlA	hyfG	+		sigA	iolB	+
fhlA	hyfH	+		sigA	iolC	+
fhlA	hyfI	+		sigA	iolD	+
fhlA	hyfJ	+		sigA	iolE	+
fhlA	hyfR	+		sigA	iolF	+
fhlA	hypA	+		sigA	iolH	+
fhlA	hypB	+		sigA	iolI	+
fhlA	hypC	+		sigA	iolR	+
fhlA	hypD	+		sigA	iolS	+
fhlA	hypE	+		sigA	ispA	+
fhlA	hypF	+		sigA	jag	+
fis	acnB	-		sigA	kapB	+
fis	acs	-		sigA	kdgA	+
fis	actP	-		sigA	kdgK	+
fis	adhE	+		sigA	kdgR	+
fis	alaT	+		sigA	kdgT	+
fis	alaU	+		sigA	kinB	+
fis	alaV	+		sigA	kinC	+
fis	alaW	+		sigA	lctP	+
fis	alaX	+		sigA	ldh	+
fis	aldB	-		sigA	lepA	+
fis	ansB	-		sigA	leuA	+
fis	apaG	+		sigA	leuB	+
fis	apaH	+		sigA	leuC	+
fis	argU	+		sigA	leuD	+
fis	argW	+		sigA	licA	+
fis	argX	+		sigA	licB	+
fis	aspV	+		sigA	licC	+
fis	bglB	-		sigA	licH	+
fis	bglF	-		sigA	licR	+
fis	bglG	-		sigA	lmrA	+
fis	carA	+		sigA	lmrB	+
fis	carB	+		sigA	lonA	+
fis	crp	-		sigA	lrpC	+
fis	cspI	-		sigA	lysC	+
fis	cysG	-		sigA	lysS	+
fis	deoA	+		sigA	lytA	+
fis	deoB	+		sigA	lytB	+
fis	deoC	+		sigA	lytC	+
fis	deoD	+		sigA	lytE	+
fis	dmsA	-		sigA	lytR	+
fis	dmsB	-		sigA	maeN	+
fis	dmsC	-		sigA	malA	+
fis	dps	-		sigA	malP	+
fis	dusB	-		sigA	mcsA	+
fis	fadA	+		sigA	mcsB	+
fis	fadB	+		sigA	mdh	+
fis	fis	-		sigA	mecA	+
fis	flxA	+		sigA	med	+
fis	fumB	-		sigA	menB	+
fis	gadA	-		sigA	menC	+
fis	gadB	-		sigA	menD	+
fis	gadC	-		sigA	menE	+
fis	gadX	-		sigA	menF	+
fis	glcC	-		sigA	mmsA	+
fis	glnA	+		sigA	mrgA	+
fis	glnG	+		sigA	mta	+
fis	glnL	+		sigA	mtn	+
fis	glnQ	-		sigA	mtrA	+
fis	glnU	+		sigA	mtrB	+
fis	glnV	+		sigA	nadA	+
fis	glnW	+		sigA	nadB	+
fis	glnX	+		sigA	nadC	+
fis	glpA	+		sigA	nadE	+
fis	glpB	+		sigA	narG	+
fis	glpC	+		sigA	narH	+
fis	glpQ	+		sigA	narI	+
fis	glpT	+		sigA	narJ	+
fis	gltT	+		sigA	narK	+
fis	gltU	+		sigA	nasA	+
fis	gltV	+		sigA	nasB	+
fis	gltW	+		sigA	nasC	+
fis	gltX	-		sigA	nasD	+
fis	glyT	+		sigA	nasE	+
fis	glyU	+		sigA	nasF	+
fis	grcA	+		sigA	nfrA	+
fis	guaA	-		sigA	nifS	+
fis	guaB	-		sigA	nrdE	+
fis	gyrA	-		sigA	nrdF	+
fis	gyrB	-		sigA	nrgA	+
fis	hisR	+		sigA	nrgB	+
fis	hlyE	-		sigA	nupC	+
fis	hns	+		sigA	nusA	+
fis	hupA	+		sigA	obg	+
fis	hupB	-		sigA	odhA	+
fis	hyaA	-		sigA	odhB	+
fis	hyaB	-		sigA	ogt	+
fis	hyaC	-		sigA	opuAA	+
fis	hyaD	-		sigA	opuAB	+
fis	hyaE	-		sigA	opuAC	+
fis	hyaF	-		sigA	opuBA	+
fis	ileT	+		sigA	opuBB	+
fis	ileU	+		sigA	opuBC	+
fis	ileV	+		sigA	opuBD	+
fis	infB	+		sigA	opuE	+
fis	katE	-		sigA	pabA	+
fis	leuP	+		sigA	pabB	+
fis	leuQ	+		sigA	pabC	+
fis	leuT	+		sigA	pbpD	+
fis	leuV	+		sigA	pbpF	+
fis	leuW	+		sigA	pbuX	+
fis	leuX	+		sigA	pckA	+
fis	lpd	+		sigA	pdhA	+
fis	lysT	+		sigA	pdhB	+
fis	lysV	+		sigA	pdhC	+
fis	lysW	+		sigA	pdhD	+
fis	malE	+		sigA	pdp	+
fis	malF	+		sigA	perR	+
fis	malG	+		sigA	pgk	+
fis	marA	+		sigA	pgm	+
fis	marB	+		sigA	pheS	+
fis	marR	+		sigA	pheT	+
fis	mazE	+		sigA	phoA	+
fis	mazF	+		sigA	phoB	+
fis	mazG	+		sigA	phoD	+
fis	metT	+		sigA	phoP	+
fis	metU	+		sigA	phoR	+
fis	metY	+		sigA	phrA	+
fis	mglA	-		sigA	phrC	+
fis	mglC	-		sigA	phrE	+
fis	msrA	-		sigA	phrG	+
fis	mtlA	-		sigA	phrI	+
fis	mtlD	-		sigA	plsX	+
fis	mtlR	-		sigA	pmi	+
fis	nanA	-		sigA	ppiB	+
fis	nanE	-		sigA	prfB	+
fis	nanK	-		sigA	prs	+
fis	nanT	-		sigA	psd	+
fis	narG	-		sigA	pssA	+
fis	narH	-		sigA	pstA	+
fis	narI	-		sigA	pstBA	+
fis	narJ	-		sigA	pstBB	+
fis	narK	-		sigA	pstC	+
fis	ndh	+		sigA	pstS	+
fis	ndh	-		sigA	pta	+
fis	nirB	-		sigA	ptsG	+
fis	nirC	-		sigA	ptsH	+
fis	nirD	-		sigA	ptsI	+
fis	nrdA	+		sigA	pucA	+
fis	nrdB	+		sigA	pucB	+
fis	nrfA	-		sigA	pucC	+
fis	nrfB	-		sigA	pucD	+
fis	nrfC	-		sigA	pucE	+
fis	nrfD	-		sigA	pucH	+
fis	nrfE	-		sigA	pucJ	+
fis	nrfF	-		sigA	pucK	+
fis	nrfG	-		sigA	pucL	+
fis	nuoA	+		sigA	pucM	+
fis	nuoB	+		sigA	punA	+
fis	nuoC	+		sigA	purA	+
fis	nuoE	+		sigA	purB	+
fis	nuoF	+		sigA	purC	+
fis	nuoG	+		sigA	purD	+
fis	nuoH	+		sigA	purE	+
fis	nuoI	+		sigA	purF	+
fis	nuoJ	+		sigA	purH	+
fis	nuoK	+		sigA	purK	+
fis	nuoL	+		sigA	purL	+
fis	nuoM	+		sigA	purM	+
fis	nuoN	+		sigA	purN	+
fis	nusA	+		sigA	purQ	+
fis	ogt	-		sigA	purS	+
fis	osmE	-		sigA	purT	+
fis	osmY	-		sigA	pyrAA	+
fis	pdxA	+		sigA	pyrAB	+
fis	pflB	-		sigA	pyrB	+
fis	pheU	+		sigA	pyrC	+
fis	pheV	+		sigA	pyrD	+
fis	pnp	+		sigA	pyrE	+
fis	proK	+		sigA	pyrF	+
fis	proL	+		sigA	pyrG	+
fis	proM	+		sigA	pyrK	+
fis	proP	+		sigA	pyrP	+
fis	ptsG	+-		sigA	pyrR	+
fis	ptsG	-		sigA	qcrA	+
fis	pyrD	-		sigA	qcrB	+
fis	queA	+		sigA	qcrC	+
fis	rbfA	+		sigA	radA	+
fis	rimP	+		sigA	rapA	+
fis	rnpB	+		sigA	rapB	+
fis	rnpB	-		sigA	rapC	+
fis	rplM	-		sigA	rapD	+
fis	rpsI	-		sigA	rapG	+
fis	rpsO	+		sigA	rapH	+
fis	rrfA	+		sigA	rbfA	+
fis	rrfB	+		sigA	rbsA	+
fis	rrfC	+		sigA	rbsB	+
fis	rrfD	+		sigA	rbsC	+
fis	rrfE	+		sigA	rbsD	+
fis	rrfF	+		sigA	rbsK	+
fis	rrfG	+		sigA	rbsR	+
fis	rrfH	+		sigA	recA	+
fis	rrlA	+		sigA	recF	+
fis	rrlB	+		sigA	resA	+
fis	rrlC	+		sigA	resB	+
fis	rrlD	+		sigA	resC	+
fis	rrlE	+		sigA	resD	+
fis	rrlG	+		sigA	resE	+
fis	rrlH	+		sigA	ribA	+
fis	rrsA	+		sigA	ribD	+
fis	rrsB	+		sigA	ribE	+
fis	rrsC	+		sigA	ribH	+
fis	rrsD	+		sigA	ribR	+
fis	rrsE	+		sigA	ribT	+
fis	rrsG	+		sigA	rnc	+
fis	rrsH	+		sigA	rncS	+
fis	rsmA	+		sigA	rocR	+
fis	serT	+		sigA	rplT	+
fis	serX	+		sigA	rpmH	+
fis	sra	+		sigA	rpmI	+
fis	thrT	+		sigA	rpoB	+
fis	thrU	+		sigA	rpoE	+
fis	thrV	+		sigA	rpsD	+
fis	thrW	+		sigA	rrnA-16S	+
fis	topA	+		sigA	rrnA-23S	+
fis	topA	-		sigA	rrnA-5S	+
fis	tpr	+		sigA	rrnB-16S	+
fis	trg	+		sigA	rrnB-23S	+
fis	trmA	+		sigA	rrnB-5S	+
fis	truB	+		sigA	rrnD-16S	+
fis	tufB	+		sigA	rrnD-23S	+
fis	tyrT	+		sigA	rrnD-5S	+
fis	tyrU	+		sigA	rrnO-16S	+
fis	tyrV	+		sigA	rrnO-23S	+
fis	valT	+		sigA	rrnO-5S	+
fis	valU	+		sigA	rsbR	+
fis	valX	+		sigA	rsbS	+
fis	valY	+		sigA	rsbT	+
fis	xylF	-		sigA	rsbU	+
fis	xylG	-		sigA	rsbV	+
fis	xylH	-		sigA	rsbW	+
fis	xylR	-		sigA	rsbX	+
fis	yeaR	-		sigA	rsiX	+
fis	yfaE	+		sigA	sacA	+
fis	ygjG	?		sigA	sacB	+
fis	yhcH	-		sigA	sacP	+
fis	yjcH	-		sigA	sacX	+
fis	yoaG	-		sigA	sacY	+
flhC	ccmA	+		sigA	sat	+
flhC	ccmB	+		sigA	sboA	+
flhC	ccmC	+		sigA	sboX	+
flhC	ccmD	+		sigA	sbp	+
flhC	ccmE	+		sigA	scr	+
flhC	ccmF	+		sigA	sda	+
flhC	ccmG	+		sigA	sdhA	+
flhC	ccmH	+		sigA	sdhB	+
flhC	flgA	+		sigA	sdhC	+
flhC	flgB	+		sigA	secA	+
flhC	flgC	+		sigA	sigA	+
flhC	flgD	+		sigA	sigB	+
flhC	flgE	+		sigA	sigD	+
flhC	flgF	+		sigA	sigE	+
flhC	flgG	+		sigA	sigG	+
flhC	flgH	+		sigA	sigH	+
flhC	flgI	+		sigA	sigM	+
flhC	flgJ	+		sigA	sigX	+
flhC	flgM	+		sigA	sinI	+
flhC	flgN	+		sigA	sinR	+
flhC	flhA	+		sigA	sipS	+
flhC	flhB	+		sigA	sipW	+
flhC	flhE	+		sigA	smc	+
flhC	fliA	+		sigA	speB	+
flhC	fliD	+		sigA	speD	+
flhC	fliE	+		sigA	speE	+
flhC	fliF	+		sigA	spo0A	+
flhC	fliG	+		sigA	spo0B	+
flhC	fliH	+		sigA	spo0E	+
flhC	fliI	+		sigA	spo0F	+
flhC	fliJ	+		sigA	spoIIE	+
flhC	fliK	+		sigA	spoIIGA	+
flhC	fliL	+		sigA	spoIIIE	+
flhC	fliM	+		sigA	spoIIIJ	+
flhC	fliN	+		sigA	srfAA	+
flhC	fliO	+		sigA	srfAB	+
flhC	fliP	+		sigA	srfAC	+
flhC	fliQ	+		sigA	srfAD	+
flhC	fliR	+		sigA	sspE	+
flhC	fliS	+		sigA	ssuA	+
flhC	fliT	+		sigA	ssuB	+
flhC	fliY	+		sigA	ssuC	+
flhC	fliZ	+		sigA	ssuD	+
flhC	glpA	+		sigA	sul	+
flhC	glpB	+		sigA	tagA	+
flhC	glpC	+		sigA	tagB	+
flhC	gltI	+		sigA	tagD	+
flhC	gltJ	+		sigA	tagE	+
flhC	gltK	+		sigA	tagF	+
flhC	gltL	+		sigA	tasA	+
flhC	hydN	+		sigA	tetB	+
flhC	hypF	+		sigA	tetL	+
flhC	mdh	-		sigA	thiE	+
flhC	mglA	-		sigA	thiM	+
flhC	mglB	-		sigA	thrS	+
flhC	mglC	-		sigA	thrZ	+
flhC	napA	+		sigA	tpiA	+
flhC	napB	+		sigA	treA	+
flhC	napC	+		sigA	treP	+
flhC	napD	+		sigA	treR	+
flhC	napF	+		sigA	trmU	+
flhC	napG	+		sigA	trnA-Ala	+
flhC	napH	+		sigA	trnA-Ile	+
flhC	nrfA	+		sigA	trnB-Ala	+
flhC	nrfB	+		sigA	trnB-Arg	+
flhC	nrfC	+		sigA	trnB-Asn	+
flhC	nrfD	+		sigA	trnB-Asp	+
flhC	nrfE	+		sigA	trnB-Glu	+
flhC	nrfF	+		sigA	trnB-Gly1	+
flhC	nrfG	+		sigA	trnB-Gly2	+
flhC	ppdA	+		sigA	trnB-His	+
flhC	ppdB	+		sigA	trnB-Ile2	+
flhC	ppdC	+		sigA	trnB-Leu1	+
flhC	recC	+		sigA	trnB-Leu2	+
flhC	sroC	+		sigA	trnB-Lys	+
flhC	ycgR	+		sigA	trnB-Met1	+
flhC	yecR	+		sigA	trnB-Met2	+
flhC	ygbK	+		sigA	trnB-Met3	+
flhC	ygdB	+		sigA	trnB-Phe	+
flhC	yhjH	+		sigA	trnB-Pro	+
flhD	ccmA	+		sigA	trnB-Ser1	+
flhD	ccmB	+		sigA	trnB-Ser2	+
flhD	ccmC	+		sigA	trnB-Thr	+
flhD	ccmD	+		sigA	trnB-Val	+
flhD	ccmE	+		sigA	trnD-Asn	+
flhD	ccmF	+		sigA	trnD-Asp	+
flhD	ccmG	+		sigA	trnD-Cys	+
flhD	ccmH	+		sigA	trnD-Gln	+
flhD	flgA	+		sigA	trnD-Glu	+
flhD	flgB	+		sigA	trnD-Gly	+
flhD	flgC	+		sigA	trnD-His	+
flhD	flgD	+		sigA	trnD-Leu1	+
flhD	flgE	+		sigA	trnD-Leu2	+
flhD	flgF	+		sigA	trnD-Met	+
flhD	flgG	+		sigA	trnD-Phe	+
flhD	flgH	+		sigA	trnD-Ser	+
flhD	flgI	+		sigA	trnD-Thr	+
flhD	flgJ	+		sigA	trnD-Trp	+
flhD	flgM	+		sigA	trnD-Tyr	+
flhD	flgN	+		sigA	trnD-Val	+
flhD	flhA	+		sigA	trnO-Ala	+
flhD	flhB	+		sigA	trnO-Ile	+
flhD	flhE	+		sigA	trpA	+
flhD	fliA	+		sigA	trpB	+
flhD	fliD	+		sigA	trpC	+
flhD	fliE	+		sigA	trpD	+
flhD	fliF	+		sigA	trpE	+
flhD	fliG	+		sigA	trpF	+
flhD	fliH	+		sigA	trxA	+
flhD	fliI	+		sigA	tuaA	+
flhD	fliJ	+		sigA	tuaB	+
flhD	fliK	+		sigA	tuaC	+
flhD	fliL	+		sigA	tuaD	+
flhD	fliM	+		sigA	tuaE	+
flhD	fliN	+		sigA	tuaF	+
flhD	fliO	+		sigA	tuaG	+
flhD	fliP	+		sigA	tuaH	+
flhD	fliQ	+		sigA	tyrA	+
flhD	fliR	+		sigA	tyrS	+
flhD	fliS	+		sigA	ureA	+
flhD	fliT	+		sigA	ureB	+
flhD	fliY	+		sigA	ureC	+
flhD	fliZ	+		sigA	uxaA	+
flhD	glpA	+		sigA	uxaB	+
flhD	glpB	+		sigA	uxaC	+
flhD	glpC	+		sigA	uxuA	+
flhD	gltI	+		sigA	valS	+
flhD	gltJ	+		sigA	veg	+
flhD	gltK	+		sigA	wapA	+
flhD	gltL	+		sigA	xpt	+
flhD	hydN	+		sigA	xsa	+
flhD	hypF	+		sigA	xylA	+
flhD	mdh	-		sigA	xylB	+
flhD	mglA	-		sigA	xynA	+
flhD	mglB	-		sigA	xynB	+
flhD	mglC	-		sigA	xynP	+
flhD	napA	+		sigA	yaaA	+
flhD	napB	+		sigA	yaaB	+
flhD	napC	+		sigA	yaaJ	+
flhD	napD	+		sigA	yacF	+
flhD	napF	+		sigA	yacK	+
flhD	napG	+		sigA	yacO	+
flhD	napH	+		sigA	yacP	+
flhD	nrfA	+		sigA	yazB	+
flhD	nrfB	+		sigA	yazC	+
flhD	nrfC	+		sigA	ybbA	+
flhD	nrfD	+		sigA	ybcO	+
flhD	nrfE	+		sigA	ybcP	+
flhD	nrfF	+		sigA	ybcS	+
flhD	nrfG	+		sigA	ybcT	+
flhD	ppdA	+		sigA	ybdA	+
flhD	ppdB	+		sigA	ybdB	+
flhD	ppdC	+		sigA	ybdD	+
flhD	recC	+		sigA	ybdE	+
flhD	sroC	+		sigA	ybfM	+
flhD	ycgR	+		sigA	ybgH	+
flhD	yecR	+		sigA	ybgJ	+
flhD	ygbK	+		sigA	ycbK	+
flhD	ygdB	+		sigA	yccC	+
flhD	yhjH	+		sigA	ycdH	+
fliA	adhP	+		sigA	ycdI	+
fliA	aer	+		sigA	yceA	+
fliA	alx	+		sigA	yceC	+
fliA	ampG	+		sigA	yceD	+
fliA	aspT	+		sigA	yceE	+
fliA	caiE	+		sigA	yceF	+
fliA	chbG	+		sigA	yceG	+
fliA	cheA	+		sigA	yceH	+
fliA	cheB	+		sigA	yciA	+
fliA	cheR	+		sigA	yciB	+
fliA	cheW	+		sigA	yciC	+
fliA	cheY	+		sigA	yczA	+
fliA	cheZ	+		sigA	ydfJ	+
fliA	clpS	+		sigA	ydfK	+
fliA	cobC	+		sigA	ydhF	+
fliA	dcrB	+		sigA	ydjK	+
fliA	dmlA	+		sigA	yfiA	+
fliA	dxr	+		sigA	yfkH	+
fliA	eco	+		sigA	yfkI	+
fliA	flgK	+		sigA	yfkJ	+
fliA	flgL	+		sigA	yflG	+
fliA	flgM	+		sigA	yflH	+
fliA	flgN	+		sigA	yflN	+
fliA	flhC	+		sigA	yfmO	+
fliA	fliA	+		sigA	yfmP	+
fliA	fliC	+		sigA	ygaN	+
fliA	fliD	+		sigA	yhaG	+
fliA	fliE	+		sigA	yhcL	+
fliA	fliF	+		sigA	yhdK	+
fliA	fliG	+		sigA	yhdL	+
fliA	fliH	+		sigA	yhfL	+
fliA	fliI	+		sigA	yhjL	+
fliA	fliJ	+		sigA	yjbD	+
fliA	fliK	+		sigA	yjcI	+
fliA	fliL	+		sigA	yjcJ	+
fliA	fliM	+		sigA	yjmB	+
fliA	fliN	+		sigA	yjmC	+
fliA	fliO	+		sigA	yjmD	+
fliA	fliP	+		sigA	yjmF	+
fliA	fliQ	+		sigA	yklA	+
fliA	fliR	+		sigA	ykoL	+
fliA	fliS	+		sigA	ykrS	+
fliA	fliT	+		sigA	ykrT	+
fliA	fliY	+		sigA	ykrU	+
fliA	fliZ	+		sigA	ykrV	+
fliA	flxA	+		sigA	ykrW	+
fliA	frvR	+		sigA	ykrX	+
fliA	fryA	+		sigA	ykrY	+
fliA	galM	+		sigA	ykrZ	+
fliA	ghrB	+		sigA	ykuF	+
fliA	glcA	+		sigA	ykuG	+
fliA	glmS	+		sigA	ykuN	+
fliA	greB	+		sigA	ykuO	+
fliA	hdfR	+		sigA	ykuP	+
fliA	hemL	+		sigA	ykvW	+
fliA	hslO	+		sigA	ylaC	+
fliA	hsrA	+		sigA	ylaD	+
fliA	insH-4	+		sigA	ylnD	+
fliA	insH-6	+		sigA	ylnE	+
fliA	insL-1	+		sigA	ylnF	+
fliA	insL-2	+		sigA	ylpC	+
fliA	insL-3	+		sigA	ylxF	+
fliA	ispE	+		sigA	ylxG	+
fliA	ispF	+		sigA	ylxH	+
fliA	kgtP	+		sigA	ylxL	+
fliA	lolB	+		sigA	ylxM	+
fliA	lolC	+		sigA	ylxP	+
fliA	lolD	+		sigA	ylxQ	+
fliA	lolE	+		sigA	ylxR	+
fliA	lpxK	+		sigA	ylxW	+
fliA	lpxT	+		sigA	ylxX	+
fliA	modA	+		sigA	ymaA	+
fliA	modB	+		sigA	ymaB	+
fliA	modC	+		sigA	yneI	+
fliA	motA	+		sigA	yneJ	+
fliA	motB	+		sigA	yocH	+
fliA	mpaA	+		sigA	ypuE	+
fliA	msbA	+		sigA	yqcK	+
fliA	nlpI	+		sigA	yqdB	+
fliA	nudE	+		sigA	yqeT	+
fliA	nudJ	+		sigA	yqeU	+
fliA	oppA	+		sigA	yqeV	+
fliA	oppB	+		sigA	yqxD	+
fliA	oppC	+		sigA	yqxM	+
fliA	oppD	+		sigA	yqzE	+
fliA	oppF	+		sigA	yrhA	+
fliA	pbpC	+		sigA	yrhB	+
fliA	pflC	+		sigA	yrhC	+
fliA	pflD	+		sigA	yrrT	+
fliA	pgpB	+		sigA	yrvO	+
fliA	ppdA	+		sigA	yrxA	+
fliA	ppdB	+		sigA	yrzC	+
fliA	ppdC	+		sigA	ysdA	+
fliA	ppk	+		sigA	ysiA	+
fliA	ppx	+		sigA	ysiB	+
fliA	prc	+		sigA	ysxC	+
fliA	prs	+		sigA	ytkD	+
fliA	purD	+		sigA	ytlI	+
fliA	pyrE	+		sigA	ytmI	+
fliA	rcsC	+		sigA	ytmJ	+
fliA	recC	+		sigA	ytmK	+
fliA	rhtC	+		sigA	ytmL	+
fliA	rluF	+		sigA	ytmM	+
fliA	rnk	+		sigA	ytmN	+
fliA	rrfF	+		sigA	ytmO	+
fliA	rsmD	+		sigA	ytnI	+
fliA	rsmI	+		sigA	ytnJ	+
fliA	rtcA	+		sigA	ytnL	+
fliA	slyD	+		sigA	ytnM	+
fliA	srmB	+		sigA	ytrA	+
fliA	tabA	+		sigA	ytrB	+
fliA	tap	+		sigA	ytrC	+
fliA	tar	+		sigA	ytrD	+
fliA	thrV	+		sigA	ytrE	+
fliA	tldD	+		sigA	ytrF	+
fliA	torT	+		sigA	ytxM	+
fliA	trg	+		sigA	yurG	+
fliA	trpA	+		sigA	yurH	+
fliA	trpT	+		sigA	yusJ	+
fliA	tsr	+		sigA	yusK	+
fliA	ubiB	+		sigA	yusL	+
fliA	ubiE	+		sigA	yuxH	+
fliA	ves	+		sigA	yuxK	+
fliA	wzzB	+		sigA	yuxO	+
fliA	yafW	+		sigA	yvaZ	+
fliA	yafX	+		sigA	yvbA	+
fliA	yagG	+		sigA	yveA	+
fliA	yagH	+		sigA	yveB	+
fliA	yaiI	+		sigA	yveK	+
fliA	ybaM	+		sigA	yveL	+
fliA	ybaN	+		sigA	yveM	+
fliA	ybaY	+		sigA	yveN	+
fliA	ybbJ	+		sigA	yveO	+
fliA	ybdJ	+		sigA	yveP	+
fliA	ybfA	+		sigA	yveQ	+
fliA	ybhN	+		sigA	yveR	+
fliA	ybiW	+		sigA	yveS	+
fliA	ybiX	+		sigA	yveT	+
fliA	ycaI	+		sigA	yvfA	+
fliA	ycaQ	+		sigA	yvfB	+
fliA	yceI	+		sigA	yvfC	+
fliA	ycfD	+		sigA	yvfD	+
fliA	ycgR	+		sigA	yvfE	+
fliA	ydcF	+		sigA	yvfF	+
fliA	yecF	+		sigA	yvgQ	+
fliA	yecH	+		sigA	yvgR	+
fliA	yecJ	+		sigA	yvyF	+
fliA	yedV	+		sigA	yvyG	+
fliA	yeiR	+		sigA	ywbI	+
fliA	yfaD	+		sigA	ywcH	+
fliA	yfdP	+		sigA	ywcJ	+
fliA	yfdQ	+		sigA	ywdA	+
fliA	yfeX	+		sigA	ywfK	+
fliA	yfeZ	+		sigA	ywhA	+
fliA	yfiN	+		sigA	ywjF	+
fliA	yfiR	+		sigA	ywkA	+
fliA	ygbK	+		sigA	ywkB	+
fliA	ygdB	+		sigA	ywoE	+
fliA	ygdG	+		sigA	yxeK	+
fliA	ygdR	+		sigA	yxeL	+
fliA	yggL	+		sigA	yxeM	+
fliA	ygjQ	+		sigA	yxeN	+
fliA	yhcF	+		sigA	yxeO	+
fliA	yhcM	+		sigA	yxeP	+
fliA	yhhL	+		sigA	yxeQ	+
fliA	yhiL	+		sigA	yxiE	+
fliA	yhiM	+		sigA	yxxG	+
fliA	yhjH	+		sigB	aldY	+
fliA	yifB	+		sigB	bmr	+
fliA	yigP	+		sigB	bmrR	+
fliA	yihO	+		sigB	bmrU	+
fliA	yjaA	+		sigB	bofC	+
fliA	yjaH	+		sigB	cdd	+
fliA	yjcO	+		sigB	clpC	+
fliA	yjcS	+		sigB	clpP	+
fliA	yjcZ	+		sigB	csbA	+
fliA	yjdA	+		sigB	csbB	+
fliA	yjdL	+		sigB	csbC	+
fliA	yjgA	+		sigB	csbD	+
fliA	yjhU	+		sigB	csbX	+
fliA	ykfB	+		sigB	ctc	+
fliA	ykfF	+		sigB	ctsR	+
fliA	ykfG	+		sigB	dacC	+
fliA	ykfH	+		sigB	dnaG	+
fliA	ykfI	+		sigB	dps	+
fliA	ykgC	+		sigB	era	+
fliA	ymdA	+		sigB	gabD	+
fliA	ymgE	+		sigB	gsiB	+
fliA	yncD	+		sigB	gspA	+
fliA	ynjF	+		sigB	gtaB	+
fliA	ynjH	+		sigB	katE	+
fliA	yoaC	+		sigB	katX	+
fliA	yodB	+		sigB	mcsA	+
fliA	ypaA	+		sigB	mcsB	+
fliA	yphB	+		sigB	nadE	+
fliA	yqeI	+		sigB	nhaX	+
fliA	yqeJ	+		sigB	opuE	+
fliA	yraQ	+		sigB	phoP	+
fliA	yrfF	+		sigB	phoR	+
fliA	ytfI	+		sigB	radA	+
fliZ	csgA	-		sigB	relA	+
fliZ	csgB	-		sigB	rsbV	+
fliZ	csgC	-		sigB	rsbW	+
fliZ	csgD	-		sigB	rsbX	+
fliZ	csgE	-		sigB	sigA	+
fliZ	csgF	-		sigB	sigB	+
fliZ	csgG	-		sigB	trxA	+
fliZ	flhC	-		sigB	yacK	+
fliZ	flhD	-		sigB	yacL	+
fliZ	gadB	-		sigB	yacM	+
fliZ	gadC	-		sigB	yacN	+
fliZ	gadE	-		sigB	ycnH	+
fliZ	gmr	-		sigB	ydaD	+
fliZ	hdeA	-		sigB	ydaE	+
fliZ	hdeB	-		sigB	ydaF	+
fliZ	mdtE	-		sigB	ydaG	+
fliZ	mdtF	-		sigB	ydaP	+
fliZ	mlrA	-		sigB	ydaS	+
fliZ	osmY	-		sigB	ydaT	+
fliZ	yhiD	-		sigB	ydbD	+
fnr	aceE	+-		sigB	ydbP	+
fnr	aceE	-		sigB	ydfO	+
fnr	aceF	+-		sigB	ydhK	+
fnr	aceF	-		sigB	yfhK	+
fnr	ackA	+		sigB	yfhL	+
fnr	acnA	-		sigB	yfhM	+
fnr	acrE	+		sigB	yfkH	+
fnr	acrF	+		sigB	yfkI	+
fnr	adhE	+		sigB	yfkJ	+
fnr	aer	+		sigB	yflA	+
fnr	aldA	-		sigB	yhdF	+
fnr	amtB	+-		sigB	yhdN	+
fnr	ansB	+		sigB	yhdO	+
fnr	arcA	+		sigB	yheK	+
fnr	arcA	-		sigB	yjbC	+
fnr	aspA	+		sigB	yjbD	+
fnr	aspC	+-		sigB	yjgB	+
fnr	bcsB	+		sigB	ykgA	+
fnr	bcsZ	+		sigB	ykgB	+
fnr	cadC	+		sigB	ykzA	+
fnr	caiA	+		sigB	yoaA	+
fnr	caiB	+		sigB	yocK	+
fnr	caiC	+		sigB	yotK	+
fnr	caiD	+		sigB	yoxA	+
fnr	caiE	+		sigB	yoxB	+
fnr	caiF	+		sigB	yoxC	+
fnr	caiT	+		sigB	ypuB	+
fnr	ccmA	+		sigB	ypuC	+
fnr	ccmB	+		sigB	yqgZ	+
fnr	ccmC	+		sigB	yqhA	+
fnr	ccmD	+		sigB	yqhP	+
fnr	ccmE	+		sigB	yqhQ	+
fnr	ccmF	+		sigB	yqxD	+
fnr	ccmG	+		sigB	yqxL	+
fnr	ccmH	+		sigB	yrvD	+
fnr	cheB	+		sigB	yrvI	+
fnr	cheR	+		sigB	ysnF	+
fnr	cheY	+		sigB	ytkL	+
fnr	cheZ	+		sigB	ytxG	+
fnr	citC	-		sigB	ytxH	+
fnr	citD	-		sigB	ytxJ	+
fnr	citE	-		sigB	yvgO	+
fnr	citF	-		sigB	yvrE	+
fnr	citG	-		sigB	yvyD	+
fnr	citX	-		sigB	ywjC	+
fnr	cydA	+		sigB	ywmE	+
fnr	cydA	-		sigB	ywtG	+
fnr	cydB	+		sigB	yxiS	+
fnr	cydB	-		sigB	yxkO	+
fnr	cydC	+		sigB	yycD	+
fnr	cydD	+		sigD	Bsu1630a	+
fnr	cyoA	-		sigD	cheA	+
fnr	cyoB	-		sigD	cheB	+
fnr	cyoC	-		sigD	cheC	+
fnr	cyoD	-		sigD	cheD	+
fnr	cyoE	-		sigD	cheV	+
fnr	cysG	+		sigD	cheW	+
fnr	dcuA	+		sigD	cheY	+
fnr	dcuB	+		sigD	degR	+
fnr	dcuC	+		sigD	dltA	+
fnr	dcuR	+		sigD	dltB	+
fnr	dcuS	+		sigD	dltC	+
fnr	dmsA	+		sigD	dltD	+
fnr	dmsB	+		sigD	dltE	+
fnr	dmsC	+		sigD	epr	+
fnr	dmsD	+		sigD	flgB	+
fnr	dpiA	-		sigD	flgC	+
fnr	dpiB	-		sigD	flgE	+
fnr	dppA	-		sigD	flgK	+
fnr	dppB	-		sigD	flgL	+
fnr	dppC	-		sigD	flgM	+
fnr	dppD	-		sigD	flhA	+
fnr	dppF	-		sigD	flhB	+
fnr	emrK	+		sigD	flhF	+
[truncated: 6,741 more rows]

## Sheet: All Regulators
Escherichia coli		Bacillus subtilis
acrR		abrB
ada		acoR
adiY		adaA
agaR		ahrC
aidB		alsR
alaS		ansR
allR		araR
allS		arfM
appY		arsR
araC		azlB
arcA		birA
arcZ		bkdR
argP		bltR
argR		bmrR
arsR		ccpA
ascG		ccpB
asnC		ccpC
atoC		cggR
baeR		citR
basR		citT
betI		codY
bglJ		comA
birA		comK
bluR		comZ
bolA		cssR
C0614		ctsR
cadC		dctR
caiF		degU
cbl		deoR
cdaR		dnaA
chbR		exuR
comR		fnr
cpxR		fruR
cra		fur
creB		gabR
crp		gerE
csgD		glcT
csiR		glnR
cspA		glpP
csrB		gltC
csrC		gltR
cueR		gntR
cusR		gutR
cyaR		hbs
cynR		hpr
cysB		hrcA
cytR		htrA
dcuR		hutP
deoR		hxlR
dhaR		iolR
dicA		ipi
dicF		kdgR
dinJ		kipR
dnaA		lacR
dpiA		levR
dsdC		lexA
dsrA		licR
ebgR		licT
ecpR		lmrA
envR		lrpA
envY		lrpB
evgA		lrpC
exuR		lytR
fabR		med
fadR		mntR
feaR		mta
fecI		mtrB
ffs		paiA
fhlA		paiB
fis		perR
flhC		phoP
flhD		pucR
fliA		purR
fliZ		pyrR
fnr		resD
fnrS		rho
fucR		rocR
fur		rok
gadE		rplT
gadW		rsfA
gadX		sacT
gadY		sacY
galR		senS
galS		sigA
gatR_1		sigB
gatR_2		sigD
gcvA		sigE
gcvB		sigF
glcC		sigG
glmY		sigH
glmZ		sigI
glnG		sigK
glpR		sigL
glrR		sigM
gntR		sigW
gutM		sigX
hcaR		sigY
hdfR		sinR
hipB		splA
hns		spo0A
hupA		spoIIID
hupB		spoVT
hyfR		tenA
iclR		tenI
idnR		tnrA
ihfA		treR
ihfB		trnB-Gly1
ilvY		trnB-Phe
ipeX		trnD-Cys
IS128		trnD-Gly
IS129		trnD-Phe
iscR		trnD-Ser
istR-1		trnD-Trp
kdgR		trnD-Tyr
kdpE		trnI-Gly
lacI		trnI-Thr
leuO		trnJ-Gly
lexA		trnS-Leu2
lldR		trnSL-Tyr1
lrhA		trnSL-Val2
lrp		xpf
lsrR		xre
lysR		xylR
malI		ybaL
malT		ycbA
marA		ydfI
marR		ydiH
mazE		yfhP
mcaS		yfiA
mcbR		yhdE
melR		yhjM
metJ		yjbD
metR		ykmA
mgrR		ylaC
mhpR		ylbO
micA		ylpC
micC		yocG
micF		yodB
micM		yofA
mlc		yqfL
mlrA		yqzB
mngR		yrhI
mntR		yrxA
modE		yrzC
mprA		ysiA
mqsA		ytlI
mtlR		ytrA
murR		yufM
nac		yvaN
nadR		yvbA
nagC		yvrH
nanR		ywfK
narL		yycF
narP		zur
nemR
nhaR
nikR
norR
nrdR
nsrR
ohsC
ompR
omrA
omrB
oxyR
oxyS
paaX
pdhR
pepA
phoB
phoP
prpR
pspF
purR
putA
qseB
rbsR
rcnR
rcsA
rcsB
rdlA
rdlB
rdlC
rdlD
relB
relE
rhaR
rhaS
rnpB
rob
rpiR
rpoD
rpoE
rpoH
rpoN
rpoS
rprA
rseX
rstA
rtcR
rutR
rybB
rydC
ryeB
ryfA
ryfD
ryhB
sdiA
sgrR
sgrS
sibA
sibB
sibC
sibD
sibE
slyA
sokB
sokC
soxR
soxS
spf
srlR
stpA
symR
tdcA
tdcR
torR
treR
trpR
ttdR
tyrR
uhpA
uidR
ulaR
uxuR
xapR
xylR
ydeO
yefM
yehT
yeiL
yiaJ
yjiE
yqhC
yqjI
zntR
zraR
zur

## Sheet: sigma-factors
Escherichia coli		Bacillus subtilis
rpoD		sigA
rpoN		sigB
fecI		sigD
rpoS		sigE
rpoE		sigF
rpoH		sigG
rpoF/fliA		sigH
		sigI
		sigK
		sigL
		sigM
		sigW
		sigX
		sigY

## Sheet: TFs
Escherichia coli		Bacillus subtilis
acrR		abrB
ada		acoR
adiY		adaA
agaR		ahrC
aidB		alsR
alaS		ansR
allR		araR
allS		arfM
appY		arsR
araC		azlB
arcA		birA
argP		bkdR
argR		bltR
arsR		bmrR
ascG		ccpA
asnC		ccpB
atoC		ccpC
baeR		cggR
basR		citR
betI		citT
bglJ		codY
birA		comA
bluR		comK
bolA		comZ
cadC		cssR
caiF		ctsR
cbl		dctR
cdaR		degU
chbR		deoR
comR		dnaA
cpxR		exuR
cra		fnr
creB		fruR
crp		fur
csgD		gabR
csiR		gerE
cspA		glcT
cueR		glnR
cusR		glpP
cynR		gltC
cysB		gltR
cytR		gntR
dcuR		gutR
deoR		hbs
dhaR		hpr
dicA		hrcA
dinJ		htrA
dnaA		hutP
dpiA		hxlR
dsdC		iolR
ebgR		ipi
ecpR		kdgR
envR		kipR
envY		lacR
evgA		levR
exuR		lexA
fabR		licR
fadR		licT
feaR		lmrA
fhlA		lrpA
fis		lrpB
flhC		lrpC
flhD		lytR
fliZ		med
fnr		mntR
fucR		mta
fur		mtrB
gadE		paiA
gadW		paiB
gadX		perR
galR		phoP
galS		pucR
gatR_1		purR
gatR_2		pyrR
gcvA		resD
glcC		rho
glnG		rocR
glpR		rok
glrR		rplT
gntR		rsfA
gutM		sacT
hcaR		sacY
hdfR		senS
hipB		sinR
hns		splA
hupA		spo0A
hupB		spoIIID
hyfR		spoVT
iclR		tenA
idnR		tenI
ihfA		tnrA
ihfB		treR
ilvY		xpf
iscR		xre
kdgR		xylR
kdpE		ybaL
lacI		ycbA
leuO		ydfI
lexA		ydiH
lldR		yfhP
lrhA		yfiA
lrp		yhdE
lsrR		yhjM
lysR		yjbD
malI		ykmA
malT		ylaC
marA		ylbO
marR		ylpC
mazE		yocG
mcbR		yodB
melR		yofA
metJ		yqfL
metR		yqzB
mhpR		yrhI
mlc		yrxA
mlrA		yrzC
mngR		ysiA
mntR		ytlI
modE		ytrA
mprA		yufM
mqsA		yvaN
mtlR		yvbA
murR		yvrH
nac		ywfK
nadR		yycF
nagC		zur
nanR		fapR
narL		cymR
narP
nemR
nhaR
nikR
norR
nrdR
nsrR
ompR
oxyR
paaX
pdhR
pepA
phoB
phoP
prpR
pspF
purR
putA
qseB
rbsR
rcnR
rcsA
rcsB
relB
relE
rhaR
rhaS
rob
rpiR
rstA
rtcR
rutR
sdiA
sgrR
slyA
soxR
soxS
srlR
stpA
tdcA
tdcR
torR
treR
trpR
ttdR
tyrR
uhpA
uidR
ulaR
uxuR
xapR
xylR
ydeO
yefM
yehT
yeiL
yiaJ
yjiE
yqhC
yqjI
zntR
zraR
zur

## Sheet: ncRNAs
Escherichia coli		Bacillus subtilis
ryfD		trnB-Gly1
rseX		trnB-Phe
C0614		trnD-Cys
ryfA		trnD-Gly
dicF		trnD-Phe
dsrA		trnD-Ser
rybB		trnD-Trp
ffs		trnD-Tyr
ohsC		trnI-Gly
rydC		trnI-Thr
sokC		trnJ-Gly
sokB		trnS-Leu2
spf		trnSL-Tyr1
mgrR		trnSL-Val2
IS128
IS129
rdlB
rdlC
rdlA
micM
rdlD
omrB
omrA
istR-1
ryeB
rprA
rnpB
sgrS
ipeX
sibC
sibA
gadY
sibD
sibE
gcvB
cyaR
sibB
oxyS
ryhB
glmZ
arcZ
glmY
mcaS
symR
csrB
csrC
micF
micC
micA
fnrS

## Sheet: Regulated Genes
Escherichia coli		Bacillus subtilis
aaeA		abfA
aaeB		abh
aaeR		abnA
aaeX		acdA
aat		ackA
accA		acoA
accB		acoB
accC		acoC
accD		acoL
aceA		acsA
aceB		acuA
aceE		acuB
aceF		acuC
aceK		adaB
ackA		addA
acnA		addB
acnB		adhB
acpP		ahpC
acpS		ahpF
acrA		albA
acrB		albB
acrD		albC
acrE		albD
acrF		albE
acs		albF
actP		albG
add		ald
ade		aldY
adhE		alkA
adhP		alsD
adiA		alsS
adiC		alsT
adrA		amhX
aer		amyE
agaA		ansA
agaB		ansB
agaC		antE
agaD		appA
agaI		appB
agaS		appC
agaV		appD
agaW		appF
agp		aprE
ahpC		aprX
ahpF		araA
ais		araB
alaA		araD
alaC		araE
alaE		araL
alaT		araM
alaU		araN
alaV		araP
alaW		araQ
alaX		argB
aldA		argC
aldB		argD
alkA		argF
alkB		argJ
allA		aroE
allB		arsB
allC		arsC
allD		asd
allE		asnH
alsA		asnO
alsB		azlC
alsC		azlD
alsE		bcd
alsK		bdbA
alx		bdbB
amiA		bdbC
amiB		bdbD
amiC		bglC
amn		bglH
ampC		bglP
ampD		bglS
ampE		bioA
ampG		bioB
amtB		bioD
amyA		bioF
anmK		bioI
ansB		bioW
ansP		bkdAA
apaG		bkdAB
apaH		bkdB
apbE		blt
appA		bltD
appB		bmr
appC		bmrU
apt		bofA
aqpZ		bofC
araA		brnQ
araB		bsrB
araD		Bsu1630a
araE		buk
araF		carA
araG		carB
araH		ccdA
araJ		ccpN
arfA		cdd
arfB		cgeA
argA		cgeB
argB		cgeC
argC		cgeD
argD		cgeE
argE		cheA
argF		cheB
argG		cheC
argH		cheD
argI		cheV
argO		cheW
argQ		cheY
argS		citA
argT		citB
argU		citG
argV		citM
argW		citZ
argX		clpC
argY		clpE
argZ		clpP
ariR		clpQ
aroA		clpX
aroB		clpY
aroD		codV
aroF		comC
aroG		comEA
aroH		comEB
aroK		comEC
aroL		comFA
aroM		comFB
aroP		comFC
arpA		comGA
arrS		comGB
arsB		comGC
arsC		comGD
artI		comGE
artJ		comGF
artM		comGG
artP		comQ
artQ		comS
ascB		comX
ascF		cotA
aslB		cotB
asnA		cotC
asnB		cotD
asnT		cotE
asnU		cotF
asnV		cotG
aspA		cotH
aspC		cotJA
aspT		cotJB
aspV		cotJC
asr		cotM
astA		cotP
astB		cotS
astC		cotSA
astD		cotT
astE		cotV
atoA		cotW
atoB		cotX
atoD		cotY
atoE		cotZ
atpA		coxA
atpB		csbA
atpC		csbB
atpD		csbC
atpE		csbD
atpF		csbX
atpG		csfB
atpH		csfC
atpI		csgA
avtA		cspB
azoR		cssS
azuC		ctaA
bacA		ctaB
baeS		ctaC
bamA		ctaD
bamB		ctaE
bamC		ctaF
bamD		ctaG
bamE		ctc
basS		cwlC
bax		cwlD
bcp		cwlH
bcsB		cwlJ
bcsE		cydA
bcsF		cydB
bcsG		cydC
bcsZ		cydD
bdcA		cymR
bdcR		cysC
bdm		cysE
betA		cysH
betB		cysK
betT		cysP
bfr		cysS
bglB		dacB
bglF		dacC
bglG		dacF
bglX		dapA
bhsA		dapG
bioA		dctP
bioB		degQ
bioC		degR
bioD		degS
bioF		des
bisC		dhbA
blc		dhbB
bluF		dhbC
borD		dhbE
bssR		dhbF
bssS		dinB
btuB		dinC
btuF		divIB
C0343		divIC
cadA		dltA
cadB		dltB
caiA		dltC
caiB		dltD
caiC		dltE
caiD		dnaE
caiE		dnaG
caiT		dnaJ
can		dnaK
carA		dnaN
carB		dppA
cas1		dppB
cas2		dppC
casA		dppD
casB		dppE
casC		dps
casD		dra
casE		drm
cbpA		eno
cbpM		epr
cbrA		era
cbrB		etfA
cbrC		etfB
cca		exoA
ccmA		exuT
ccmB		ezrA
ccmC		fabD
ccmD		fabF
ccmE		fabG
ccmF		fabHA
ccmG		fabHB
ccmH		fabI
cdd		fabL
cdsA		fapR
cedA		fbaB
cfa		fbp
chaC		feuA
chbA		feuB
chbB		feuC
chbC		ffh
chbF		fhuD
chbG		flgB
cheA		flgC
cheB		flgE
cheR		flgK
cheW		flgL
cheY		flgM
cheZ		flhA
chiA		flhB
chiP		flhF
cho		flhO
chpB		flhP
chpS		fliD
cirA		fliE
citC		fliF
citD		fliG
citE		fliH
citF		fliI
citG		fliJ
citT		fliK
citX		fliL
clcA		fliM
clpA		fliP
clpB		fliQ
clpP		fliR
clpS		fliS
clpX		fliT
cmk		fliY
cnu		fliZ
coaD		folB
cobB		folC
cobC		folD
cobS		folK
cobT		fruA
cobU		fruK
codA		ftsA
codB		ftsH
copA		ftsW
corA		ftsY
cpdB		ftsZ
cpxA		gabD
cpxP		gabP
crcB		gabT
creA		galE
creC		galT
creD		gapA
crl		gapB
crr		gcaD
csdA		gdh
csdE		gerAA
csgA		gerAB
csgB		gerAC
csgC		gerBA
csgE		gerBB
csgF		gerBC
csgG		gerD
csiD		gerKA
csiE		gerKB
cspC		gerKC
cspD		gerM
cspE		gerPA
cspF		gerPB
cspH		gerPC
cspI		gerPD
csrA		gerPE
csrD		gerPF
cstA		ggaA
cueO		ggaB
curA		gidA
cusA		gidB
cusB		glcR
cusC		glcU
cusF		glgA
cusS		glgB
cutA		glgC
cutC		glgD
cvpA		glgP
cvrA		glnA
cyaA		glnH
cyaY		glnM
cybB		glnP
cycA		glnQ
cydA		glpD
cydB		glpF
cydC		glpK
cydD		glpQ
cynS		glpT
cynT		gltA
cynX		gltB
cyoA		gltX
cyoB		glyA
cyoC		glyQ
cyoD		glyS
cyoE		gntK
cysA		gntP
cysC		gntZ
cysD		goxB
cysE		gpr
cysG		groEL
cysH		groES
cysI		grpE
cysJ		gsiB
cysK		gspA
cysM		gtaB
cysN		guaA
cysP		guaC
cysT		guaD
cysU		gudB
cysW		gutB
cysZ		gutP
dacA		gyrA
dacB		gyrB
dacC		hag
dadA		hemA
dadX		hemAT
dam		hemB
damX		hemC
dapA		hemD
dapB		hemL
dapD		hemN
dapE		hemX
dapF		hemZ
dbpA		hisC
dcp		hmp
dcrB		htpG
dctA		hutG
dctR		hutH
dcuA		hutI
dcuB		hutM
dcuC		hutU
dcuD		hxlA
dcuS		hxlB
ddlB		icd
ddpA		idh
ddpB		ilvA
ddpC		ilvB
ddpD		ilvC
ddpF		ilvD
ddpX		ilvH
deaD		infB
dedA		infC
dedD		iolB
def		iolC
degP		iolD
deoA		iolE
deoB		iolF
deoC		iolH
deoD		iolI
der		iolS
dgkA		ispA
dhaK		jag
dhaL		kapB
dhaM		katA
dicB		katE
dinB		katX
dinD		kdgA
dinF		kdgK
dinG		kdgT
dinI		kinA
dinQ		kinB
djlA		kinC
djlB		kipA
djlC		kipI
dkgA		lacA
dkgB		lcfA
dksA		lctP
dld		ldh
dmlA		lepA
dmlR		leuA
dmsA		leuB
dmsB		leuC
dmsC		leuD
dmsD		leuS
dnaE		levD
dnaG		levE
dnaJ		levF
dnaK		levG
dnaN		licA
dosP		licB
dpiB		licC
dppA		licH
dppB		ligA
dppC		lmrB
dppD		lonA
dppF		lonB
dps		lpdV
dsbA		lysA
dsbB		lysC
dsbC		lysS
dsbG		lytA
dsdA		lytB
dsdX		lytC
dsrB		lytD
dtpD		lytE
dusA		lytF
dusB		maeN
dut		malA
dxr		malP
dxs		mbl
ebgA		mcpA
ebgC		mcpB
ecnB		mcpC
eco		mcsA
ecpA		mcsB
eda		mdh
edd		mecA
efeB		menB
efeO		menC
efeU_1		menD
efeU_2		menE
efp		menF
elaA		minC
elaD		minD
elfA		mmgA
elfC		mmgB
elfD		mmgC
elfG		mmgD
emrA		mmgE
emrB		mmsA
emrD		mntA
emrK		mntB
emrY		mntC
emtA		mntD
eno		mntH
entA		motA
entB		motB
entC		mrgA
entD		msmX
entE		mtn
entF		mtrA
entH		murB
entS		murG
envC		nadA
envZ		nadB
epd		nadC
epmB		nadE
eptB		narG
era		narH
erfK		narI
erpA		narJ
esrE		narK
essD		nasA
etk		nasB
evgS		nasC
exbB		nasD
exbD		nasE
exoX		nasF
exuT		nfrA
fabA		nhaX
fabB		nifS
fabF		nin
fabZ		nprE
fadA		nrdE
fadB		nrdF
fadD		nrgA
fadE		nrgB
fadH		nucA
fadI		nucB
fadJ		nupC
fadL		nusA
fadM		nusB
fau		obg
fbaA		odhA
fbaB		odhB
fdhE		ogt
fdhF		oppA
fdnG		oppB
fdnH		oppC
fdnI		oppD
fdoG		oppF
fdrA		opuAA
fdx		opuAB
feaB		opuAC
fecA		opuBA
fecB		opuBB
fecC		opuBC
fecD		opuBD
fecE		opuE
fecR		pabA
feoA		pabB
feoB		pabC
feoC		parC
fepA		parE
fepB		pbpD
fepC		pbpE
fepD		pbpF
fepE		pbpX
fepG		pbuG
fes		pbuX
ffh		pckA
fhuA		pcrA
fhuB		pdhA
fhuC		pdhB
fhuD		pdhC
fhuE		pdhD
fhuF		pdp
fic		pel
fieF		pgk
fimA		pgm
fimB		pheS
fimC		pheT
fimD		phoA
fimE		phoB
fimF		phoD
fimG		phoR
fimH		phrA
fimI		phrC
fimZ		phrE
fiu		phrF
fixA		phrG
fixB		phrI
fixC		phrK
fixX		plsX
fkpA		pmi
fkpB		ppiB
fldA		prfB
fldB		prkA
flgA		prs
flgB		psd
flgC		pspA
flgD		pssA
flgE		pstA
flgF		pstBA
flgG		pstBB
flgH		pstC
flgI		pstS
flgJ		pta
flgK		ptb
flgL		ptsG
flgM		ptsH
flgN		ptsI
flhA		pucA
flhB		pucB
flhE		pucC
fliC		pucD
fliD		pucE
fliE		pucH
fliF		pucJ
fliG		pucK
fliH		pucL
fliI		pucM
fliJ		punA
fliK		purA
fliL		purB
fliM		purC
fliN		purD
fliO		purE
fliP		purF
fliQ		purH
fliR		purK
fliS		purL
fliT		purM
fliY		purN
flu		purQ
flxA		purS
fmt		purT
focA		pycA
focB		pyrAA
folA		pyrAB
folB		pyrB
folE		pyrC
folK		pyrD
folP		pyrE
fpr		pyrF
frc		pyrG
frdA		pyrK
frdB		pyrP
frdC		qcrA
frdD		qcrB
frlA		qcrC
frlB		racX
frlC		radA
frlD		radC
frlR		rapA
frr		rapB
frsA		rapC
fruA		rapD
fruB		rapE
fruK		rapF
frvR		rapG
fryA		rapH
fsaA		rbfA
fsr		rbsA
ftnA		rbsB
ftnB		rbsC
ftsA		rbsD
ftsB		rbsK
ftsH		rbsR
ftsI		recA
ftsK		recF
ftsL		relA
ftsP		resA
ftsQ		resB
ftsW		resC
ftsX		resE
ftsZ		ribA
fucA		ribD
fucI		ribE
fucK		ribH
fucO		ribR
fucP		ribT
fucU		rnc
fumA		rncS
fumB		rocA
fumC		rocB
fusA		rocC
fxsA		rocD
gabD		rocE
gabP		rocF
gabT		rocG
gadA		rpmH
gadB		rpmI
gadC		rpoB
galE		rpoE
galK		rpsD
galM		rpsF
galP		rpsR
galT		rrnA-16S
gapA		rrnA-23S
garD		rrnA-5S
garK		rrnB-16S
garL		rrnB-23S
garP		rrnB-5S
garR		rrnD-16S
gatA		rrnD-23S
gatB		rrnD-5S
gatC		rrnO-16S
gatD		rrnO-23S
gatY		rrnO-5S
gatZ		rsbR
gcd		rsbS
gcl		rsbT
gcvH		rsbU
gcvP		rsbV
gcvR		rsbW
gcvT		rsbX
gdhA		rsiX
gfcA		ruvA
gfcD		ruvB
ghrA		sacA
ghrB		sacB
glcA		sacC
glcB		sacP
glcD		sacX
glcE		safA
glcF		sat
glcG		sbcD
gldA		sboA
glf		sboX
glgA		sbp
glgB		scoA
glgC		scoB
glgP		scr
glgS		sda
glgX		sdhA
glk		sdhB
glmS		sdhC
glmU		seaA
glnA		secA
glnB		serS
glnD		sinI
glnE		sipS
glnH		sipT
glnK		sipV
glnL		sipW
glnP		sleB
glnQ		smc
glnS		smf
glnU		speB
glnV		speD
glnW		speE
glnX		splB
gloA		spmA
gloB		spmB
glpA		spo0B
glpB		spo0E
glpC		spo0F
glpD		spo0M
glpE		spoIIAA
glpF		spoIIAB
glpG		spoIID
glpK		spoIIE
glpQ		spoIIGA
glpT		spoIIIAA
glpX		spoIIIAB
glrK		spoIIIAC
gltA		spoIIIAD
gltB		spoIIIAE
gltD		spoIIIAF
gltF		spoIIIAG
gltI		spoIIIAH
gltJ		spoIIIC
gltK		spoIIIE
gltL		spoIIIJ
gltP		spoIIM
gltS		spoIIP
gltT		spoIIQ
gltU		spoIIR
gltV		spoIVA
gltW		spoIVB
gltX		spoIVCA
gluQ		spoIVCB
glxK		spoIVFA
glxR		spoIVFB
glyA		spoVAA
glyQ		spoVAB
glyS		spoVAC
glyT		spoVAD
glyU		spoVAE
glyW		spoVAF
gmk		spoVB
gmr		spoVD
gnd		spoVE
gnsA		spoVFA
gntK		spoVFB
gntP		spoVG
gntT		spoVID
gntU		spoVK
gntX		spoVM
gor		spoVR
gph		spoVS
gpmA		sppA
gpmM		spsA
gpsA		spsB
gpt		spsC
grcA		spsD
greA		spsE
greB		spsF
groL		spsG
groS		spsI
grpE		spsJ
grxA		spsK
grxB		spsL
grxC		srfAA
grxD		srfAB
gshB		srfAC
gspA		srfAD
gspB		ssb
gspC		sspA
gspD		sspB
gspE		sspC
gspF		sspD
gspG		sspE
gspH		sspF
gspI		sspG
gspJ		sspH
gspK		sspI
gspL		sspJ
gspM		sspK
gspO		sspL
guaA		sspM
guaB		sspN
guaD		sspO
gudD		sspP
gudP		ssuA
gudX		ssuB
gutQ		ssuC
gyrA		ssuD
gyrB		sul
hcaB		sunA
hcaC		sunT
hcaD		tagA
hcaE		tagB
hcaF		tagC
hcaT		tagD
hchA		tagE
hcp		tagF
hcr		tasA
hdeA		tetB
hdeB		tetL
hdeD		tgl
hemA		thdF
hemB		thiE
hemE		thiF
hemF		thiG
hemH		thiM
hemL		thiS
hemN		thrS
hepA		thrZ
hflC		tlp
hflD		tlpA
hflK		tlpB
hflX		tlpC
hfq		tpiA
hha		treA
hicA		treP
hicB		trmU
higA		trnA-Ala
higB		trnA-Ile
hinT		trnB-Ala
hipA		trnB-Arg
hisA		trnB-Asn
hisB		trnB-Asp
hisF		trnB-Glu
hisH		trnB-Gly2
hisI		trnB-His
hisJ		trnB-Ile2
hisM		trnB-Leu1
hisP		trnB-Leu2
hisQ		trnB-Lys
hisR		trnB-Met1
hisS		trnB-Met2
hlpA		trnB-Met3
hlyE		trnB-Pro
hmp		trnB-Ser1
hofB		trnB-Ser2
hofC		trnB-Thr
hofM		trnB-Val
hofN		trnD-Asn
hofO		trnD-Asp
hofP		trnD-Gln
hokA		trnD-Glu
hokC		trnD-His
hokD		trnD-Leu1
hokE		trnD-Leu2
holB		trnD-Met
holC		trnD-Thr
holE		trnD-Val
hpf		trnO-Ala
hpt		trnO-Ile
hrpB		trpA
hscA		trpB
hscB		trpC
hscC		trpD
hsdS		trpE
hslJ		trpF
hslO		trpS
hslR		trxA
hslU		tuaA
hslV		tuaB
hspQ		tuaC
hsrA		tuaD
htgA		tuaE
htpG		tuaF
htpX		tuaG
htrE		tuaH
htrL		tyrA
hyaA		tyrS
hyaB		tyrZ
hyaC		ureA
hyaD		ureB
hyaE		ureC
hyaF		usd
hybA		uvrA
hybB		uvrB
hybC		uvrC
hybD		uvrX
hybE		uxaA
hybF		uxaB
hybG		uxaC
hybO		uxuA
hycA		valS
hycB		veg
hycC		vpr
hycD		wapA
hycE		wprA
hycF		xkdA
hycG		xkdB
hycH		xkdC
hycI		xkdD
hydN		xkdE
hyfA		xkdF
hyfB		xkdG
hyfC		xkdH
hyfD		xkdI
hyfE		xkdJ
hyfF		xkdK
hyfG		xkdM
hyfH		xpaC
hyfI		xpt
hyfJ		xsa
hyi		xtmA
hypA		xtmB
hypB		xtrA
hypC		xylA
hypD		xylB
hypE		xynA
hypF		xynB
hyuA		xynP
iadA		yaaA
iap		yaaB
ibaG		yaaH
ibpA		yaaJ
ibpB		yaaN
ibsA		yabG
ibsB		yabJ
ibsC		yabP
ibsD		yabQ
ibsE		yabR
icd		yacF
idi		yacK
idnD		yacL
idnK		yacM
idnO		yacN
idnT		yacO
ileS		yacP
ileT		yazB
ileU		yazC
ileV		ybaK
ileX		ybaN
ilvA		ybbA
ilvB		ybbB
ilvC		ybbM
ilvD		ybcO
ilvE		ybcP
ilvG_1		ybcS
ilvG_2		ybcT
ilvH		ybdA
ilvI		ybdB
ilvL		ybdD
ilvM		ybdE
ilvN		ybdK
ilvX		ybdO
inaA		ybfM
infA		ybfO
infB		ybgB
infC		ybgE
insA-6		ybgH
insA-7		ybgJ
insAB-6		ybxH
insB-6		ycbK
insC-5		yccC
insCD-5		ycdH
insD		ycdI
insD-5		yceA
insEF-2		yceC
insEF-4		yceD
insF-2		yceE
insF-4		yceF
insG		yceG
insH-1		yceH
insH-11		ycgF
insH-2		ycgG
insH-3		ycgT
insH-4		yciA
insH-5		yciB
insH-6		yciC
insH-7		yckD
insH-9		yclF
insI-1		yclN
insI-3		yclO
insJ		yclP
insK		yclQ
insL-1		ycnH
insL-2		ycnK
insL-3		ycsF
insN-1		ycsG
insO-1		ycsI
intD		ycsK
intQ		yczA
intR		ydaD
intS		ydaE
intZ		ydaF
iraD		ydaG
iraM		ydaP
iraP		ydaS
iscA		ydaT
iscS		ydbD
iscU		ydbM
iscX		ydbN
ispA		ydbP
ispE		ydbS
ispF		ydbT
ispG		ydcA
ispH		ydcC
istR-2		ydfJ
ivbL		ydfK
ivy		ydfO
katE		ydfR
katG		ydfS
kbaY		ydgA
kbaZ		ydgB
kbl		ydgG
kch		ydgH
kdpA		ydhD
kdpB		ydhF
kdpC		ydhK
kdpF		ydhO
kdsA		ydhU
kdsB		ydiO
kdsC		ydiP
kdsD		ydjG
kduI		ydjH
kefC		ydjI
kefF		ydjK
kgtP		ydjO
lacA		ydjP
lacY		yeaA
lacZ		yerH
lamB		yesJ
ldcA		yesK
ldcC		yfhA
ldhA		yfhC
ldrA		yfhD
ldrB		yfhK
ldrC		yfhL
ldrD		yfhM
lepB		yfhQ
leuA		yfhS
leuB		yfiY
leuC		yfiZ
leuD		yfjS
leuE		yfkD
leuL		yfkH
leuP		yfkI
leuQ		yfkJ
leuT		yfkM
leuU		yfkN
leuV		yflA
leuW		yflG
leuX		yflH
leuZ		yflN
lhgO		yflS
lhr		yfmC
ligB		yfmD
lipA		yfmE
lipB		yfmF
lit		yfmO
livF		yfmP
livG		yfmS
livH		yfmT
livJ		yfnD
livK		yfnE
livM		yfnF
lldD		yfnG
lldP		yfnH
lnt		ygaN
loiP		yhaG
lolA		yhaM
lolB		yhaN
lolC		yhaO
lolD		yhaX
lolE		yhaZ
lon		yhbH
lpcA		yhcE
lpd		yhcF
lplA		yhcG
lplT		yhcH
lpoA		yhcI
lpoB		yhcL
lptA		yhcM
lptB		yhcN
lptC		yhcO
lptD		yhcP
lptF		yhcQ
lptG		yhcV
lpxA		yhdF
lpxB		yhdK
lpxC		yhdL
lpxD		yhdN
lpxK		yhdO
lpxM		yheC
lpxP		yheD
lpxT		yheK
lspA		yhfL
lsrA		yhfM
lsrB		yhfQ
lsrC		yhfW
lsrD		yhjB
lsrF		yhjD
lsrG		yhjE
lsrK		yhjL
luxS		yhjR
lysA		yhxC
lysC		yirY
lysP		yisB
lysT		yisY
lysU		yisZ
lysV		yitA
lysW		yitB
lyxK		yitC
macB		yitD
maeA		yitE
mak		yitF
malE		yitG
malF		yjbC
malG		yjbE
malK		yjbJ
malM		yjbV
malP		yjbX
malQ		yjcA
malS		yjcB
malX		yjcC
malY		yjcI
malZ		yjcJ
manA		yjcN
manX		yjcP
manY		yjcQ
manZ		yjcZ
marB		yjdB
mazF		yjdH
mazG		yjfA
mcbA		yjfB
mcrA		yjgB
mcrC		yjmB
mdaB		yjmC
mdh		yjmD
mdoB		yjmF
mdoD		yjoB
mdoG		ykgA
mdoH		ykgB
mdtA		yklA
mdtB		yknT
mdtC		yknW
mdtD		yknX
mdtE		yknY
mdtF		yknZ
mdtK		ykoL
melA		ykrI
melB		ykrS
menA		ykrT
menB		ykrU
menC		ykrV
menE		ykrW
metA		ykrX
metB		ykrY
metC		ykrZ
metE		ykuD
metF		ykuF
metH		ykuG
metI		ykuN
metK		ykuO
metL		ykuP
metN		ykvI
metQ		ykvP
metT		ykvQ
metU		ykvR
metV		ykvT
metW		ykvU
metY		ykvV
metZ		ykvW
mfd		ykzA
mglA		ykzB
mglB		ylaA
mglC		ylaB
mgrB		ylaD
mgtA		ylaJ
mgtL		ylbB
mhpA		ylbC
mhpB		ylbD
mhpC		ylbE
mhpD		ylbJ
mhpE		ylnD
mhpF		ylnE
mhpT		ylnF
miaA		yloB
minE		ylqB
mioC		ylxF
mltA		ylxG
mltD		ylxH
mltF		ylxL
mmuM		ylxM
mmuP		ylxP
mngA		ylxQ
mngB		ylxR
mnmG		ylxW
mntH		ylxX
mntP		ymaA
mntS		ymaB
moaA		ymaG
moaB		yncD
moaC		yndA
moaD		yndD
moaE		yndE
mocA		yndF
modA		yndL
modB		yndN
modC		yneA
moeA		yneB
moeB		yneI
mokB		yneJ
mokC		yngE
molR_1		yngF
motA		yngG
motB		yngH
mpaA		yngI
mpl		yngJ
mppA		yngK
mqo		ynzC
mqsR		yoaA
mraY		yoaF
mraZ		yoaG
mreB		yoaH
mreC		yoaJ
mreD		yoaN
mrp		yoaR
msbA		yoaW
mscM		yobH
msrA		yobJ
msrB		yobO
msyB		yobW
mtfA		yocH
mtgA		yocK
mtlA		yodF
mtlD		yodH
mtn		yodI
mtr		yolC
mug		yolD
mukB		yolJ
mukE		yorB
mukF		yorC
murC		yotK
murD		yoxA
murE		yoxB
murF		yoxC
murG		yozK
murI		yozL
murP		yozM
murQ		yozO
mutH		yozQ
mutL		ypbR
mutM		ypeB
mutS		yphA
mzrA		ypjB
nadA		ypmP
nadB		ypqA
nadC		ypuB
nadE		ypuC
nadK		ypuD
nagA		ypuE
nagB		ypzA
nagD		yqcK
nagE		yqdB
nagK		yqeT
nagZ		yqeU
nanA		yqeV
nanC		yqeZ
nanE		yqfA
nanK		yqfB
nanM		yqfC
nanS		yqfD
nanT		yqfQ
napA		yqfS
napB		yqfU
napC		yqfY
napD		yqfZ
napF		yqgZ
napG		yqhA
napH		yqhB
narG		yqhP
narH		yqhQ
narI		yqhV
narJ		yqiQ
narK		yqjL
narQ		yqjW
narU		yqjX
narV		yqxA
narW		yqxD
narX		yqxL
narY		yqxM
narZ		yqzE
ndh		yqzG
ndk		yqzH
nemA		yraA
nfi		yraD
nfo		yraE
nfsA		yraF
nfsB		yraG
nfuA		yrdK
nhaA		yrhA
nhaB		yrhB
nhoA		yrhC
nikA		yrhH
nikB		yrhJ
nikC		yrkC
nikD		yrrD
nikE		yrrR
ninE		yrrS
nirB		yrrT
nirC		yrvD
nirD		yrvI
nlpA		yrvO
nlpC		yscB
nlpD		ysdA
nlpE		ysdB
nlpI		ysiB
nmpC		ysnD
nohA		ysnF
norV		ysxA
norW		ysxC
npr		ysxE
nrdA		ytaA
nrdB		ytbQ
nrdD		ytcC
nrdE		yteA
nrdF		yteJ
nrdG		yteV
nrdH		ytfI
nrdI		ytfJ
nrfA		ythP
nrfB		ythQ
nrfC		ytiP
nrfD		ytkD
nrfE		ytkL
nrfF		ytlA
nrfG		ytlB
nudB		ytlC
nudC		ytlD
nudE		ytmI
nudG		ytmJ
nudI		ytmK
nudJ		ytmL
nudL		ytmM
nuoA		ytmN
nuoB		ytmO
nuoC		ytnI
nuoE		ytnJ
nuoF		ytnL
nuoG		ytnM
nuoH		ytrB
nuoI		ytrC
nuoJ		ytrD
nuoK		ytrE
nuoL		ytrF
nuoM		ytrH
nuoN		ytrI
nupC		yttA
nupG		yttP
nusA		ytvI
nusB		ytxC
ogrK		ytxG
ogt		ytxH
ompA		ytxJ
ompC		ytxM
ompF		ytxO
ompL		yuaF
ompN		yuaG
ompT		yuaI
ompW		yuiC
ompX		yuiI
oppA		yunB
oppB		yurG
oppC		yurH
oppD		yurI
oppF		yurS
orn		yusJ
osmB		yusK
osmC		yusL
osmE		yusV
osmF		yuxH
osmY		yuxK
otsA		yuxO
otsB		yuzA
oxc		yuzC
paaA		yvaB
paaB		yvaM
paaC		yvaW
paaD		yvaX
paaE		yvaY
paaF		yvaZ
paaG		yvdP
paaH		yvdQ
paaI		yveA
paaJ		yveB
paaK		yveK
paaY		yveL
paaZ		yveM
pabA		yveN
pabB		yveO
pabC		yveP
pagP		yveQ
pal		yveR
panB		yveS
panC		yveT
panF		yvfA
parC		yvfB
pbpC		yvfC
pbpG		yvfD
pck		yvfE
pcm		yvfF
pcnB		yvfO
pdxA		yvgO
pdxJ		yvgQ
pepB		yvgR
pepD		yvjB
pepT		yvlA
pfkA		yvlB
pfkB		yvlC
pflA		yvlD
pflB		yvqH
pflC		yvrE
pflD		yvrI
pgaA		yvrN
pgaB		yvrO
pgaC		yvrP
pgaD		yvtA
pgi		yvyC
pgk		yvyD
pgl		yvyF
pgm		yvyG
pgpA		ywaC
pgpB		ywbI
pgpC		ywbL
pheA		ywbM
pheL		ywbN
pheM		ywcH
pheP		ywcJ
pheS		ywdA
pheT		ywdI
pheU		ywdJ
pheV		ywdK
phnC		ywdL
phnD		ywhA
phnE_1		ywhE
phnE_2		ywjA
phnF		ywjC
phnG		ywjF
phnH		ywkA
phnI		ywkB
phnJ		ywkC
phnK		ywlF
phnL		ywlG
phnM		ywmE
phnN		ywnJ
phnO		ywoA
phnP		ywoE
phoA		ywpH
phoE		ywrD
phoH		ywrE
phoQ		ywrJ
phoR		ywtG
phoU		yxaG
phr		yxaH
pinE		yxaJ
pinQ		yxaL
pinR		yxaM
pitA		yxbA
pitB		yxbB
pka		yxbC
plaP		yxbD
pldA		yxeB
pldB		yxeD
plsB		yxeE
pmrD		yxeK
pncB		yxeL
pncC		yxeM
pnp		yxeN
pntA		yxeO
pntB		yxeP
pnuC		yxeQ
polA		yxiE
polB		yxiS
potD		yxjC
potE		yxjF
potF		yxjI
potG		yxjJ
potH		yxkC
potI		yxkJ
poxB		yxkO
ppc		yxlC
ppdA		yxlD
ppdB		yxlE
ppdC		yxlF
ppdD		yxlG
pphA		yxnB
pphB		yxxG
ppiA		yxzE
ppiD		yyaA
ppk		yyaC
pppA		yyaD
ppsA		yyaF
ppsR		yybI
pptA		yybJ
ppx		yybK
pqiA		yybL
pqiB		yybM
pqqL		yybN
prc		yycB
preA		yycC
preT		yycD
prfA		yydH
prfB		yydI
prfC		yydJ
priB
prlC
prlF
prmA
prmC
proA
proB
proK
proL
proM
proP
proS
proV
proW
proX
prpB
prpC
prpD
prpE
prs
psd
psiE
psiF
pspA
pspB
pspC
pspD
pspE
pspG
pssA
pstA
pstB
pstC
pstS
psuG
pth
ptsG
ptsH
ptsI
ptsN
purA
purB
purC
purD
purE
purF
purH
purK
purL
purM
purN
purT
purU
putP
puuA
puuB
puuC
puuD
puuE
puuP
puuR
pykA
pykF
pyrC
pyrD
pyrE
pyrF
pyrH
qseC
queA
queE
racC
racR
raiA
rarA
rarD
rayT
rbfA
rbn
rbsA
rbsB
rbsC
rbsD
rbsK
rcnA
rcnB
rcsC
rcsD
rdgB
rdoA
recA
recC
recF
recG
recJ
recN
recO
recQ
recR
recX
relA
rem
rfaD
rfaE
rfaH
rfaL
rfaS
rfaZ
rfbA
rfbX
rfe
rffA
rffC
rffD
rffE
rffG
rffH
rffM
rffT
rhaA
rhaB
rhaD
rhaT
rhlE
rhsB
rhsC
rhsD
rhtA
rhtC
ribA
ribC
ribD
ribE
ribF
rihA
rihB
rimK
rimM
rimP
rlmA
rlmC
rlmD
rlmE
rlmF
rlmG
rlmI
rlpA
rluA
rluF
rmf
rnb
rnc
rnd
rne
rnhB
rnk
rnlA
rnlB
rnpA
rodZ
rof
rpe
rpiB
rplB
rplC
rplD
rplI
rplM
rplP
rplQ
rplS
rplT
rplU
rplV
rplW
rplY
rpmA
rpmC
rpmE
rpmI
rpoA
rpoZ
rpsA
rpsB
rpsC
rpsD
rpsF
rpsI
rpsJ
rpsK
rpsM
rpsO
rpsP
rpsQ
rpsR
rpsS
rpsU
rraA
rraB
rrfA
rrfB
rrfC
rrfD
rrfE
rrfF
rrfG
rrfH
rrlA
rrlB
rrlC
rrlD
rrlE
rrlG
rrlH
rrrD
rrsA
rrsB
rrsC
rrsD
rrsE
rrsG
rrsH
rsd
rseA
rseB
rseC
rseP
rsgA
rsmA
rsmB
rsmC
rsmD
rsmE
rsmG
rsmH
rsmI
rsmJ
rssA
rssB
rstB
rsuA
rtcA
rtcB
rtn
rusA
rutA
rutB
rutC
rutD
rutE
rutF
rutG
ruvA
ruvB
ruvC
rybA
rydB
ryeA
ryjB
rzpD
rzpQ
rzpR
sad
safA
sanA
sapF
sbcC
sbcD
sbmA
sbmC
sdaA
sdaB
sdaC
sdhA
sdhB
sdhC
sdhD
sdsP
secG
selB
seqA
serA
serC
serT
serU
serV
serW
serX
setA
setB
setC
sfmA
sfmC
sfmD
sfmH
sfsA
sfsB
sgbE
sgbH
sgbU
sgrT
shiA
shoB
sixA
slmA
slp
slt
slyB
slyD
slyX
smpB
smrA
smrB
smtA
sodA
sodB
sodC
sohB
speA
speB
speC
speD
speE
spoT
sppA
spy
sra
srlA
srlB
srlD
srlE
srmB
sroA
sroC
sroD
sroE
ssb
sseB
ssnA
ssrA
ssrS
sstT
ssuA
ssuB
ssuC
ssuD
ssuE
sucA
sucB
sucC
sucD
sufA
sufB
sufC
sufD
sufE
sufS
sulA
surA
surE
syd
symE
tabA
tadA
talA
tam
tamA
tamB
tap
tar
tas
tatA
tatB
tatC
tatD
tatE
tauA
tauB
tauC
tauD
tbpA
tdcB
tdcC
tdcD
tdcE
tdcF
tdcG
tdh
tdk
tehA
tehB
tfaE
tfaQ
tff
thiD
thiK
thiL
thiP
thiQ
thrA
thrB
thrC
thrL
thrS
thrT
thrU
thrV
thrW
thyA
tig
tisA
tisB
tktB
tldD
tmcA
tmk
tnaA
tnaB
tnaC
tolA
tolB
tolC
tolQ
tolR
tomB
tonB
topA
torA
torC
torD
torS
torT
tpiA
tpke11
tppB
tpr
tpx
treA
treB
treC
treF
trg
trkG
trmA
trmD
trmH
trpA
trpB
trpC
trpD
trpE
trpL
trpS
trpT
truB
trxA
trxC
tsaD
tsaE
tsf
tsgA
tsr
tsx
ttcA
ttdA
ttdB
ttdT
tufA
tufB
tus
tusA
tusB
[truncated: 1,030 more rows]

## Sheet: SCCs_Hierarchical-levels
Escherichia coli
SCC01 : 4
ryfA IS129 IS128 C0614
SCC02 : 2
rhaR rhaS
SCC03 : 2
srlR gutM
SCC04 : 3
marR rob marA
SCC05 : 2
galR galS
SCC06 : 2
relE relB
SCC07 : 56
ihfB ihfA phoP sdiA dnaA argP phoB lexA rpoN rpoE cpxR mqsA ecpR torR qseB mcaS oxyS oxyR cytR omrA omrB ompR crp fis arcZ fur soxS soxR fnr arcA rutR cspA rpoD rpoH adiY gadY rcsB dsrA bglJ leuO stpA lrp hns gadX gadW rpoS rprA rcsA ydeO fliZ flhD hdfR fliA flhC gadE evgA
level06 : 2
lrhA nsrR
level05 : 2
SCC07 modE
level04 : 1
narL
level03 : 4
glnG cra dcuR glrR
level02 : 26
SCC04 allR nagC gcvA ryhB glmY rstA metJ cysB basR dpiA acrR fadR gntR mlrA mlc ada tdcR ascG hupA hupB exuR nac cdaR sgrR fhlA
level01 : 149
norR envY dicF dicA envR ffs rseX dhaR SCC02 SCC03 SCC06 creB appY lacI dsdC gatR_1 gatR_2 hyfR feaR ulaR uidR hcaR rpiR ipeX lsrR gcvB rbsR asnC fnrS cusR cyaR SCC01 glmZ araC csrB csrC allS uhpA SCC05 mprA yeiL nhaR cueR melR zntR xapR bluR birA ilvY nanR metR aidB nrdR murR ryeB fecI ryfD caiF uxuR atoC idnR bolA yqjI csiR micC argR comR symR iclR prpR glcC mngR csgD sibD baeR tyrR arsR zraR d…
Bacillus subtilis
SCC01 : 2
comK rok
SCC02 : 2
resD phoP
SCC03 : 4
sigF spoVT rsfA sigG
SCC04 : 6
spo0A sigD sigB sigA sigH abrB
level06 : 1
SCC04
level05 : 2
sigE ccpA
level04 : 5
SCC02 senS ybaL yhdE yvrH
level03 : 8
SCC03 sigM sigW sigX yodB fnr perR hpr
level02 : 17
yjbD codY arfM spoIIID tenI sigK med cssR sinR ccpB lexA degU sacT tnrA mta purR yrzC
level01 : 111
gutR SCC01 yrxA ytlI yhjM trnD-Trp ysiA bltR gerE yfiA lacR deoR citT rocR hxlR bkdR araR yrhI yvaN yufM fruR rplT yocG birA yqzB dctR trnD-Gly sigI trnS-Leu2 sigL trnSL-Val2 sigY splA acoR trnD-Cys lmrA zur comZ glcT ycbA hutP ylbO bmrR comA yfhP gltC hbs ydiH ykmA arsR htrA citR ipi ccpC kipR lytR iolR lrpC xpf lrpB pucR lrpA gntR yofA trnI-Gly tenA mtrB xylR treR trnI-Thr fur ydfI yycF dnaA tr…
