# Supplementary material for: Feedbacks from the metabolic network to the genetic network reveal regulatory modules in E. coli and B. subtilis
Source: PLoS One. 2018 Oct 4;13(10):e0203311. doi: 10.1371/journal.pone.0203311 (PMC6171850; doi:10.1371/journal.pone.0203311)
Supplement: S2 Table — Lists the genes, metabolites, regulatory interactions, links from the GRN to respective MNs, feedbacks from MN into the respective GRNs, details of SCCs, and hierarchical levels of the GRNs. (XLSX) [file pone.0203311.s002.xlsx]

## Sheet: All Nodes
Escherichia coli		Bacillus subtilis
(2S,3S)-2-methylcitrate		(S)(+)-Allantoin_C4H6N4O3
(S)-2-acetolactate		2-Oxoglutarate_C5H4O5
(S)-lactate		Acetate_C2H3O2
2-aceto-2-hydroxy-butanoate		Allantoate_C4H7N4O4
2-deoxy-D-ribose-5-phosphate		Bsu1630a
3-(2,3-dihydroxyphenyl)propanoate		Citrate_C6H5O7
3-phenylpropanoate		D-Fructose_1,6-bisphosphate_C6H12O12P2
4,5-dihydroxy-2,3-pentanedione		D-Galacturonate_C6H9O7
5-dehydro-D-gluconate		D-Sorbitol_C6H14O6
Acetate		D-Xylose_C5H10O5
Adenine		Fe2+_Fe
Adenosine 5'-phosphosulfate		H2O2_H2O2
C0343		L-Arabinose_C5H10O5
C0614		L-Arginine_C6H15N4O2
Choline		L-Citrulline_C6H13N3O3
Cyanate		L-Glutamate_C5H8NO4
Cytidine		L-Glutamine_C5H10N2O3
D-fructuronate		L-Histidine_C6H9N3O2
D-ribose		L-Isoleucine_C6H13NO2
D-serine		L-Ornithine_C5H13N2O2
D-xylose		L-Valine_C5H11NO2
Fe2+		Magnesium_Mg
Formate		Malonyl-CoA_C24H34N7O19P3S
Fructose-1,6-bisphosphate		Menaquinone_7_C46H64O2
Fructose-1-phosphate		O-Acetyl-L-serine_C5H9NO4
Gluconate		Oxygen_O2
Glycerol		Urate_C5H4N4O3
Glycine		Zinc_Zn
Glycolate		abfA
Glyoxylate		abh
Guanine		abnA
Hypoxanthine		abrB
IS128		acdA
IS129		ackA
Idonate		acoA
L-alanine		acoB
L-arabinose		acoC
L-arginine		acoL
L-asparagine		acoR
L-carnitine		acsA
L-fuculose-1-phosphate		acuA
L-homocysteine		acuB
L-lactose		acuC
L-leucine		adaA
L-lysine		adaB
L-phenylalanine		addA
L-rhamnose		addB
L-tryptophan		adhB
L-tyrosine		ahpC
Maltotriose		ahpF
Melibiose		ahrC
N-acetyl-D-glucosamine-6-phosphate		albA
N-acetylneuraminate		albB
Na+		albC
O-acetyl-L-serine		albD
Phenylacetyl-CoA		albE
Phosphoenolpyruvate		albF
Pyruvate		albG
S-adenosylmethionine		ald
S-allantoin		aldY
Sulphide		alkA
Thiosulfate		alpha,alpha'-Trehalose_6-phosphate_C12H22O14P
Thymine		alsD
Trehalose		alsR
Trehalose-6-phosphate		alsS
Uracil		alsT
Xanthosine		amhX
aaeA		amyE
aaeB		ansA
aaeR		ansB
aaeX		ansR
aat		antE
accA		appA
accB		appB
accC		appC
accD		appD
aceA		appF
aceB		aprE
aceE		aprX
aceF		araA
aceK		araB
ackA		araD
acnA		araE
acnB		araL
acpP		araM
acpS		araN
acrA		araP
acrB		araQ
acrD		araR
acrE		arfM
acrF		argB
acrR		argC
acs		argD
actP		argF
ada		argJ
add		aroE
ade		arsB
adhE		arsC
adhP		arsR
adiA		asd
adiC		asnH
adiY		asnO
adrA		azlB
aer		azlC
agaA		azlD
agaB		bcd
agaC		bdbA
agaD		bdbB
agaI		bdbC
agaR		bdbD
agaS		bglC
agaV		bglH
agaW		bglP
agp		bglS
ahpC		bioA
ahpF		bioB
aidB		bioD
ais		bioF
alaA		bioI
alaC		bioW
alaE		birA
alaS		bkdAA
alaT		bkdAB
alaU		bkdB
alaV		bkdR
alaW		blt
alaX		bltD
aldA		bltR
aldB		bmr
alkA		bmrR
alkB		bmrU
allA		bofA
allB		bofC
allC		brnQ
allD		bsrB
allE		buk
allR		carA
allS		carB
alsA		ccdA
alsB		ccpA
alsC		ccpB
alsE		ccpC
alsK		ccpN
alx		cdd
amiA		cgeA
amiB		cgeB
amiC		cgeC
amn		cgeD
ampC		cgeE
ampD		cggR
ampE		cheA
ampG		cheB
amtB		cheC
amyA		cheD
anmK		cheV
ansB		cheW
ansP		cheY
apaG		citA
apaH		citB
apbE		citG
appA		citM
appB		citR
appC		citT
appY		citZ
apt		clpC
aqpZ		clpE
araA		clpP
araB		clpQ
araC		clpX
araD		clpY
araE		codV
araF		codY
araG		comA
araH		comC
araJ		comEA
arcA		comEB
arcZ		comEC
arfA		comFA
arfB		comFB
argA		comFC
argB		comGA
argC		comGB
argD		comGC
argE		comGD
argF		comGE
argG		comGF
argH		comGG
argI		comK
argO		comQ
argP		comS
argQ		comX
argR		comZ
argS		cotA
argT		cotB
argU		cotC
argV		cotD
argW		cotE
argX		cotF
argY		cotG
argZ		cotH
ariR		cotJA
aroA		cotJB
aroB		cotJC
aroD		cotM
aroF		cotP
aroG		cotS
aroH		cotSA
aroK		cotT
aroL		cotV
aroM		cotW
aroP		cotX
arpA		cotY
arrS		cotZ
arsB		coxA
arsC		csbA
arsR		csbB
artI		csbC
artJ		csbD
artM		csbX
artP		csfB
artQ		csfC
ascB		csgA
ascF		cspB
ascG		cssR
aslB		cssS
asnA		ctaA
asnB		ctaB
asnC		ctaC
asnT		ctaD
asnU		ctaE
asnV		ctaF
aspA		ctaG
aspC		ctc
aspT		ctsR
aspV		cwlC
asr		cwlD
astA		cwlH
astB		cwlJ
astC		cydA
astD		cydB
astE		cydC
atoA		cydD
atoB		cymR
atoC		cysC
atoD		cysE
atoE		cysH
atpA		cysK
atpB		cysP
atpC		cysS
atpD		dacB
atpE		dacC
atpF		dacF
atpG		dapA
atpH		dapG
atpI		dctP
avtA		dctR
azoR		degQ
azuC		degR
bacA		degS
baeR		degU
baeS		deoR
bamA		des
bamB		dhbA
bamC		dhbB
bamD		dhbC
bamE		dhbE
basR		dhbF
basS		dinB
bax		dinC
bcp		divIB
bcsB		divIC
bcsE		dltA
bcsF		dltB
bcsG		dltC
bcsZ		dltD
bdcA		dltE
bdcR		dnaA
bdm		dnaE
betA		dnaG
betB		dnaJ
betI		dnaK
betT		dnaN
beta-D-galactose		dppA
bfr		dppB
bglB		dppC
bglF		dppD
bglG		dppE
bglJ		dps
bglX		dra
bhsA		drm
bioA		eno
bioB		epr
bioC		era
bioD		etfA
bioF		etfB
birA		exoA
bisC		exuR
blc		exuT
bluF		ezrA
bluR		fabD
bolA		fabF
borD		fabG
bssR		fabHA
bssS		fabHB
btuB		fabI
btuF		fabL
cAMP		fapR
cadA		fbaB
cadB		fbp
cadC		feuA
caiA		feuB
caiB		feuC
caiC		ffh
caiD		fhuD
caiE		flgB
caiF		flgC
caiT		flgE
can		flgK
carA		flgL
carB		flgM
cas1		flhA
cas2		flhB
casA		flhF
casB		flhO
casC		flhP
casD		fliD
casE		fliE
cbl		fliF
cbpA		fliG
cbpM		fliH
cbrA		fliI
cbrB		fliJ
cbrC		fliK
cca		fliL
ccmA		fliM
ccmB		fliP
ccmC		fliQ
ccmD		fliR
ccmE		fliS
ccmF		fliT
ccmG		fliY
ccmH		fliZ
cdaR		fnr
cdd		folB
cdsA		folC
cedA		folD
cfa		folK
chaC		fruA
chbA		fruK
chbB		fruR
chbC		ftsA
chbF		ftsH
chbG		ftsW
chbR		ftsY
cheA		ftsZ
cheB		fur
cheR		gabD
cheW		gabP
cheY		gabR
cheZ		gabT
chiA		galE
chiP		galT
cho		gapA
chpB		gapB
chpS		gcaD
cirA		gdh
citC		gerAA
citD		gerAB
citE		gerAC
citF		gerBA
citG		gerBB
citT		gerBC
citX		gerD
clcA		gerE
clpA		gerKA
clpB		gerKB
clpP		gerKC
clpS		gerM
clpX		gerPA
cmk		gerPB
cnu		gerPC
coaD		gerPD
cobB		gerPE
cobC		gerPF
cobS		ggaA
cobT		ggaB
cobU		gidA
codA		gidB
codB		glcR
comR		glcT
copA		glcU
corA		glgA
cpdB		glgB
cpxA		glgC
cpxP		glgD
cpxR		glgP
cra		glnA
crcB		glnH
creA		glnM
creB		glnP
creC		glnQ
creD		glnR
crl		glpD
crp		glpF
crr		glpK
csdA		glpP
csdE		glpQ
csgA		glpT
csgB		gltA
csgC		gltB
csgD		gltC
csgE		gltR
csgF		gltX
csgG		glyA
csiD		glyQ
csiE		glyS
csiR		gntK
cspA		gntP
cspC		gntR
cspD		gntZ
cspE		goxB
cspF		gpr
cspH		groEL
cspI		groES
csrA		grpE
csrB		gsiB
csrC		gspA
csrD		gtaB
cstA		guaA
cueO		guaC
cueR		guaD
curA		gudB
cusA		gutB
cusB		gutP
cusC		gutR
cusF		gyrA
cusR		gyrB
cusS		hag
cutA		hbs
cutC		hemA
cvpA		hemAT
cvrA		hemB
cyaA		hemC
cyaR		hemD
cyaY		hemL
cybB		hemN
cycA		hemX
cydA		hemZ
cydB		hisC
cydC		hmp
cydD		hpr
cynR		hrcA
cynS		htpG
cynT		htrA
cynX		hutG
cyoA		hutH
cyoB		hutI
cyoC		hutM
cyoD		hutP
cyoE		hutU
cysA		hxlA
cysB		hxlB
cysC		hxlR
cysD		icd
cysE		idh
cysG		ilvA
cysH		ilvB
cysI		ilvC
cysJ		ilvD
cysK		ilvH
cysM		infB
cysN		infC
cysP		iolB
cysT		iolC
cysU		iolD
cysW		iolE
cysZ		iolF
cytR		iolH
dacA		iolI
dacB		iolR
dacC		iolS
dadA		ipi
dadX		ispA
dam		jag
damX		kapB
dapA		katA
dapB		katE
dapD		katX
dapE		kdgA
dapF		kdgK
dbpA		kdgR
dcp		kdgT
dcrB		kinA
dctA		kinB
dctR		kinC
dcuA		kipA
dcuB		kipI
dcuC		kipR
dcuD		lacA
dcuR		lacR
dcuS		lcfA
ddlB		lctP
ddpA		ldh
ddpB		lepA
ddpC		leuA
ddpD		leuB
ddpF		leuC
ddpX		leuD
deaD		leuS
dedA		levD
dedD		levE
def		levF
degP		levG
deoA		levR
deoB		lexA
deoC		licA
deoD		licB
deoR		licC
der		licH
dgkA		licR
dhaK		licT
dhaL		ligA
dhaM		lmrA
dhaR		lmrB
dicA		lonA
dicB		lonB
dicF		lpdV
dinB		lrpA
dinD		lrpB
dinF		lrpC
dinG		lysA
dinI		lysC
dinJ		lysS
dinQ		lytA
djlA		lytB
djlB		lytC
djlC		lytD
dkgA		lytE
dkgB		lytF
dksA		lytR
dld		maeN
dmlA		malA
dmlR		malP
dmsA		mbl
dmsB		mcpA
dmsC		mcpB
dmsD		mcpC
dnaA		mcsA
dnaE		mcsB
dnaG		mdh
dnaJ		mecA
dnaK		med
dnaN		menB
dosP		menC
dpiA		menD
dpiB		menE
dppA		menF
dppB		minC
dppC		minD
dppD		mmgA
dppF		mmgB
dps		mmgC
dsbA		mmgD
dsbB		mmgE
dsbC		mmsA
dsbG		mntA
dsdA		mntB
dsdC		mntC
dsdX		mntD
dsrA		mntH
dsrB		mntR
dtpD		motA
dusA		motB
dusB		mrgA
dut		msmX
dxr		mta
dxs		mtn
ebgA		mtrA
ebgC		mtrB
ebgR		murB
ecnB		murG
eco		nadA
ecpA		nadB
ecpR		nadC
eda		nadE
edd		narG
efeB		narH
efeO		narI
efeU_1		narJ
efeU_2		narK
efp		nasA
elaA		nasB
elaD		nasC
elfA		nasD
elfC		nasE
elfD		nasF
elfG		nfrA
emrA		nhaX
emrB		nifS
emrD		nin
emrK		nprE
emrY		nrdE
emtA		nrdF
eno		nrgA
entA		nrgB
entB		nucA
entC		nucB
entD		nupC
entE		nusA
entF		nusB
entH		obg
entS		odhA
envC		odhB
envR		ogt
envY		oppA
envZ		oppB
epd		oppC
epmB		oppD
eptB		oppF
era		opuAA
erfK		opuAB
erpA		opuAC
esrE		opuBA
essD		opuBB
etk		opuBC
evgA		opuBD
evgS		opuE
exbB		pabA
exbD		pabB
exoX		pabC
exuR		paiA
exuT		paiB
fabA		parC
fabB		parE
fabF		pbpD
fabR		pbpE
fabZ		pbpF
fadA		pbpX
fadB		pbuG
fadD		pbuX
fadE		pckA
fadH		pcrA
fadI		pdhA
fadJ		pdhB
fadL		pdhC
fadM		pdhD
fadR		pdp
fau		pel
fbaA		perR
fbaB		pgk
fdhE		pgm
fdhF		pheS
fdnG		pheT
fdnH		phoA
fdnI		phoB
fdoG		phoD
fdrA		phoP
fdx		phoR
feaB		phrA
feaR		phrC
fecA		phrE
fecB		phrF
fecC		phrG
fecD		phrI
fecE		phrK
fecI		plsX
fecR		pmi
feoA		ppiB
feoB		prfB
feoC		prkA
fepA		prs
fepB		psd
fepC		pspA
fepD		pssA
fepE		pstA
fepG		pstBA
fes		pstBB
ffh		pstC
ffs		pstS
fhlA		pta
fhuA		ptb
fhuB		ptsG
fhuC		ptsH
fhuD		ptsI
fhuE		pucA
fhuF		pucB
fic		pucC
fieF		pucD
fimA		pucE
fimB		pucH
fimC		pucJ
fimD		pucK
fimE		pucL
fimF		pucM
fimG		pucR
fimH		punA
fimI		purA
fimZ		purB
fis		purC
fiu		purD
fixA		purE
fixB		purF
fixC		purH
fixX		purK
fkpA		purL
fkpB		purM
fldA		purN
fldB		purQ
flgA		purR
flgB		purS
flgC		purT
flgD		pycA
flgE		pyrAA
flgF		pyrAB
flgG		pyrB
flgH		pyrC
flgI		pyrD
flgJ		pyrE
flgK		pyrF
flgL		pyrG
flgM		pyrK
flgN		pyrP
flhA		pyrR
flhB		qcrA
flhC		qcrB
flhD		qcrC
flhE		racX
fliA		radA
fliC		radC
fliD		rapA
fliE		rapB
fliF		rapC
fliG		rapD
fliH		rapE
fliI		rapF
fliJ		rapG
fliK		rapH
fliL		rbfA
fliM		rbsA
fliN		rbsB
fliO		rbsC
fliP		rbsD
fliQ		rbsK
fliR		rbsR
fliS		recA
fliT		recF
fliY		relA
fliZ		resA
flu		resB
flxA		resC
fmt		resD
fnr		resE
fnrS		rho
focA		ribA
focB		ribD
folA		ribE
folB		ribH
folE		ribR
folK		ribT
folP		rnc
fpr		rncS
frc		rocA
frdA		rocB
frdB		rocC
frdC		rocD
frdD		rocE
frlA		rocF
frlB		rocG
frlC		rocR
frlD		rok
frlR		rplT
frr		rpmH
frsA		rpmI
fruA		rpoB
fruB		rpoE
fruK		rpsD
frvR		rpsF
fryA		rpsR
fsaA		rrnA-16S
fsr		rrnA-23S
ftnA		rrnA-5S
ftnB		rrnB-16S
ftsA		rrnB-23S
ftsB		rrnB-5S
ftsH		rrnD-16S
ftsI		rrnD-23S
ftsK		rrnD-5S
ftsL		rrnO-16S
ftsP		rrnO-23S
ftsQ		rrnO-5S
ftsW		rsbR
ftsX		rsbS
ftsZ		rsbT
fucA		rsbU
fucI		rsbV
fucK		rsbW
fucO		rsbX
fucP		rsfA
fucR		rsiX
fucU		ruvA
fumA		ruvB
fumB		sacA
fumC		sacB
fur		sacC
fusA		sacP
fxsA		sacT
gabD		sacX
gabP		sacY
gabT		safA
gadA		sat
gadB		sbcD
gadC		sboA
gadE		sboX
gadW		sbp
gadX		scoA
gadY		scoB
galE		scr
galK		sda
galM		sdhA
galP		sdhB
galR		sdhC
galS		seaA
galT		secA
gapA		senS
garD		serS
garK		sigA
garL		sigB
garP		sigD
garR		sigE
gatA		sigF
gatB		sigG
gatC		sigH
gatD		sigI
gatR_1		sigK
gatR_2		sigL
gatY		sigM
gatZ		sigW
gcd		sigX
gcl		sigY
gcvA		sinI
gcvB		sinR
gcvH		sipS
gcvP		sipT
gcvR		sipV
gcvT		sipW
gdhA		sleB
gfcA		smc
gfcD		smf
ghrA		sn-Glycerol_3-phosphate_C3H8O6P
ghrB		speB
glcA		speD
glcB		speE
glcC		splA
glcD		splB
glcE		spmA
glcF		spmB
glcG		spo0A
gldA		spo0B
glf		spo0E
glgA		spo0F
glgB		spo0M
glgC		spoIIAA
glgP		spoIIAB
glgS		spoIID
glgX		spoIIE
glk		spoIIGA
glmS		spoIIIAA
glmU		spoIIIAB
glmY		spoIIIAC
glmZ		spoIIIAD
glnA		spoIIIAE
glnB		spoIIIAF
glnD		spoIIIAG
glnE		spoIIIAH
glnG		spoIIIC
glnH		spoIIID
glnK		spoIIIE
glnL		spoIIIJ
glnP		spoIIM
glnQ		spoIIP
glnS		spoIIQ
glnU		spoIIR
glnV		spoIVA
glnW		spoIVB
glnX		spoIVCA
gloA		spoIVCB
gloB		spoIVFA
glpA		spoIVFB
glpB		spoVAA
glpC		spoVAB
glpD		spoVAC
glpE		spoVAD
glpF		spoVAE
glpG		spoVAF
glpK		spoVB
glpQ		spoVD
glpR		spoVE
glpT		spoVFA
glpX		spoVFB
glrK		spoVG
glrR		spoVID
gltA		spoVK
gltB		spoVM
gltD		spoVR
gltF		spoVS
gltI		spoVT
gltJ		sppA
gltK		spsA
gltL		spsB
gltP		spsC
gltS		spsD
gltT		spsE
gltU		spsF
gltV		spsG
gltW		spsI
gltX		spsJ
gluQ		spsK
glxK		spsL
glxR		srfAA
glyA		srfAB
glyQ		srfAC
glyS		srfAD
glyT		ssb
glyU		sspA
glyW		sspB
gmk		sspC
gmr		sspD
gnd		sspE
gnsA		sspF
gntK		sspG
gntP		sspH
gntR		sspI
gntT		sspJ
gntU		sspK
gntX		sspL
gor		sspM
gph		sspN
gpmA		sspO
gpmM		sspP
gpsA		ssuA
gpt		ssuB
grcA		ssuC
greA		ssuD
greB		sul
groL		sunA
groS		sunT
grpE		tagA
grxA		tagB
grxB		tagC
grxC		tagD
grxD		tagE
gshB		tagF
gspA		tasA
gspB		tenA
gspC		tenI
gspD		tetB
gspE		tetL
gspF		tgl
gspG		thdF
gspH		thiE
gspI		thiF
gspJ		thiG
gspK		thiM
gspL		thiS
gspM		thrS
gspO		thrZ
guaA		tlp
guaB		tlpA
guaD		tlpB
gudD		tlpC
gudP		tnrA
gudX		tpiA
gutM		treA
gutQ		treP
gyrA		treR
gyrB		trmU
hcaB		trnA-Ala
hcaC		trnA-Ile
hcaD		trnB-Ala
hcaE		trnB-Arg
hcaF		trnB-Asn
hcaR		trnB-Asp
hcaT		trnB-Glu
hchA		trnB-Gly1
hcp		trnB-Gly2
hcr		trnB-His
hdeA		trnB-Ile2
hdeB		trnB-Leu1
hdeD		trnB-Leu2
hdfR		trnB-Lys
hemA		trnB-Met1
hemB		trnB-Met2
hemE		trnB-Met3
hemF		trnB-Phe
hemH		trnB-Pro
hemL		trnB-Ser1
hemN		trnB-Ser2
hepA		trnB-Thr
hflC		trnB-Val
hflD		trnD-Asn
hflK		trnD-Asp
hflX		trnD-Cys
hfq		trnD-Gln
hha		trnD-Glu
hicA		trnD-Gly
hicB		trnD-His
higA		trnD-Leu1
higB		trnD-Leu2
hinT		trnD-Met
hipA		trnD-Phe
hipB		trnD-Ser
hisA		trnD-Thr
hisB		trnD-Trp
hisF		trnD-Tyr
hisH		trnD-Val
hisI		trnI-Gly
hisJ		trnI-Thr
hisM		trnJ-Gly
hisP		trnO-Ala
hisQ		trnO-Ile
hisR		trnS-Leu2
hisS		trnSL-Tyr1
hlpA		trnSL-Val2
hlyE		trpA
hmp		trpB
hns		trpC
hofB		trpD
hofC		trpE
hofM		trpF
hofN		trpS
hofO		trxA
hofP		tuaA
hokA		tuaB
hokC		tuaC
hokD		tuaD
hokE		tuaE
holB		tuaF
holC		tuaG
holE		tuaH
hpf		tyrA
hpt		tyrS
hrpB		tyrZ
hscA		ureA
hscB		ureB
hscC		ureC
hsdS		usd
hslJ		uvrA
hslO		uvrB
hslR		uvrC
hslU		uvrX
hslV		uxaA
hspQ		uxaB
hsrA		uxaC
htgA		uxuA
htpG		valS
htpX		veg
htrE		vpr
htrL		wapA
hupA		wprA
hupB		xkdA
hyaA		xkdB
hyaB		xkdC
hyaC		xkdD
hyaD		xkdE
hyaE		xkdF
hyaF		xkdG
hybA		xkdH
hybB		xkdI
hybC		xkdJ
hybD		xkdK
hybE		xkdM
hybF		xpaC
hybG		xpf
hybO		xpt
hycA		xre
hycB		xsa
hycC		xtmA
hycD		xtmB
hycE		xtrA
hycF		xylA
hycG		xylB
hycH		xylR
hycI		xynA
hydN		xynB
hyfA		xynP
hyfB		yaaA
hyfC		yaaB
hyfD		yaaH
hyfE		yaaJ
hyfF		yaaN
hyfG		yabG
hyfH		yabJ
hyfI		yabP
hyfJ		yabQ
hyfR		yabR
hyi		yacF
hypA		yacK
hypB		yacL
hypC		yacM
hypD		yacN
hypE		yacO
hypF		yacP
hyuA		yazB
iadA		yazC
iap		ybaK
ibaG		ybaL
ibpA		ybaN
ibpB		ybbA
ibsA		ybbB
ibsB		ybbM
ibsC		ybcO
ibsD		ybcP
ibsE		ybcS
icd		ybcT
iclR		ybdA
idi		ybdB
idnD		ybdD
idnK		ybdE
idnO		ybdK
idnR		ybdO
idnT		ybfM
ihfA		ybfO
ihfB		ybgB
ileS		ybgE
ileT		ybgH
ileU		ybgJ
ileV		ybxH
ileX		ycbA
ilvA		ycbK
ilvB		yccC
ilvC		ycdH
ilvD		ycdI
ilvE		yceA
ilvG_1		yceC
ilvG_2		yceD
ilvH		yceE
ilvI		yceF
ilvL		yceG
ilvM		yceH
ilvN		ycgF
ilvX		ycgG
ilvY		ycgT
inaA		yciA
infA		yciB
infB		yciC
infC		yckD
insA-6		yclF
insA-7		yclN
insAB-6		yclO
insB-6		yclP
insC-5		yclQ
insCD-5		ycnH
insD		ycnK
insD-5		ycsF
insEF-2		ycsG
insEF-4		ycsI
insF-2		ycsK
insF-4		yczA
insG		ydaD
insH-1		ydaE
insH-11		ydaF
insH-2		ydaG
insH-3		ydaP
insH-4		ydaS
insH-5		ydaT
insH-6		ydbD
insH-7		ydbM
insH-9		ydbN
insI-1		ydbP
insI-3		ydbS
insJ		ydbT
insK		ydcA
insL-1		ydcC
insL-2		ydfI
insL-3		ydfJ
insN-1		ydfK
insO-1		ydfO
intD		ydfR
intQ		ydfS
intR		ydgA
intS		ydgB
intZ		ydgG
ipeX		ydgH
iraD		ydhD
iraM		ydhF
iraP		ydhK
iscA		ydhO
iscR		ydhU
iscS		ydiH
iscU		ydiO
iscX		ydiP
ispA		ydjG
ispE		ydjH
ispF		ydjI
ispG		ydjK
ispH		ydjO
istR-1		ydjP
istR-2		yeaA
ivbL		yerH
ivy		yesJ
katE		yesK
katG		yfhA
kbaY		yfhC
kbaZ		yfhD
kbl		yfhK
kch		yfhL
kdgR		yfhM
kdpA		yfhP
kdpB		yfhQ
kdpC		yfhS
kdpE		yfiA
kdpF		yfiY
kdsA		yfiZ
kdsB		yfjS
kdsC		yfkD
kdsD		yfkH
kduI		yfkI
kefC		yfkJ
kefF		yfkM
kgtP		yfkN
lacA		yflA
lacI		yflG
lacY		yflH
lacZ		yflN
lamB		yflS
ldcA		yfmC
ldcC		yfmD
ldhA		yfmE
ldrA		yfmF
ldrB		yfmO
ldrC		yfmP
ldrD		yfmS
lepB		yfmT
leuA		yfnD
leuB		yfnE
leuC		yfnF
leuD		yfnG
leuE		yfnH
leuL		ygaN
leuO		yhaG
leuP		yhaM
leuQ		yhaN
leuT		yhaO
leuU		yhaX
leuV		yhaZ
leuW		yhbH
leuX		yhcE
leuZ		yhcF
lexA		yhcG
lhgO		yhcH
lhr		yhcI
ligB		yhcL
lipA		yhcM
lipB		yhcN
lit		yhcO
livF		yhcP
livG		yhcQ
livH		yhcV
livJ		yhdE
livK		yhdF
livM		yhdK
lldD		yhdL
lldP		yhdN
lldR		yhdO
lnt		yheC
loiP		yheD
lolA		yheK
lolB		yhfL
lolC		yhfM
lolD		yhfQ
lolE		yhfW
lon		yhjB
lpcA		yhjD
lpd		yhjE
lplA		yhjL
lplT		yhjM
lpoA		yhjR
lpoB		yhxC
lptA		yirY
lptB		yisB
lptC		yisY
lptD		yisZ
lptF		yitA
lptG		yitB
lpxA		yitC
lpxB		yitD
lpxC		yitE
lpxD		yitF
lpxK		yitG
lpxM		yjbC
lpxP		yjbD
lpxT		yjbE
lrhA		yjbJ
lrp		yjbV
lspA		yjbX
lsrA		yjcA
lsrB		yjcB
lsrC		yjcC
lsrD		yjcI
lsrF		yjcJ
lsrG		yjcN
lsrK		yjcP
lsrR		yjcQ
luxS		yjcZ
lysA		yjdB
lysC		yjdH
lysP		yjfA
lysR		yjfB
lysT		yjgB
lysU		yjmB
lysV		yjmC
lysW		yjmD
lyxK		yjmF
macB		yjoB
maeA		ykgA
mak		ykgB
malE		yklA
malF		ykmA
malG		yknT
malI		yknW
malK		yknX
malM		yknY
malP		yknZ
malQ		ykoL
malS		ykrI
malT		ykrS
malX		ykrT
malY		ykrU
malZ		ykrV
manA		ykrW
manX		ykrX
manY		ykrY
manZ		ykrZ
marA		ykuD
marB		ykuF
marR		ykuG
mazE		ykuN
mazF		ykuO
mazG		ykuP
mcaS		ykvI
mcbA		ykvP
mcbR		ykvQ
mcrA		ykvR
mcrC		ykvT
mdaB		ykvU
mdh		ykvV
mdoB		ykvW
mdoD		ykzA
mdoG		ykzB
mdoH		ylaA
mdtA		ylaB
mdtB		ylaC
mdtC		ylaD
mdtD		ylaJ
mdtE		ylbB
mdtF		ylbC
mdtK		ylbD
melA		ylbE
melB		ylbJ
melR		ylbO
menA		ylnD
menB		ylnE
menC		ylnF
menE		yloB
metA		ylpC
metB		ylqB
metC		ylxF
metE		ylxG
metF		ylxH
metH		ylxL
metI		ylxM
metJ		ylxP
metK		ylxQ
metL		ylxR
metN		ylxW
metQ		ylxX
metR		ymaA
metT		ymaB
metU		ymaG
metV		yncD
metW		yndA
metY		yndD
metZ		yndE
mfd		yndF
mglA		yndL
mglB		yndN
mglC		yneA
mgrB		yneB
mgrR		yneI
mgtA		yneJ
mgtL		yngE
mhpA		yngF
mhpB		yngG
mhpC		yngH
mhpD		yngI
mhpE		yngJ
mhpF		yngK
mhpR		ynzC
mhpT		yoaA
miaA		yoaF
micA		yoaG
micC		yoaH
micF		yoaJ
micM		yoaN
minE		yoaR
mioC		yoaW
mlc		yobH
mlrA		yobJ
mltA		yobO
mltD		yobW
mltF		yocG
mmuM		yocH
mmuP		yocK
mngA		yodB
mngB		yodF
mngR		yodH
mnmG		yodI
mntH		yofA
mntP		yolC
mntR		yolD
mntS		yolJ
moaA		yorB
moaB		yorC
moaC		yotK
moaD		yoxA
moaE		yoxB
mocA		yoxC
modA		yozK
modB		yozL
modC		yozM
modE		yozO
moeA		yozQ
moeB		ypbR
mokB		ypeB
mokC		yphA
molR_1		ypjB
motA		ypmP
motB		ypqA
mpaA		ypuB
mpl		ypuC
mppA		ypuD
mprA		ypuE
mqo		ypzA
mqsA		yqcK
mqsR		yqdB
mraY		yqeT
mraZ		yqeU
mreB		yqeV
mreC		yqeZ
mreD		yqfA
mrp		yqfB
msbA		yqfC
mscM		yqfD
msrA		yqfL
msrB		yqfQ
msyB		yqfS
mtfA		yqfU
mtgA		yqfY
mtlA		yqfZ
mtlD		yqgZ
mtlR		yqhA
mtn		yqhB
mtr		yqhP
mug		yqhQ
mukB		yqhV
mukE		yqiQ
mukF		yqjL
murC		yqjW
murD		yqjX
murE		yqxA
murF		yqxD
murG		yqxL
murI		yqxM
murP		yqzB
murQ		yqzE
murR		yqzG
mutH		yqzH
mutL		yraA
mutM		yraD
mutS		yraE
mzrA		yraF
nac		yraG
nadA		yrdK
nadB		yrhA
nadC		yrhB
nadE		yrhC
nadK		yrhH
nadR		yrhI
nagA		yrhJ
nagB		yrkC
nagC		yrrD
nagD		yrrR
nagE		yrrS
nagK		yrrT
nagZ		yrvD
nanA		yrvI
nanC		yrvO
nanE		yrxA
nanK		yrzC
nanM		yscB
nanR		ysdA
nanS		ysdB
nanT		ysiA
napA		ysiB
napB		ysnD
napC		ysnF
napD		ysxA
napF		ysxC
napG		ysxE
napH		ytaA
narG		ytbQ
narH		ytcC
narI		yteA
narJ		yteJ
narK		yteV
narL		ytfI
narP		ytfJ
narQ		ythP
narU		ythQ
narV		ytiP
narW		ytkD
narX		ytkL
narY		ytlA
narZ		ytlB
ndh		ytlC
ndk		ytlD
nemA		ytlI
nemR		ytmI
nfi		ytmJ
nfo		ytmK
nfsA		ytmL
nfsB		ytmM
nfuA		ytmN
nhaA		ytmO
nhaB		ytnI
nhaR		ytnJ
nhoA		ytnL
nikA		ytnM
nikB		ytrA
nikC		ytrB
nikD		ytrC
nikE		ytrD
nikR		ytrE
ninE		ytrF
nirB		ytrH
nirC		ytrI
nirD		yttA
nlpA		yttP
nlpC		ytvI
nlpD		ytxC
nlpE		ytxG
nlpI		ytxH
nmpC		ytxJ
nohA		ytxM
norR		ytxO
norV		yuaF
norW		yuaG
npr		yuaI
nrdA		yufM
nrdB		yuiC
nrdD		yuiI
nrdE		yunB
nrdF		yurG
nrdG		yurH
nrdH		yurI
nrdI		yurS
nrdR		yusJ
nrfA		yusK
nrfB		yusL
nrfC		yusV
nrfD		yuxH
nrfE		yuxK
nrfF		yuxO
nrfG		yuzA
nsrR		yuzC
nudB		yvaB
nudC		yvaM
nudE		yvaN
nudG		yvaW
nudI		yvaX
nudJ		yvaY
nudL		yvaZ
nuoA		yvbA
nuoB		yvdP
nuoC		yvdQ
nuoE		yveA
nuoF		yveB
nuoG		yveK
nuoH		yveL
nuoI		yveM
nuoJ		yveN
nuoK		yveO
nuoL		yveP
nuoM		yveQ
nuoN		yveR
nupC		yveS
nupG		yveT
nusA		yvfA
nusB		yvfB
ogrK		yvfC
ogt		yvfD
ohsC		yvfE
ompA		yvfF
ompC		yvfO
ompF		yvgO
ompL		yvgQ
ompN		yvgR
ompR		yvjB
ompT		yvlA
ompW		yvlB
ompX		yvlC
omrA		yvlD
omrB		yvqH
oppA		yvrE
oppB		yvrH
oppC		yvrI
oppD		yvrN
oppF		yvrO
orn		yvrP
osmB		yvtA
osmC		yvyC
osmE		yvyD
osmF		yvyF
osmY		yvyG
otsA		ywaC
otsB		ywbI
oxc		ywbL
oxyR		ywbM
oxyS		ywbN
paaA		ywcH
paaB		ywcJ
paaC		ywdA
paaD		ywdI
paaE		ywdJ
paaF		ywdK
paaG		ywdL
paaH		ywfK
paaI		ywhA
paaJ		ywhE
paaK		ywjA
paaX		ywjC
paaY		ywjF
paaZ		ywkA
pabA		ywkB
pabB		ywkC
pabC		ywlF
pagP		ywlG
pal		ywmE
panB		ywnJ
panC		ywoA
panF		ywoE
parC		ywpH
pbpC		ywrD
pbpG		ywrE
pck		ywrJ
pcm		ywtG
pcnB		yxaG
pdhR		yxaH
pdxA		yxaJ
pdxJ		yxaL
pepA		yxaM
pepB		yxbA
pepD		yxbB
pepT		yxbC
pfkA		yxbD
pfkB		yxeB
pflA		yxeD
pflB		yxeE
pflC		yxeK
pflD		yxeL
pgaA		yxeM
pgaB		yxeN
pgaC		yxeO
pgaD		yxeP
pgi		yxeQ
pgk		yxiE
pgl		yxiS
pgm		yxjC
pgpA		yxjF
pgpB		yxjI
pgpC		yxjJ
pheA		yxkC
pheL		yxkJ
pheM		yxkO
pheP		yxlC
pheS		yxlD
pheT		yxlE
pheU		yxlF
pheV		yxlG
phnC		yxnB
phnD		yxxG
phnE_1		yxzE
phnE_2		yyaA
phnF		yyaC
phnG		yyaD
phnH		yyaF
phnI		yybI
phnJ		yybJ
phnK		yybK
phnL		yybL
phnM		yybM
phnN		yybN
phnO		yycB
phnP		yycC
phoA		yycD
phoB		yycF
phoE		yydH
phoH		yydI
phoP		yydJ
phoQ		zur
phoR
phoU
phr
pinE
pinQ
pinR
pitA
pitB
pka
plaP
pldA
pldB
plsB
pmrD
pncB
pncC
pnp
pntA
pntB
pnuC
polA
polB
potD
potE
potF
potG
potH
potI
poxB
ppc
ppdA
ppdB
ppdC
ppdD
pphA
pphB
ppiA
ppiD
ppk
pppA
ppsA
ppsR
pptA
ppx
pqiA
pqiB
pqqL
prc
preA
preT
prfA
prfB
prfC
priB
prlC
prlF
prmA
prmC
proA
proB
proK
proL
proM
proP
proS
proV
proW
proX
prpB
prpC
prpD
prpE
prpR
prs
psd
psiE
psiF
pspA
pspB
pspC
pspD
pspE
pspF
pspG
pssA
pstA
pstB
pstC
pstS
psuG
pth
ptsG
ptsH
ptsI
ptsN
purA
purB
purC
purD
purE
purF
purH
purK
purL
purM
purN
purR
purT
purU
putA
putP
puuA
puuB
puuC
puuD
puuE
puuP
puuR
pykA
pykF
pyrC
pyrD
pyrE
pyrF
pyrH
qseB
qseC
queA
queE
racC
racR
raiA
rarA
rarD
rayT
rbfA
rbn
rbsA
rbsB
rbsC
rbsD
rbsK
rbsR
rcnA
rcnB
rcnR
rcsA
rcsB
rcsC
rcsD
rdgB
rdlA
rdlB
rdlC
rdlD
rdoA
recA
recC
recF
recG
recJ
recN
recO
recQ
recR
recX
relA
relB
relE
rem
rfaD
rfaE
rfaH
rfaL
rfaS
rfaZ
rfbA
rfbX
rfe
rffA
rffC
rffD
rffE
rffG
rffH
rffM
rffT
rhaA
rhaB
rhaD
rhaR
rhaS
rhaT
rhlE
rhsB
rhsC
rhsD
rhtA
rhtC
ribA
ribC
ribD
ribE
ribF
rihA
rihB
rimK
rimM
rimP
rlmA
rlmC
rlmD
rlmE
rlmF
rlmG
rlmI
rlpA
rluA
rluF
rmf
rnb
rnc
rnd
rne
rnhB
rnk
rnlA
rnlB
rnpA
rnpB
rob
rodZ
rof
rpe
rpiB
rpiR
rplB
rplC
rplD
rplI
rplM
rplP
rplQ
rplS
rplT
rplU
rplV
rplW
rplY
rpmA
rpmC
rpmE
rpmI
rpoA
rpoD
rpoE
rpoH
rpoN
rpoS
rpoZ
rprA
rpsA
rpsB
rpsC
rpsD
rpsF
rpsI
rpsJ
rpsK
rpsM
rpsO
rpsP
rpsQ
rpsR
rpsS
rpsU
rraA
rraB
rrfA
rrfB
rrfC
rrfD
rrfE
rrfF
rrfG
rrfH
rrlA
rrlB
rrlC
[truncated: 1,344 more rows]

## Sheet: Genes
Escherichia coli		Bacillus subtilis
aaeA		abfA
aaeB		abh
aaeR		abnA
aaeX		abrB
aat		acdA
accA		ackA
accB		acoA
accC		acoB
accD		acoC
aceA		acoL
aceB		acoR
aceE		acsA
aceF		acuA
aceK		acuB
ackA		acuC
acnA		adaA
acnB		adaB
acpP		addA
acpS		addB
acrA		adhB
acrB		ahpC
acrD		ahpF
acrE		ahrC
acrF		albA
acrR		albB
acs		albC
actP		albD
ada		albE
add		albF
ade		albG
adhE		ald
adhP		aldY
adiA		alkA
adiC		alsD
adiY		alsR
adrA		alsS
aer		alsT
agaA		amhX
agaB		amyE
agaC		ansA
agaD		ansB
agaI		ansR
agaR		antE
agaS		appA
agaV		appB
agaW		appC
agp		appD
ahpC		appF
ahpF		aprE
aidB		aprX
ais		araA
alaA		araB
alaC		araD
alaE		araE
alaS		araL
alaT		araM
alaU		araN
alaV		araP
alaW		araQ
alaX		araR
aldA		arfM
aldB		argB
alkA		argC
alkB		argD
allA		argF
allB		argJ
allC		aroE
allD		arsB
allE		arsC
allR		arsR
allS		asd
alsA		asnH
alsB		asnO
alsC		azlB
alsE		azlC
alsK		azlD
alx		bcd
amiA		bdbA
amiB		bdbB
amiC		bdbC
amn		bdbD
ampC		bglC
ampD		bglH
ampE		bglP
ampG		bglS
amtB		bioA
amyA		bioB
anmK		bioD
ansB		bioF
ansP		bioI
apaG		bioW
apaH		birA
apbE		bkdAA
appA		bkdAB
appB		bkdB
appC		bkdR
appY		blt
apt		bltD
aqpZ		bltR
araA		bmr
araB		bmrR
araC		bmrU
araD		bofA
araE		bofC
araF		brnQ
araG		bsrB
araH		Bsu1630a
araJ		buk
arcA		carA
arcZ		carB
arfA		ccdA
arfB		ccpA
argA		ccpB
argB		ccpC
argC		ccpN
argD		cdd
argE		cgeA
argF		cgeB
argG		cgeC
argH		cgeD
argI		cgeE
argO		cggR
argP		cheA
argQ		cheB
argR		cheC
argS		cheD
argT		cheV
argU		cheW
argV		cheY
argW		citA
argX		citB
argY		citG
argZ		citM
ariR		citR
aroA		citT
aroB		citZ
aroD		clpC
aroF		clpE
aroG		clpP
aroH		clpQ
aroK		clpX
aroL		clpY
aroM		codV
aroP		codY
arpA		comA
arrS		comC
arsB		comEA
arsC		comEB
arsR		comEC
artI		comFA
artJ		comFB
artM		comFC
artP		comGA
artQ		comGB
ascB		comGC
ascF		comGD
ascG		comGE
aslB		comGF
asnA		comGG
asnB		comK
asnC		comQ
asnT		comS
asnU		comX
asnV		comZ
aspA		cotA
aspC		cotB
aspT		cotC
aspV		cotD
asr		cotE
astA		cotF
astB		cotG
astC		cotH
astD		cotJA
astE		cotJB
atoA		cotJC
atoB		cotM
atoC		cotP
atoD		cotS
atoE		cotSA
atpA		cotT
atpB		cotV
atpC		cotW
atpD		cotX
atpE		cotY
atpF		cotZ
atpG		coxA
atpH		csbA
atpI		csbB
avtA		csbC
azoR		csbD
azuC		csbX
bacA		csfB
baeR		csfC
baeS		csgA
bamA		cspB
bamB		cssR
bamC		cssS
bamD		ctaA
bamE		ctaB
basR		ctaC
basS		ctaD
bax		ctaE
bcp		ctaF
bcsB		ctaG
bcsE		ctc
bcsF		ctsR
bcsG		cwlC
bcsZ		cwlD
bdcA		cwlH
bdcR		cwlJ
bdm		cydA
betA		cydB
betB		cydC
betI		cydD
betT		cymR
bfr		cysC
bglB		cysE
bglF		cysH
bglG		cysK
bglJ		cysP
bglX		cysS
bhsA		dacB
bioA		dacC
bioB		dacF
bioC		dapA
bioD		dapG
bioF		dctP
birA		dctR
bisC		degQ
blc		degR
bluF		degS
bluR		degU
bolA		deoR
borD		des
bssR		dhbA
bssS		dhbB
btuB		dhbC
btuF		dhbE
C0343		dhbF
C0614		dinB
cadA		dinC
cadB		divIB
cadC		divIC
caiA		dltA
caiB		dltB
caiC		dltC
caiD		dltD
caiE		dltE
caiF		dnaA
caiT		dnaE
can		dnaG
carA		dnaJ
carB		dnaK
cas1		dnaN
cas2		dppA
casA		dppB
casB		dppC
casC		dppD
casD		dppE
casE		dps
cbl		dra
cbpA		drm
cbpM		eno
cbrA		epr
cbrB		era
cbrC		etfA
cca		etfB
ccmA		exoA
ccmB		exuR
ccmC		exuT
ccmD		ezrA
ccmE		fabD
ccmF		fabF
ccmG		fabG
ccmH		fabHA
cdaR		fabHB
cdd		fabI
cdsA		fabL
cedA		fapR
cfa		fbaB
chaC		fbp
chbA		feuA
chbB		feuB
chbC		feuC
chbF		ffh
chbG		fhuD
chbR		flgB
cheA		flgC
cheB		flgE
cheR		flgK
cheW		flgL
cheY		flgM
cheZ		flhA
chiA		flhB
chiP		flhF
cho		flhO
chpB		flhP
chpS		fliD
cirA		fliE
citC		fliF
citD		fliG
citE		fliH
citF		fliI
citG		fliJ
citT		fliK
citX		fliL
clcA		fliM
clpA		fliP
clpB		fliQ
clpP		fliR
clpS		fliS
clpX		fliT
cmk		fliY
cnu		fliZ
coaD		fnr
cobB		folB
cobC		folC
cobS		folD
cobT		folK
cobU		fruA
codA		fruK
codB		fruR
comR		ftsA
copA		ftsH
corA		ftsW
cpdB		ftsY
cpxA		ftsZ
cpxP		fur
cpxR		gabD
cra		gabP
crcB		gabR
creA		gabT
creB		galE
creC		galT
creD		gapA
crl		gapB
crp		gcaD
crr		gdh
csdA		gerAA
csdE		gerAB
csgA		gerAC
csgB		gerBA
csgC		gerBB
csgD		gerBC
csgE		gerD
csgF		gerE
csgG		gerKA
csiD		gerKB
csiE		gerKC
csiR		gerM
cspA		gerPA
cspC		gerPB
cspD		gerPC
cspE		gerPD
cspF		gerPE
cspH		gerPF
cspI		ggaA
csrA		ggaB
csrB		gidA
csrC		gidB
csrD		glcR
cstA		glcT
cueO		glcU
cueR		glgA
curA		glgB
cusA		glgC
cusB		glgD
cusC		glgP
cusF		glnA
cusR		glnH
cusS		glnM
cutA		glnP
cutC		glnQ
cvpA		glnR
cvrA		glpD
cyaA		glpF
cyaR		glpK
cyaY		glpP
cybB		glpQ
cycA		glpT
cydA		gltA
cydB		gltB
cydC		gltC
cydD		gltR
cynR		gltX
cynS		glyA
cynT		glyQ
cynX		glyS
cyoA		gntK
cyoB		gntP
cyoC		gntR
cyoD		gntZ
cyoE		goxB
cysA		gpr
cysB		groEL
cysC		groES
cysD		grpE
cysE		gsiB
cysG		gspA
cysH		gtaB
cysI		guaA
cysJ		guaC
cysK		guaD
cysM		gudB
cysN		gutB
cysP		gutP
cysT		gutR
cysU		gyrA
cysW		gyrB
cysZ		hag
cytR		hbs
dacA		hemA
dacB		hemAT
dacC		hemB
dadA		hemC
dadX		hemD
dam		hemL
damX		hemN
dapA		hemX
dapB		hemZ
dapD		hisC
dapE		hmp
dapF		hpr
dbpA		hrcA
dcp		htpG
dcrB		htrA
dctA		hutG
dctR		hutH
dcuA		hutI
dcuB		hutM
dcuC		hutP
dcuD		hutU
dcuR		hxlA
dcuS		hxlB
ddlB		hxlR
ddpA		icd
ddpB		idh
ddpC		ilvA
ddpD		ilvB
ddpF		ilvC
ddpX		ilvD
deaD		ilvH
dedA		infB
dedD		infC
def		iolB
degP		iolC
deoA		iolD
deoB		iolE
deoC		iolF
deoD		iolH
deoR		iolI
der		iolR
dgkA		iolS
dhaK		ipi
dhaL		ispA
dhaM		jag
dhaR		kapB
dicA		katA
dicB		katE
dicF		katX
dinB		kdgA
dinD		kdgK
dinF		kdgR
dinG		kdgT
dinI		kinA
dinJ		kinB
dinQ		kinC
djlA		kipA
djlB		kipI
djlC		kipR
dkgA		lacA
dkgB		lacR
dksA		lcfA
dld		lctP
dmlA		ldh
dmlR		lepA
dmsA		leuA
dmsB		leuB
dmsC		leuC
dmsD		leuD
dnaA		leuS
dnaE		levD
dnaG		levE
dnaJ		levF
dnaK		levG
dnaN		levR
dosP		lexA
dpiA		licA
dpiB		licB
dppA		licC
dppB		licH
dppC		licR
dppD		licT
dppF		ligA
dps		lmrA
dsbA		lmrB
dsbB		lonA
dsbC		lonB
dsbG		lpdV
dsdA		lrpA
dsdC		lrpB
dsdX		lrpC
dsrA		lysA
dsrB		lysC
dtpD		lysS
dusA		lytA
dusB		lytB
dut		lytC
dxr		lytD
dxs		lytE
ebgA		lytF
ebgC		lytR
ebgR		maeN
ecnB		malA
eco		malP
ecpA		mbl
ecpR		mcpA
eda		mcpB
edd		mcpC
efeB		mcsA
efeO		mcsB
efeU_1		mdh
efeU_2		mecA
efp		med
elaA		menB
elaD		menC
elfA		menD
elfC		menE
elfD		menF
elfG		minC
emrA		minD
emrB		mmgA
emrD		mmgB
emrK		mmgC
emrY		mmgD
emtA		mmgE
eno		mmsA
entA		mntA
entB		mntB
entC		mntC
entD		mntD
entE		mntH
entF		mntR
entH		motA
entS		motB
envC		mrgA
envR		msmX
envY		mta
envZ		mtn
epd		mtrA
epmB		mtrB
eptB		murB
era		murG
erfK		nadA
erpA		nadB
esrE		nadC
essD		nadE
etk		narG
evgA		narH
evgS		narI
exbB		narJ
exbD		narK
exoX		nasA
exuR		nasB
exuT		nasC
fabA		nasD
fabB		nasE
fabF		nasF
fabR		nfrA
fabZ		nhaX
fadA		nifS
fadB		nin
fadD		nprE
fadE		nrdE
fadH		nrdF
fadI		nrgA
fadJ		nrgB
fadL		nucA
fadM		nucB
fadR		nupC
fau		nusA
fbaA		nusB
fbaB		obg
fdhE		odhA
fdhF		odhB
fdnG		ogt
fdnH		oppA
fdnI		oppB
fdoG		oppC
fdrA		oppD
fdx		oppF
feaB		opuAA
feaR		opuAB
fecA		opuAC
fecB		opuBA
fecC		opuBB
fecD		opuBC
fecE		opuBD
fecI		opuE
fecR		pabA
feoA		pabB
feoB		pabC
feoC		paiA
fepA		paiB
fepB		parC
fepC		parE
fepD		pbpD
fepE		pbpE
fepG		pbpF
fes		pbpX
ffh		pbuG
ffs		pbuX
fhlA		pckA
fhuA		pcrA
fhuB		pdhA
fhuC		pdhB
fhuD		pdhC
fhuE		pdhD
fhuF		pdp
fic		pel
fieF		perR
fimA		pgk
fimB		pgm
fimC		pheS
fimD		pheT
fimE		phoA
fimF		phoB
fimG		phoD
fimH		phoP
fimI		phoR
fimZ		phrA
fis		phrC
fiu		phrE
fixA		phrF
fixB		phrG
fixC		phrI
fixX		phrK
fkpA		plsX
fkpB		pmi
fldA		ppiB
fldB		prfB
flgA		prkA
flgB		prs
flgC		psd
flgD		pspA
flgE		pssA
flgF		pstA
flgG		pstBA
flgH		pstBB
flgI		pstC
flgJ		pstS
flgK		pta
flgL		ptb
flgM		ptsG
flgN		ptsH
flhA		ptsI
flhB		pucA
flhC		pucB
flhD		pucC
flhE		pucD
fliA		pucE
fliC		pucH
fliD		pucJ
fliE		pucK
fliF		pucL
fliG		pucM
fliH		pucR
fliI		punA
fliJ		purA
fliK		purB
fliL		purC
fliM		purD
fliN		purE
fliO		purF
fliP		purH
fliQ		purK
fliR		purL
fliS		purM
fliT		purN
fliY		purQ
fliZ		purR
flu		purS
flxA		purT
fmt		pycA
fnr		pyrAA
fnrS		pyrAB
focA		pyrB
focB		pyrC
folA		pyrD
folB		pyrE
folE		pyrF
folK		pyrG
folP		pyrK
fpr		pyrP
frc		pyrR
frdA		qcrA
frdB		qcrB
frdC		qcrC
frdD		racX
frlA		radA
frlB		radC
frlC		rapA
frlD		rapB
frlR		rapC
frr		rapD
frsA		rapE
fruA		rapF
fruB		rapG
fruK		rapH
frvR		rbfA
fryA		rbsA
fsaA		rbsB
fsr		rbsC
ftnA		rbsD
ftnB		rbsK
ftsA		rbsR
ftsB		recA
ftsH		recF
ftsI		relA
ftsK		resA
ftsL		resB
ftsP		resC
ftsQ		resD
ftsW		resE
ftsX		rho
ftsZ		ribA
fucA		ribD
fucI		ribE
fucK		ribH
fucO		ribR
fucP		ribT
fucR		rnc
fucU		rncS
fumA		rocA
fumB		rocB
fumC		rocC
fur		rocD
fusA		rocE
fxsA		rocF
gabD		rocG
gabP		rocR
gabT		rok
gadA		rplT
gadB		rpmH
gadC		rpmI
gadE		rpoB
gadW		rpoE
gadX		rpsD
gadY		rpsF
galE		rpsR
galK		rrnA-16S
galM		rrnA-23S
galP		rrnA-5S
galR		rrnB-16S
galS		rrnB-23S
galT		rrnB-5S
gapA		rrnD-16S
garD		rrnD-23S
garK		rrnD-5S
garL		rrnO-16S
garP		rrnO-23S
garR		rrnO-5S
gatA		rsbR
gatB		rsbS
gatC		rsbT
gatD		rsbU
gatR_1		rsbV
gatR_2		rsbW
gatY		rsbX
gatZ		rsfA
gcd		rsiX
gcl		ruvA
gcvA		ruvB
gcvB		sacA
gcvH		sacB
gcvP		sacC
gcvR		sacP
gcvT		sacT
gdhA		sacX
gfcA		sacY
gfcD		safA
ghrA		sat
ghrB		sbcD
glcA		sboA
glcB		sboX
glcC		sbp
glcD		scoA
glcE		scoB
glcF		scr
glcG		sda
gldA		sdhA
glf		sdhB
glgA		sdhC
glgB		seaA
glgC		secA
glgP		senS
glgS		serS
glgX		sigA
glk		sigB
glmS		sigD
glmU		sigE
glmY		sigF
glmZ		sigG
glnA		sigH
glnB		sigI
glnD		sigK
glnE		sigL
glnG		sigM
glnH		sigW
glnK		sigX
glnL		sigY
glnP		sinI
glnQ		sinR
glnS		sipS
glnU		sipT
glnV		sipV
glnW		sipW
glnX		sleB
gloA		smc
gloB		smf
glpA		speB
glpB		speD
glpC		speE
glpD		splA
glpE		splB
glpF		spmA
glpG		spmB
glpK		spo0A
glpQ		spo0B
glpR		spo0E
glpT		spo0F
glpX		spo0M
glrK		spoIIAA
glrR		spoIIAB
gltA		spoIID
gltB		spoIIE
gltD		spoIIGA
gltF		spoIIIAA
gltI		spoIIIAB
gltJ		spoIIIAC
gltK		spoIIIAD
gltL		spoIIIAE
gltP		spoIIIAF
gltS		spoIIIAG
gltT		spoIIIAH
gltU		spoIIIC
gltV		spoIIID
gltW		spoIIIE
gltX		spoIIIJ
gluQ		spoIIM
glxK		spoIIP
glxR		spoIIQ
glyA		spoIIR
glyQ		spoIVA
glyS		spoIVB
glyT		spoIVCA
glyU		spoIVCB
glyW		spoIVFA
gmk		spoIVFB
gmr		spoVAA
gnd		spoVAB
gnsA		spoVAC
gntK		spoVAD
gntP		spoVAE
gntR		spoVAF
gntT		spoVB
gntU		spoVD
gntX		spoVE
gor		spoVFA
gph		spoVFB
gpmA		spoVG
gpmM		spoVID
gpsA		spoVK
gpt		spoVM
grcA		spoVR
greA		spoVS
greB		spoVT
groL		sppA
groS		spsA
grpE		spsB
grxA		spsC
grxB		spsD
grxC		spsE
grxD		spsF
gshB		spsG
gspA		spsI
gspB		spsJ
gspC		spsK
gspD		spsL
gspE		srfAA
gspF		srfAB
gspG		srfAC
gspH		srfAD
gspI		ssb
gspJ		sspA
gspK		sspB
gspL		sspC
gspM		sspD
gspO		sspE
guaA		sspF
guaB		sspG
guaD		sspH
gudD		sspI
gudP		sspJ
gudX		sspK
gutM		sspL
gutQ		sspM
gyrA		sspN
gyrB		sspO
hcaB		sspP
hcaC		ssuA
hcaD		ssuB
hcaE		ssuC
hcaF		ssuD
hcaR		sul
hcaT		sunA
hchA		sunT
hcp		tagA
hcr		tagB
hdeA		tagC
hdeB		tagD
hdeD		tagE
hdfR		tagF
hemA		tasA
hemB		tenA
hemE		tenI
hemF		tetB
hemH		tetL
hemL		tgl
hemN		thdF
hepA		thiE
hflC		thiF
hflD		thiG
hflK		thiM
hflX		thiS
hfq		thrS
hha		thrZ
hicA		tlp
hicB		tlpA
higA		tlpB
higB		tlpC
hinT		tnrA
hipA		tpiA
hipB		treA
hisA		treP
hisB		treR
hisF		trmU
hisH		trnA-Ala
hisI		trnA-Ile
hisJ		trnB-Ala
hisM		trnB-Arg
hisP		trnB-Asn
hisQ		trnB-Asp
hisR		trnB-Glu
hisS		trnB-Gly1
hlpA		trnB-Gly2
hlyE		trnB-His
hmp		trnB-Ile2
hns		trnB-Leu1
hofB		trnB-Leu2
hofC		trnB-Lys
hofM		trnB-Met1
hofN		trnB-Met2
hofO		trnB-Met3
hofP		trnB-Phe
hokA		trnB-Pro
hokC		trnB-Ser1
hokD		trnB-Ser2
hokE		trnB-Thr
holB		trnB-Val
holC		trnD-Asn
holE		trnD-Asp
hpf		trnD-Cys
hpt		trnD-Gln
hrpB		trnD-Glu
hscA		trnD-Gly
hscB		trnD-His
hscC		trnD-Leu1
hsdS		trnD-Leu2
hslJ		trnD-Met
hslO		trnD-Phe
hslR		trnD-Ser
hslU		trnD-Thr
hslV		trnD-Trp
hspQ		trnD-Tyr
hsrA		trnD-Val
htgA		trnI-Gly
htpG		trnI-Thr
htpX		trnJ-Gly
htrE		trnO-Ala
htrL		trnO-Ile
hupA		trnS-Leu2
hupB		trnSL-Tyr1
hyaA		trnSL-Val2
hyaB		trpA
hyaC		trpB
hyaD		trpC
hyaE		trpD
hyaF		trpE
hybA		trpF
hybB		trpS
hybC		trxA
hybD		tuaA
hybE		tuaB
hybF		tuaC
hybG		tuaD
hybO		tuaE
hycA		tuaF
hycB		tuaG
hycC		tuaH
hycD		tyrA
hycE		tyrS
hycF		tyrZ
hycG		ureA
hycH		ureB
hycI		ureC
hydN		usd
hyfA		uvrA
hyfB		uvrB
hyfC		uvrC
hyfD		uvrX
hyfE		uxaA
hyfF		uxaB
hyfG		uxaC
hyfH		uxuA
hyfI		valS
hyfJ		veg
hyfR		vpr
hyi		wapA
hypA		wprA
hypB		xkdA
hypC		xkdB
hypD		xkdC
hypE		xkdD
hypF		xkdE
hyuA		xkdF
iadA		xkdG
iap		xkdH
ibaG		xkdI
ibpA		xkdJ
ibpB		xkdK
ibsA		xkdM
ibsB		xpaC
ibsC		xpf
ibsD		xpt
ibsE		xre
icd		xsa
iclR		xtmA
idi		xtmB
idnD		xtrA
idnK		xylA
idnO		xylB
idnR		xylR
idnT		xynA
ihfA		xynB
ihfB		xynP
ileS		yaaA
ileT		yaaB
ileU		yaaH
ileV		yaaJ
ileX		yaaN
ilvA		yabG
ilvB		yabJ
ilvC		yabP
ilvD		yabQ
ilvE		yabR
ilvG_1		yacF
ilvG_2		yacK
ilvH		yacL
ilvI		yacM
ilvL		yacN
ilvM		yacO
ilvN		yacP
ilvX		yazB
ilvY		yazC
inaA		ybaK
infA		ybaL
infB		ybaN
infC		ybbA
insA-6		ybbB
insA-7		ybbM
insAB-6		ybcO
insB-6		ybcP
insC-5		ybcS
insCD-5		ybcT
insD		ybdA
insD-5		ybdB
insEF-2		ybdD
insEF-4		ybdE
insF-2		ybdK
insF-4		ybdO
insG		ybfM
insH-1		ybfO
insH-11		ybgB
insH-2		ybgE
insH-3		ybgH
insH-4		ybgJ
insH-5		ybxH
insH-6		ycbA
insH-7		ycbK
insH-9		yccC
insI-1		ycdH
insI-3		ycdI
insJ		yceA
insK		yceC
insL-1		yceD
insL-2		yceE
insL-3		yceF
insN-1		yceG
insO-1		yceH
intD		ycgF
intQ		ycgG
intR		ycgT
intS		yciA
intZ		yciB
ipeX		yciC
iraD		yckD
iraM		yclF
iraP		yclN
IS128		yclO
IS129		yclP
iscA		yclQ
iscR		ycnH
iscS		ycnK
iscU		ycsF
iscX		ycsG
ispA		ycsI
ispE		ycsK
ispF		yczA
ispG		ydaD
ispH		ydaE
istR-1		ydaF
istR-2		ydaG
ivbL		ydaP
ivy		ydaS
katE		ydaT
katG		ydbD
kbaY		ydbM
kbaZ		ydbN
kbl		ydbP
kch		ydbS
kdgR		ydbT
kdpA		ydcA
kdpB		ydcC
kdpC		ydfI
kdpE		ydfJ
kdpF		ydfK
kdsA		ydfO
kdsB		ydfR
kdsC		ydfS
kdsD		ydgA
kduI		ydgB
kefC		ydgG
kefF		ydgH
kgtP		ydhD
lacA		ydhF
lacI		ydhK
lacY		ydhO
lacZ		ydhU
lamB		ydiH
ldcA		ydiO
ldcC		ydiP
ldhA		ydjG
ldrA		ydjH
ldrB		ydjI
ldrC		ydjK
ldrD		ydjO
lepB		ydjP
leuA		yeaA
leuB		yerH
leuC		yesJ
leuD		yesK
leuE		yfhA
leuL		yfhC
leuO		yfhD
leuP		yfhK
leuQ		yfhL
leuT		yfhM
leuU		yfhP
leuV		yfhQ
leuW		yfhS
leuX		yfiA
leuZ		yfiY
lexA		yfiZ
lhgO		yfjS
lhr		yfkD
ligB		yfkH
lipA		yfkI
lipB		yfkJ
lit		yfkM
livF		yfkN
livG		yflA
livH		yflG
livJ		yflH
livK		yflN
livM		yflS
lldD		yfmC
lldP		yfmD
lldR		yfmE
lnt		yfmF
loiP		yfmO
lolA		yfmP
lolB		yfmS
lolC		yfmT
lolD		yfnD
lolE		yfnE
lon		yfnF
lpcA		yfnG
lpd		yfnH
lplA		ygaN
lplT		yhaG
lpoA		yhaM
lpoB		yhaN
lptA		yhaO
lptB		yhaX
lptC		yhaZ
lptD		yhbH
lptF		yhcE
lptG		yhcF
lpxA		yhcG
lpxB		yhcH
lpxC		yhcI
lpxD		yhcL
lpxK		yhcM
lpxM		yhcN
lpxP		yhcO
lpxT		yhcP
lrhA		yhcQ
lrp		yhcV
lspA		yhdE
lsrA		yhdF
lsrB		yhdK
lsrC		yhdL
lsrD		yhdN
lsrF		yhdO
lsrG		yheC
lsrK		yheD
lsrR		yheK
luxS		yhfL
lysA		yhfM
lysC		yhfQ
lysP		yhfW
lysR		yhjB
lysT		yhjD
lysU		yhjE
lysV		yhjL
lysW		yhjM
lyxK		yhjR
macB		yhxC
maeA		yirY
mak		yisB
malE		yisY
malF		yisZ
malG		yitA
malI		yitB
malK		yitC
malM		yitD
malP		yitE
malQ		yitF
malS		yitG
malT		yjbC
malX		yjbD
malY		yjbE
malZ		yjbJ
manA		yjbV
manX		yjbX
manY		yjcA
manZ		yjcB
marA		yjcC
marB		yjcI
marR		yjcJ
mazE		yjcN
mazF		yjcP
mazG		yjcQ
mcaS		yjcZ
mcbA		yjdB
mcbR		yjdH
mcrA		yjfA
mcrC		yjfB
mdaB		yjgB
mdh		yjmB
mdoB		yjmC
mdoD		yjmD
mdoG		yjmF
mdoH		yjoB
mdtA		ykgA
mdtB		ykgB
mdtC		yklA
mdtD		ykmA
mdtE		yknT
mdtF		yknW
mdtK		yknX
melA		yknY
melB		yknZ
melR		ykoL
menA		ykrI
menB		ykrS
menC		ykrT
menE		ykrU
metA		ykrV
metB		ykrW
metC		ykrX
metE		ykrY
metF		ykrZ
metH		ykuD
metI		ykuF
metJ		ykuG
metK		ykuN
metL		ykuO
metN		ykuP
metQ		ykvI
metR		ykvP
metT		ykvQ
metU		ykvR
metV		ykvT
metW		ykvU
metY		ykvV
metZ		ykvW
mfd		ykzA
mglA		ykzB
mglB		ylaA
mglC		ylaB
mgrB		ylaC
mgrR		ylaD
mgtA		ylaJ
mgtL		ylbB
mhpA		ylbC
mhpB		ylbD
mhpC		ylbE
mhpD		ylbJ
mhpE		ylbO
mhpF		ylnD
mhpR		ylnE
mhpT		ylnF
miaA		yloB
micA		ylpC
micC		ylqB
micF		ylxF
micM		ylxG
minE		ylxH
mioC		ylxL
mlc		ylxM
mlrA		ylxP
mltA		ylxQ
mltD		ylxR
mltF		ylxW
mmuM		ylxX
mmuP		ymaA
mngA		ymaB
mngB		ymaG
mngR		yncD
mnmG		yndA
mntH		yndD
mntP		yndE
mntR		yndF
mntS		yndL
moaA		yndN
moaB		yneA
moaC		yneB
moaD		yneI
moaE		yneJ
mocA		yngE
modA		yngF
modB		yngG
modC		yngH
modE		yngI
moeA		yngJ
moeB		yngK
mokB		ynzC
mokC		yoaA
molR_1		yoaF
motA		yoaG
motB		yoaH
mpaA		yoaJ
mpl		yoaN
mppA		yoaR
mprA		yoaW
mqo		yobH
mqsA		yobJ
mqsR		yobO
mraY		yobW
mraZ		yocG
mreB		yocH
mreC		yocK
mreD		yodB
mrp		yodF
msbA		yodH
mscM		yodI
msrA		yofA
msrB		yolC
msyB		yolD
mtfA		yolJ
mtgA		yorB
mtlA		yorC
mtlD		yotK
mtlR		yoxA
mtn		yoxB
mtr		yoxC
mug		yozK
mukB		yozL
mukE		yozM
mukF		yozO
murC		yozQ
murD		ypbR
murE		ypeB
murF		yphA
murG		ypjB
murI		ypmP
murP		ypqA
murQ		ypuB
murR		ypuC
mutH		ypuD
mutL		ypuE
mutM		ypzA
mutS		yqcK
mzrA		yqdB
nac		yqeT
nadA		yqeU
nadB		yqeV
nadC		yqeZ
nadE		yqfA
nadK		yqfB
nadR		yqfC
nagA		yqfD
nagB		yqfL
nagC		yqfQ
nagD		yqfS
nagE		yqfU
nagK		yqfY
nagZ		yqfZ
nanA		yqgZ
nanC		yqhA
nanE		yqhB
nanK		yqhP
nanM		yqhQ
nanR		yqhV
nanS		yqiQ
nanT		yqjL
napA		yqjW
napB		yqjX
napC		yqxA
napD		yqxD
napF		yqxL
napG		yqxM
napH		yqzB
narG		yqzE
narH		yqzG
narI		yqzH
narJ		yraA
narK		yraD
narL		yraE
narP		yraF
narQ		yraG
narU		yrdK
narV		yrhA
narW		yrhB
narX		yrhC
narY		yrhH
narZ		yrhI
ndh		yrhJ
ndk		yrkC
nemA		yrrD
nemR		yrrR
nfi		yrrS
nfo		yrrT
nfsA		yrvD
nfsB		yrvI
nfuA		yrvO
nhaA		yrxA
nhaB		yrzC
nhaR		yscB
nhoA		ysdA
nikA		ysdB
nikB		ysiA
nikC		ysiB
nikD		ysnD
nikE		ysnF
nikR		ysxA
ninE		ysxC
nirB		ysxE
nirC		ytaA
nirD		ytbQ
nlpA		ytcC
nlpC		yteA
nlpD		yteJ
nlpE		yteV
nlpI		ytfI
nmpC		ytfJ
nohA		ythP
norR		ythQ
norV		ytiP
norW		ytkD
npr		ytkL
nrdA		ytlA
nrdB		ytlB
nrdD		ytlC
nrdE		ytlD
nrdF		ytlI
nrdG		ytmI
nrdH		ytmJ
nrdI		ytmK
nrdR		ytmL
nrfA		ytmM
nrfB		ytmN
nrfC		ytmO
nrfD		ytnI
nrfE		ytnJ
nrfF		ytnL
nrfG		ytnM
nsrR		ytrA
nudB		ytrB
nudC		ytrC
nudE		ytrD
nudG		ytrE
nudI		ytrF
nudJ		ytrH
nudL		ytrI
nuoA		yttA
nuoB		yttP
nuoC		ytvI
nuoE		ytxC
nuoF		ytxG
nuoG		ytxH
nuoH		ytxJ
nuoI		ytxM
nuoJ		ytxO
nuoK		yuaF
nuoL		yuaG
nuoM		yuaI
nuoN		yufM
nupC		yuiC
nupG		yuiI
nusA		yunB
nusB		yurG
ogrK		yurH
ogt		yurI
ohsC		yurS
ompA		yusJ
ompC		yusK
ompF		yusL
ompL		yusV
ompN		yuxH
ompR		yuxK
ompT		yuxO
ompW		yuzA
ompX		yuzC
omrA		yvaB
omrB		yvaM
oppA		yvaN
oppB		yvaW
oppC		yvaX
oppD		yvaY
oppF		yvaZ
orn		yvbA
osmB		yvdP
osmC		yvdQ
osmE		yveA
osmF		yveB
osmY		yveK
otsA		yveL
otsB		yveM
oxc		yveN
oxyR		yveO
oxyS		yveP
paaA		yveQ
paaB		yveR
paaC		yveS
paaD		yveT
paaE		yvfA
paaF		yvfB
paaG		yvfC
paaH		yvfD
paaI		yvfE
paaJ		yvfF
paaK		yvfO
paaX		yvgO
paaY		yvgQ
paaZ		yvgR
pabA		yvjB
pabB		yvlA
pabC		yvlB
pagP		yvlC
pal		yvlD
panB		yvqH
panC		yvrE
panF		yvrH
parC		yvrI
pbpC		yvrN
pbpG		yvrO
pck		yvrP
pcm		yvtA
pcnB		yvyC
pdhR		yvyD
pdxA		yvyF
pdxJ		yvyG
pepA		ywaC
pepB		ywbI
pepD		ywbL
pepT		ywbM
pfkA		ywbN
pfkB		ywcH
pflA		ywcJ
pflB		ywdA
pflC		ywdI
pflD		ywdJ
pgaA		ywdK
pgaB		ywdL
pgaC		ywfK
pgaD		ywhA
pgi		ywhE
pgk		ywjA
pgl		ywjC
pgm		ywjF
pgpA		ywkA
pgpB		ywkB
pgpC		ywkC
pheA		ywlF
pheL		ywlG
pheM		ywmE
pheP		ywnJ
pheS		ywoA
pheT		ywoE
pheU		ywpH
pheV		ywrD
phnC		ywrE
phnD		ywrJ
phnE_1		ywtG
phnE_2		yxaG
phnF		yxaH
phnG		yxaJ
phnH		yxaL
phnI		yxaM
phnJ		yxbA
phnK		yxbB
phnL		yxbC
phnM		yxbD
phnN		yxeB
phnO		yxeD
phnP		yxeE
phoA		yxeK
phoB		yxeL
phoE		yxeM
phoH		yxeN
phoP		yxeO
phoQ		yxeP
phoR		yxeQ
phoU		yxiE
phr		yxiS
pinE		yxjC
pinQ		yxjF
pinR		yxjI
pitA		yxjJ
pitB		yxkC
pka		yxkJ
plaP		yxkO
pldA		yxlC
pldB		yxlD
plsB		yxlE
pmrD		yxlF
pncB		yxlG
pncC		yxnB
pnp		yxxG
pntA		yxzE
pntB		yyaA
pnuC		yyaC
polA		yyaD
polB		yyaF
potD		yybI
potE		yybJ
potF		yybK
potG		yybL
potH		yybM
potI		yybN
poxB		yycB
ppc		yycC
ppdA		yycD
ppdB		yycF
ppdC		yydH
ppdD		yydI
pphA		yydJ
pphB		zur
ppiA
ppiD
ppk
pppA
ppsA
ppsR
pptA
ppx
pqiA
pqiB
pqqL
prc
preA
preT
prfA
prfB
prfC
priB
prlC
prlF
prmA
prmC
proA
proB
proK
proL
proM
proP
proS
proV
proW
proX
prpB
prpC
prpD
prpE
prpR
prs
psd
psiE
psiF
pspA
pspB
pspC
pspD
pspE
pspF
pspG
pssA
pstA
pstB
pstC
pstS
psuG
pth
ptsG
ptsH
ptsI
ptsN
purA
purB
purC
purD
purE
purF
purH
purK
purL
purM
purN
purR
purT
purU
putA
putP
puuA
puuB
puuC
puuD
puuE
puuP
puuR
pykA
pykF
pyrC
pyrD
pyrE
pyrF
pyrH
qseB
qseC
queA
queE
racC
racR
raiA
rarA
rarD
rayT
rbfA
rbn
rbsA
rbsB
rbsC
rbsD
rbsK
rbsR
rcnA
rcnB
rcnR
rcsA
rcsB
rcsC
rcsD
rdgB
rdlA
rdlB
rdlC
rdlD
rdoA
recA
recC
recF
recG
recJ
recN
recO
recQ
recR
recX
relA
relB
relE
rem
rfaD
rfaE
rfaH
rfaL
rfaS
rfaZ
rfbA
rfbX
rfe
rffA
rffC
rffD
rffE
rffG
rffH
rffM
rffT
rhaA
rhaB
rhaD
rhaR
rhaS
rhaT
rhlE
rhsB
rhsC
rhsD
rhtA
rhtC
ribA
ribC
ribD
ribE
ribF
rihA
rihB
rimK
rimM
rimP
rlmA
rlmC
rlmD
rlmE
rlmF
rlmG
rlmI
rlpA
rluA
rluF
rmf
rnb
rnc
rnd
rne
rnhB
rnk
rnlA
rnlB
rnpA
rnpB
rob
rodZ
rof
rpe
rpiB
rpiR
rplB
rplC
rplD
rplI
rplM
rplP
rplQ
rplS
rplT
rplU
rplV
rplW
rplY
rpmA
rpmC
rpmE
rpmI
rpoA
rpoD
rpoE
rpoH
rpoN
rpoS
rpoZ
rprA
rpsA
rpsB
rpsC
rpsD
rpsF
rpsI
rpsJ
rpsK
rpsM
rpsO
rpsP
rpsQ
rpsR
rpsS
rpsU
rraA
rraB
rrfA
rrfB
rrfC
rrfD
rrfE
rrfF
rrfG
rrfH
rrlA
rrlB
rrlC
rrlD
rrlE
rrlG
rrlH
rrrD
rrsA
rrsB
rrsC
rrsD
rrsE
rrsG
rrsH
rsd
rseA
rseB
rseC
rseP
rseX
rsgA
rsmA
rsmB
rsmC
rsmD
rsmE
rsmG
rsmH
rsmI
rsmJ
rssA
rssB
rstA
rstB
rsuA
rtcA
rtcB
rtcR
rtn
rusA
rutA
rutB
rutC
rutD
rutE
rutF
rutG
rutR
ruvA
ruvB
ruvC
rybA
rybB
rydB
rydC
ryeA
ryeB
ryfA
ryfD
ryhB
ryjB
rzpD
rzpQ
rzpR
sad
safA
sanA
[truncated: 1,278 more rows]

## Sheet: Metabolites
Escherichia coli		Bacillus subtilis
(2S,3S)-2-methylcitrate		(S)(+)-Allantoin_C4H6N4O3
(S)-2-acetolactate		2-Oxoglutarate_C5H4O5
(S)-lactate		Acetate_C2H3O2
2-aceto-2-hydroxy-butanoate		Allantoate_C4H7N4O4
2-deoxy-D-ribose-5-phosphate		Citrate_C6H5O7
3-(2,3-dihydroxyphenyl)propanoate		D-Fructose_1,6-bisphosphate_C6H12O12P2
3-phenylpropanoate		D-Galacturonate_C6H9O7
4,5-dihydroxy-2,3-pentanedione		D-Sorbitol_C6H14O6
5-dehydro-D-gluconate		D-Xylose_C5H10O5
Acetate		Fe2+_Fe
Adenine		H2O2_H2O2
Adenosine 5'-phosphosulfate		L-Arabinose_C5H10O5
Choline		L-Arginine_C6H15N4O2
Cyanate		L-Citrulline_C6H13N3O3
Cytidine		L-Glutamate_C5H8NO4
D-fructuronate		L-Glutamine_C5H10N2O3
D-ribose		L-Histidine_C6H9N3O2
D-serine		L-Isoleucine_C6H13NO2
D-xylose		L-Ornithine_C5H13N2O2
Fe2+		L-Valine_C5H11NO2
Formate		Magnesium_Mg
Fructose-1,6-bisphosphate		Malonyl-CoA_C24H34N7O19P3S
Fructose-1-phosphate		Menaquinone_7_C46H64O2
Gluconate		O-Acetyl-L-serine_C5H9NO4
Glycerol		Oxygen_O2
Glycine		Urate_C5H4N4O3
Glycolate		Zinc_Zn
Glyoxylate		alpha,alpha'-Trehalose_6-phosphate_C12H22O14P
Guanine		sn-Glycerol_3-phosphate_C3H8O6P
Hypoxanthine
Idonate
L-alanine
L-arabinose
L-arginine
L-asparagine
L-carnitine
L-fuculose-1-phosphate
L-homocysteine
L-lactose
L-leucine
L-lysine
L-phenylalanine
L-rhamnose
L-tryptophan
L-tyrosine
Maltotriose
Melibiose
N-acetyl-D-glucosamine-6-phosphate
N-acetylneuraminate
Na+
O-acetyl-L-serine
Phenylacetyl-CoA
Phosphoenolpyruvate
Pyruvate
S-adenosylmethionine
S-allantoin
Sulphide
Thiosulfate
Thymine
Trehalose
Trehalose-6-phosphate
Uracil
Xanthosine
beta-D-galactose
cAMP
sn-glycerol-3-phosphate

## Sheet: Regulatory interactions
Escherichia coli				Bacillus subtilis
C0614	IS128	?		abrB	abrB	-
IS128	C0614	?		abrB	albA	-
IS128	IS129	?		abrB	albB	-
IS129	IS128	?		abrB	albC	-
IS129	ryfA	?		abrB	albD	-
acrR	acrA	-		abrB	albE	-
acrR	acrB	-		abrB	albF	-
acrR	acrR	-		abrB	albG	-
acrR	micF	-		abrB	aprE	-
ada	ada	+		abrB	argB	+
ada	ada	-		abrB	argC	+
ada	aidB	+		abrB	argD	+
ada	alkA	+		abrB	argF	+
ada	alkB	+		abrB	argJ	+
ada	alkB	-		abrB	asnH	-
adiY	adiA	+		abrB	carA	+
adiY	gadA	+		abrB	carB	+
adiY	gadB	+		abrB	citB	+
adiY	gadC	+		abrB	comK	-
adiY	gadX	+		abrB	dppA	-
adiY	gltB	+		abrB	dppB	-
adiY	gltD	+		abrB	dppC	-
adiY	gltF	+		abrB	dppD	-
agaR	agaA	-		abrB	dppE	-
agaR	agaB	-		abrB	ftsA	-
agaR	agaC	-		abrB	ftsZ	-
agaR	agaD	-		abrB	hpr	+
agaR	agaI	-		abrB	hutG	+
agaR	agaR	-		abrB	hutH	+
agaR	agaS	-		abrB	hutI	+
agaR	agaV	-		abrB	hutM	+
agaR	agaW	-		abrB	hutP	+
agaR	kbaY	-		abrB	hutU	+
agaR	kbaZ	-		abrB	kapB	-
aidB	aidB	-		abrB	kinB	-
alaS	alaS	-		abrB	pbpE	-
allR	allA	-		abrB	racX	-
allR	allB	-		abrB	rbsA	+
allR	allS	-		abrB	rbsB	+
allR	gcl	-		abrB	rbsC	+
allR	glxK	-		abrB	rbsD	+
allR	glxR	-		abrB	rbsK	+
allR	hyi	-		abrB	rbsR	+
allR	ybbW	-		abrB	rok	-
allR	ybbY	-		abrB	sboA	-
allS	allC	+		abrB	sboX	-
allS	allD	+		abrB	senS	-
allS	allE	+		abrB	sigH	-
appY	appA	+		abrB	sigW	-
appY	appB	+		abrB	sinI	-
appY	appC	+		abrB	sinR	-
appY	hyaA	+		abrB	spo0E	-
appY	hyaB	+		abrB	spoVG	-
appY	hyaC	+		abrB	ybbM	-
appY	hyaD	+		abrB	ybcO	-
appY	hyaE	+		abrB	ybcP	-
appY	hyaF	+		abrB	ybcS	-
appY	yccB	+		abrB	ybcT	-
araC	araA	+		abrB	ybdA	-
araC	araA	+-		abrB	ybdB	-
araC	araA	-		abrB	ybdD	-
araC	araB	+		abrB	ybdE	-
araC	araB	+-		abrB	ycnK	-
araC	araB	-		abrB	yknW	-
araC	araC	+		abrB	yknX	-
araC	araC	+-		abrB	yknY	-
araC	araC	-		abrB	yknZ	-
araC	araD	+		abrB	yoaW	-
araC	araD	+-		abrB	yocH	-
araC	araD	-		abrB	yrhI	-
araC	araE	+		abrB	yrhJ	-
araC	araF	+		abrB	yvaW	-
araC	araG	+		abrB	yvaX	-
araC	araH	+		abrB	yvaY	-
araC	araJ	+		abrB	yvaZ	-
araC	xylA	-		abrB	yvbA	-
araC	xylB	-		abrB	yvlA	-
arcA	aceA	-		abrB	yvlB	-
arcA	aceB	-		abrB	yvlC	-
arcA	aceE	-		abrB	yvlD	-
arcA	aceF	-		abrB	yvqH	-
arcA	aceK	-		abrB	yxaM	-
arcA	ackA	+		abrB	yxbA	-
arcA	acnA	-		abrB	yxbB	-
arcA	acnB	-		abrB	yxbC	-
arcA	aldA	-		abrB	yxbD	-
arcA	appA	+		abrB	yxnB	-
arcA	appB	+		abrB	yxzE	-
arcA	appC	+		acoR	acoA	+
arcA	arcZ	-		acoR	acoB	+
arcA	betA	-		acoR	acoC	+
arcA	betB	-		acoR	acoL	+
arcA	betI	-		adaA	adaA	+
arcA	betT	-		adaA	adaB	+
arcA	cadA	-		adaA	alkA	+
arcA	cadB	-		ahrC	argB	-
arcA	caiA	+		ahrC	argC	-
arcA	caiB	+		ahrC	argD	-
arcA	caiC	+		ahrC	argF	-
arcA	caiD	+		ahrC	argJ	-
arcA	caiE	+		ahrC	carA	-
arcA	caiT	+		ahrC	carB	-
arcA	citC	-		ahrC	rocA	+
arcA	citD	-		ahrC	rocB	+
arcA	citE	-		ahrC	rocC	+
arcA	citF	-		ahrC	rocD	+
arcA	citG	-		ahrC	rocE	+
arcA	citX	-		ahrC	rocF	+
arcA	cydA	+		alsR	alsD	+
arcA	cydB	+		alsR	alsS	+
arcA	cydC	+		alsR	lctP	+
arcA	cydD	+		alsR	ldh	+
arcA	cyoA	-		ansR	ansA	-
arcA	cyoB	-		ansR	ansB	-
arcA	cyoC	-		ansR	ansR	-
arcA	cyoD	-		araR	abfA	-
arcA	cyoE	-		araR	abnA	-
arcA	dctA	-		araR	araA	-
arcA	dcuC	+		araR	araB	-
arcA	dpiA	+		araR	araD	-
arcA	dpiB	+		araR	araE	-
arcA	fadA	-		araR	araL	-
arcA	fadB	-		araR	araM	-
arcA	fadD	-		araR	araN	-
arcA	fadE	-		araR	araP	-
arcA	fadH	-		araR	araQ	-
arcA	fadI	-		araR	araR	-
arcA	fadJ	-		araR	xsa	-
arcA	fadL	-		arfM	alsD	+
arcA	fnr	-		arfM	alsS	+
arcA	focA	+		arfM	arfM	-
arcA	fumA	-		arfM	dnaJ	+
arcA	fumB	+		arfM	dnaK	+
arcA	fumC	-		arfM	grpE	+
arcA	gadA	+		arfM	hemN	+
arcA	gadX	+		arfM	hemZ	+
arcA	gatA	-		arfM	hmp	+
arcA	gatB	-		arfM	hrcA	+
arcA	gatC	-		arfM	lctP	+
arcA	gatD	-		arfM	ldh	+
arcA	gatY	-		arfM	nasD	+
arcA	gatZ	-		arfM	nasE	+
arcA	glcA	-		arfM	nasF	+
arcA	glcB	-		arfM	yqeT	+
arcA	glcD	-		arfM	yqeU	+
arcA	glcE	-		arfM	yqeV	+
arcA	glcF	-		arsR	arsB	-
arcA	glcG	-		arsR	arsC	-
arcA	glpA	-		arsR	arsR	-
arcA	glpB	-		arsR	yqcK	-
arcA	glpC	-		azlB	azlB	-
arcA	glpD	-		azlB	azlC	-
arcA	gltA	-		azlB	azlD	-
arcA	grcA	+		azlB	brnQ	-
arcA	hemA	+		azlB	yrdK	-
arcA	hyaA	+		birA	bioA	-
arcA	hyaB	+		birA	bioB	-
arcA	hyaC	+		birA	bioD	-
arcA	hyaD	+		birA	bioF	-
arcA	hyaE	+		birA	bioI	-
arcA	hyaF	+		birA	bioW	-
arcA	hybA	-		birA	ytbQ	-
arcA	hybB	-		bkdR	bcd	+
arcA	hybC	-		bkdR	bkdAA	+
arcA	hybD	-		bkdR	bkdAB	+
arcA	hybE	-		bkdR	bkdB	+
arcA	hybF	-		bkdR	buk	+
arcA	hybG	-		bkdR	lpdV	+
arcA	hybO	-		bkdR	ptb	+
arcA	icd	-		bltR	blt	+
arcA	iraM	+		bltR	bltD	+
arcA	lldD	-		bmrR	bmr	+
arcA	lldP	-		bmrR	bmrR	+
arcA	lldR	-		ccpA	abfA	-
arcA	lpd	-		ccpA	ackA	+
arcA	mdh	-		ccpA	acoA	-
arcA	moeA	+		ccpA	acoB	-
arcA	moeB	+		ccpA	acoC	-
arcA	ndh	+		ccpA	acoL	-
arcA	nuoA	-		ccpA	acoR	-
arcA	nuoB	-		ccpA	acsA	-
arcA	nuoC	-		ccpA	acuA	-
arcA	nuoE	-		ccpA	acuB	-
arcA	nuoF	-		ccpA	acuC	-
arcA	nuoG	-		ccpA	alsD	+
arcA	nuoH	-		ccpA	alsS	+
arcA	nuoI	-		ccpA	amyE	-
arcA	nuoJ	-		ccpA	araA	-
arcA	nuoK	-		ccpA	araB	-
arcA	nuoL	-		ccpA	araD	-
arcA	nuoM	-		ccpA	araE	-
arcA	nuoN	-		ccpA	araL	-
arcA	oppA	-		ccpA	araM	-
arcA	oppB	-		ccpA	araN	-
arcA	oppC	-		ccpA	araP	-
arcA	oppD	-		ccpA	araQ	-
arcA	oppF	-		ccpA	bglH	-
arcA	pflB	+		ccpA	bglP	-
arcA	prfA	+		ccpA	bglS	-
arcA	prmC	+		ccpA	ccpC	-
arcA	ptsG	-		ccpA	citM	-
arcA	puuA	-		ccpA	citZ	-
arcA	puuD	-		ccpA	cydA	-
arcA	puuR	-		ccpA	cydB	-
arcA	rhaT	-		ccpA	cydC	-
arcA	rplB	-		ccpA	cydD	-
arcA	rplC	-		ccpA	dctP	-
arcA	rplD	-		ccpA	dra	-
arcA	rplP	-		ccpA	etfA	-
arcA	rplV	-		ccpA	etfB	-
arcA	rplW	-		ccpA	exuR	-
arcA	rpmC	-		ccpA	exuT	-
arcA	rpoS	-		ccpA	fbaB	-
arcA	rpsC	-		ccpA	galT	-
arcA	rpsJ	-		ccpA	glpF	-
arcA	rpsQ	-		ccpA	glpK	-
arcA	rpsS	-		ccpA	gntK	-
arcA	rutA	+		ccpA	gntP	-
arcA	rutB	+		ccpA	gntR	-
arcA	rutC	+		ccpA	gntZ	-
arcA	rutD	+		ccpA	hutG	-
arcA	rutE	+		ccpA	hutH	-
arcA	rutF	+		ccpA	hutI	-
arcA	rutG	+		ccpA	hutM	-
arcA	sdhA	+		ccpA	hutP	-
arcA	sdhA	-		ccpA	hutU	-
arcA	sdhB	+		ccpA	icd	-
arcA	sdhB	-		ccpA	idh	-
arcA	sdhC	+		ccpA	ilvB	+
arcA	sdhC	-		ccpA	ilvC	+
arcA	sdhD	+		ccpA	ilvH	+
arcA	sdhD	-		ccpA	iolB	-
arcA	sodA	-		ccpA	iolC	-
arcA	sroD	-		ccpA	iolD	-
arcA	ssb	-		ccpA	iolE	-
arcA	sucA	+		ccpA	iolF	-
arcA	sucA	-		ccpA	iolH	-
arcA	sucB	+		ccpA	iolI	-
arcA	sucB	-		ccpA	kdgA	-
arcA	sucC	+		ccpA	kdgT	-
arcA	sucC	-		ccpA	lcfA	-
arcA	sucD	+		ccpA	leuA	+
arcA	sucD	-		ccpA	leuB	+
arcA	tpx	-		ccpA	leuC	+
arcA	treB	+		ccpA	leuD	+
arcA	treC	+		ccpA	levD	-
arcA	ubiA	-		ccpA	levE	-
arcA	ubiC	-		ccpA	levF	-
arcA	uvrA	-		ccpA	levG	-
arcA	xylR	+		ccpA	licA	-
arcA	ybdN	+		ccpA	licB	-
arcA	yccB	+		ccpA	licC	-
arcA	ydeA	-		ccpA	licH	-
arcZ	rpoS	+		ccpA	malA	-
argP	argO	+		ccpA	malP	-
argP	argP	-		ccpA	mdh	-
argP	dapB	+		ccpA	mmgA	-
argP	dapD	+		ccpA	mmgB	-
argP	dnaA	+		ccpA	mmgC	-
argP	dnaN	+		ccpA	mmgD	-
argP	gdhA	+		ccpA	mmgE	-
argP	lysA	+		ccpA	mmsA	-
argP	lysC	+		ccpA	msmX	-
argP	lysP	+		ccpA	nupC	-
argP	nrdA	+		ccpA	pdp	-
argP	nrdB	+		ccpA	phoP	-
argP	recF	+		ccpA	phoR	-
argP	yfaE	+		ccpA	pta	-
argR	argA	-		ccpA	rbsA	-
argR	argB	-		ccpA	rbsB	-
argR	argC	-		ccpA	rbsC	-
argR	argD	-		ccpA	rbsD	-
argR	argE	-		ccpA	rbsK	-
argR	argF	-		ccpA	rbsR	-
argR	argG	-		ccpA	sacC	-
argR	argH	-		ccpA	scoA	-
argR	argI	-		ccpA	scoB	-
argR	argR	-		ccpA	sigL	-
argR	artI	-		ccpA	sspH	-
argR	artJ	-		ccpA	treA	-
argR	artM	-		ccpA	treP	-
argR	artP	-		ccpA	treR	-
argR	artQ	-		ccpA	uxaA	-
argR	astA	+		ccpA	uxaB	-
argR	astB	+		ccpA	uxaC	-
argR	astC	+		ccpA	uxuA	-
argR	astD	+		ccpA	xylA	-
argR	astE	+		ccpA	xylB	-
argR	carA	-		ccpA	xynB	-
argR	carB	-		ccpA	xynP	-
argR	gltB	-		ccpA	ydhO	-
argR	gltD	-		ccpA	yfiA	-
argR	gltF	-		ccpA	yflN	-
argR	hisJ	-		ccpA	yjmB	-
argR	hisM	-		ccpA	yjmC	-
argR	hisP	-		ccpA	yjmD	-
argR	hisQ	-		ccpA	yjmF	-
argR	infB	-		ccpA	yobO	-
argR	metY	-		ccpA	yqiQ	-
argR	nusA	-		ccpA	ysiA	-
argR	pnp	-		ccpA	ysiB	-
argR	rbfA	-		ccpA	yxiE	-
argR	rimP	-		ccpA	yxjC	-
argR	rpsO	-		ccpA	yxjF	-
argR	truB	-		ccpA	yxkJ	-
arsR	arsB	-		ccpB	gntK	-
arsR	arsC	-		ccpB	gntP	-
arsR	arsR	-		ccpB	gntR	-
ascG	ascB	-		ccpB	gntZ	-
ascG	ascF	-		ccpB	xylA	-
ascG	htpG	-		ccpB	xylB	-
ascG	prpR	-		ccpC	ccpC	-
ascG	ybiT	-		ccpC	citB	-
asnC	asnA	+		ccpC	citZ	-
asnC	asnC	-		ccpC	icd	-
asnC	mioC	-		ccpC	mdh	-
asnC	mnmG	-		cggR	cggR	-
atoC	atoA	+		cggR	eno	-
atoC	atoB	+		cggR	gapA	-
atoC	atoD	+		cggR	pgk	-
atoC	atoE	+		cggR	pgm	-
baeR	acrD	+		cggR	tpiA	-
baeR	baeR	+		citR	citA	-
baeR	baeS	+		citT	citM	+
baeR	mdtA	+		citT	yflN	+
baeR	mdtB	+		codY	acsA	-
baeR	mdtC	+		codY	bcd	-
baeR	mdtD	+		codY	bkdAA	-
baeR	spy	+		codY	bkdAB	-
basR	csgD	+		codY	bkdB	-
basR	csgE	+		codY	buk	-
basR	csgF	+		codY	citB	-
basR	csgG	+		codY	comK	-
basR	cspI	+		codY	comS	-
basR	dgkA	+		codY	dppA	-
basR	fimB	+		codY	dppB	-
basR	hha	+		codY	dppC	-
basR	putA	-		codY	dppD	-
basR	tomB	+		codY	dppE	-
basR	yrbL	-		codY	gabP	-
betI	betA	-		codY	hag	-
betI	betB	-		codY	hutG	-
betI	betI	-		codY	hutH	-
betI	betT	-		codY	hutI	-
bglJ	bglB	+		codY	hutM	-
bglJ	bglF	+		codY	hutP	-
bglJ	bglG	+		codY	hutU	-
bglJ	leuO	+		codY	ilvA	-
birA	bioA	-		codY	ilvB	-
birA	bioB	-		codY	ilvC	-
birA	bioC	-		codY	ilvD	-
birA	bioD	-		codY	ilvH	-
birA	bioF	-		codY	leuA	-
bluR	ariR	-		codY	leuB	-
bluR	ycgZ	-		codY	leuC	-
bluR	ymgA	-		codY	leuD	-
bluR	ymgC	-		codY	lpdV	-
bolA	ampC	+-		codY	phrC	-
bolA	dacC	+-		codY	ptb	-
cadC	cadA	+		codY	rapC	-
cadC	cadB	+		codY	srfAA	-
cadC	cadC	+		codY	srfAB	-
caiF	caiA	+		codY	srfAC	-
caiF	caiB	+		codY	srfAD	-
caiF	caiC	+		codY	ureA	-
caiF	caiD	+		codY	ureB	-
caiF	caiE	+		codY	ureC	-
caiF	caiT	+		codY	ybgE	-
caiF	fixA	+		codY	ypmP	-
caiF	fixB	+		comA	comS	+
caiF	fixC	+		comA	degQ	+
caiF	fixX	+		comA	pel	+
cbl	ssuA	+		comA	phrA	+
cbl	ssuB	+		comA	phrC	+
cbl	ssuC	+		comA	phrE	+
cbl	ssuD	+		comA	phrF	+
cbl	ssuE	+		comA	rapA	+
cbl	tauA	+		comA	rapC	+
cbl	tauB	+		comA	rapE	+
cbl	tauC	+		comA	rapF	+
cbl	tauD	+		comA	srfAA	+
cdaR	cdaR	+		comA	srfAB	+
cdaR	garD	+		comA	srfAC	+
cdaR	garK	+		comA	srfAD	+
cdaR	garL	+		comK	addA	+
cdaR	garP	+		comK	addB	+
cdaR	garR	+		comK	bdbC	+
cdaR	gudD	+		comK	bdbD	+
cdaR	gudP	+		comK	comC	+
cdaR	gudX	+		comK	comEA	+
cdaR	rnpB	+		comK	comEB	+
chbR	chbA	+-		comK	comEC	+
chbR	chbB	+-		comK	comFA	+
chbR	chbC	+-		comK	comFB	+
chbR	chbF	+-		comK	comFC	+
chbR	chbG	+-		comK	comGA	+
chbR	chbR	+-		comK	comGB	+
comR	bhsA	-		comK	comGC	+
cpxR	acrD	+		comK	comGD	+
cpxR	aroG	+		comK	comGE	+
cpxR	bacA	+		comK	comGF	+
cpxR	baeR	+		comK	comGG	+
cpxR	baeS	+		comK	comK	+
cpxR	bamE	-		comK	cspB	?
cpxR	cheA	-		comK	degR	-
cpxR	cheW	-		comK	flgK	+
cpxR	cpxA	+		comK	flgL	+
cpxR	cpxP	+		comK	flgM	+
cpxR	cpxR	+		comK	gidA	+
cpxR	csgA	-		comK	gidB	+
cpxR	csgB	-		comK	glcR	+
cpxR	csgC	-		comK	nin	+
cpxR	csgD	-		comK	nucA	+
cpxR	csgE	-		comK	radC	+
cpxR	csgF	-		comK	rapH	+
cpxR	csgG	-		comK	recA	+
cpxR	degP	+		comK	rok	-
cpxR	dsbA	+		comK	rpsF	+
cpxR	dsbC	+		comK	rpsR	+
cpxR	efeU_1	+		comK	sbcD	+
cpxR	efeU_2	+		comK	smf	+
cpxR	fabZ	+		comK	ssb	+
cpxR	ftnB	+		comK	thdF	+
cpxR	hha	+		comK	ybdK	+
cpxR	hlpA	+		comK	yhcE	+
cpxR	lpxA	+		comK	yhcF	+
cpxR	lpxD	+		comK	yhcG	+
cpxR	mdtA	+		comK	yhcH	+
cpxR	mdtB	+		comK	yhcI	+
cpxR	mdtC	+		comK	yhjB	+
cpxR	mdtD	+		comK	yirY	+
cpxR	motA	-		comK	yisB	+
cpxR	motB	-		comK	yneA	+
cpxR	mscM	-		comK	yneB	+
cpxR	mzrA	+		comK	ynzC	+
cpxR	ompC	+		comK	yqzE	+
cpxR	ompF	-		comK	yvrN	+
cpxR	ppiA	+		comK	yvrO	+
cpxR	ppiD	+		comK	yvrP	+
cpxR	psd	-		comK	yvyF	+
cpxR	rdoA	+		comK	yvyG	+
cpxR	rpoE	-		comK	ywpH	+
cpxR	rpoH	+		comK	yyaA	+
cpxR	rseA	-		comK	yyaF	+
cpxR	rseB	-		comZ	comGA	-
cpxR	rseC	-		comZ	comGB	-
cpxR	spy	+		comZ	comGC	-
cpxR	tomB	+		comZ	comGD	-
cpxR	tsr	-		comZ	comGE	-
cpxR	ung	-		comZ	comGF	-
cpxR	yccA	+		comZ	comGG	-
cpxR	ycfS	+		comZ	yqzE	-
cpxR	ydeH	+		cssR	cssR	+
cpxR	yebE	+		cssR	cssS	+
cpxR	yidQ	+		cssR	htrA	+
cpxR	yqjA	+		cssR	yvtA	+
cra	aceA	+		ctsR	clpC	-
cra	aceB	+		ctsR	clpE	-
cra	aceE	-		ctsR	clpP	-
cra	aceF	-		ctsR	clpX	-
cra	aceK	+		ctsR	ctsR	-
cra	acnA	+		ctsR	lonA	-
cra	acnB	-		ctsR	mcsA	-
cra	adhE	-		ctsR	mcsB	-
cra	aroP	+		ctsR	radA	-
cra	betA	+		ctsR	trxA	-
cra	betB	+		ctsR	yacK	-
cra	betI	+		ctsR	ysxC	-
cra	betT	+		dctR	dctP	+
cra	crr	+		degU	amyE	+
cra	crr	-		degU	aprE	+
cra	csgD	+		degU	bglS	+
cra	csgE	+		degU	comK	+
cra	csgF	+		degU	degQ	+
cra	csgG	+		degU	ispA	+
cra	cydA	+		degU	nprE	+
cra	cydB	+		degU	sacB	+
cra	cyoA	-		degU	sacX	+
cra	cyoB	-		degU	sacY	+
cra	cyoC	-		degU	sipS	+
cra	cyoD	-		degU	sipT	+
cra	cyoE	-		degU	wapA	-
cra	cysG	-		degU	yveA	+
cra	eda	-		degU	yveB	+
cra	edd	-		degU	yxjI	-
cra	eno	-		degU	yxjJ	-
cra	envC	-		degU	yxxG	-
cra	epd	-		deoR	dra	-
cra	fbaA	-		deoR	nupC	-
cra	fbaB	-		deoR	pdp	-
cra	fruA	-		dnaA	dnaA	-
cra	fruB	-		dnaA	dnaN	-
cra	fruK	-		dnaA	sda	-
cra	gapA	-		exuR	exuR	-
cra	glcC	-		exuR	exuT	-
cra	glk	-		exuR	uxaA	-
cra	gpmM	-		exuR	uxaB	-
cra	hypF	-		exuR	uxaC	-
cra	icd	+		exuR	uxuA	-
cra	lpd	-		exuR	yjmB	-
cra	manX	-		exuR	yjmC	-
cra	manY	-		exuR	yjmD	-
cra	manZ	-		exuR	yjmF	-
cra	marA	-		fnr	arfM	+
cra	marB	-		fnr	fnr	+
cra	marR	-		fnr	hemZ	+
cra	mpl	-		fnr	narG	+
cra	mtlA	-		fnr	narH	+
cra	mtlD	-		fnr	narI	+
cra	mtlR	-		fnr	narJ	+
cra	nirB	-		fnr	narK	+
cra	nirC	-		fruR	fruA	-
cra	nirD	-		fruR	fruK	-
cra	pck	+		fruR	fruR	-
cra	pdhR	-		fur	dhbA	-
cra	pfkA	-		fur	dhbB	-
cra	pgk	-		fur	dhbC	-
cra	poxB	+		fur	dhbE	-
cra	ppc	-		fur	dhbF	-
cra	ppsA	+		fur	feuA	-
cra	prpB	-		fur	feuB	-
cra	prpC	-		fur	feuC	-
cra	prpD	-		fur	fhuD	-
cra	prpE	-		fur	nasE	-
cra	ptsH	+		fur	nasF	-
cra	ptsH	-		fur	ybbA	-
cra	ptsI	+		fur	ybbB	-
cra	ptsI	-		fur	ycgT	-
cra	pykF	-		fur	yclN	-
cra	setA	-		fur	yclO	-
cra	sgrS	-		fur	yclP	-
cra	sgrT	-		fur	yclQ	-
cra	tpiA	-		fur	ydbN	-
cra	yahA	-		fur	ydhU	-
cra	yeaD	-		fur	yfhA	-
cra	yibQ	-		fur	yfhC	-
cra	zwf	-		fur	yfiY	-
creB	creD	+		fur	yfiZ	-
creB	malE	-		fur	yfkM	-
creB	malF	-		fur	yfmC	-
creB	malG	-		fur	yfmD	-
creB	talA	+		fur	yfmE	-
crp	aaeA	+		fur	yfmF	-
crp	aaeB	+		fur	yhfQ	-
crp	aaeR	-		fur	ykuN	-
crp	aaeX	+		fur	ykuO	-
crp	aceA	-		fur	ykuP	-
crp	aceB	-		fur	yoaJ	-
crp	aceE	+		fur	ypbR	-
crp	aceF	+		fur	yuiI	-
crp	aceK	-		fur	yusV	-
crp	acnA	+		fur	ywbL	-
crp	acnB	+		fur	ywbM	-
crp	acs	+		fur	ywbN	-
crp	actP	+		fur	ywjA	-
crp	aer	+		fur	yxeB	-
crp	agaA	+		gabR	gabD	+
crp	agaV	+		gabR	gabR	-
crp	agaW	+		gabR	gabT	+
crp	agp	+		gerE	cgeA	+
crp	aldA	+		gerE	cgeB	+
crp	aldB	+		gerE	cgeC	+
crp	ampD	-		gerE	cgeD	+
crp	ampE	-		gerE	cgeE	+
crp	ansB	+		gerE	cotA	-
crp	araA	+		gerE	cotB	+
crp	araB	+		gerE	cotC	+
crp	araC	+		gerE	cotD	+-
crp	araD	+		gerE	cotG	+
crp	araE	+		gerE	cotH	-
crp	araF	+		gerE	cotM	-
crp	araG	+		gerE	cotP	-
crp	araH	+		gerE	cotV	+
crp	araJ	+		gerE	cotW	+
crp	araJ	-		gerE	cotX	+
crp	arfB	-		gerE	cotY	+
crp	argG	+		gerE	cotZ	+
crp	aroA	-		gerE	cwlH	+
crp	ascB	+		gerE	ftsY	+
crp	ascF	+		gerE	gerPA	-
crp	aspA	+		gerE	gerPB	-
crp	azuC	-		gerE	gerPC	-
crp	bglB	+		gerE	gerPD	-
crp	bglF	+		gerE	gerPE	-
crp	bglG	+		gerE	gerPF	-
crp	bhsA	-		gerE	spoIIIC	-
crp	caiA	+		gerE	spoIVCB	-
crp	caiB	+		gerE	sspG	+
crp	caiC	+		gerE	ydgA	-
crp	caiD	+		gerE	ydgB	-
crp	caiE	+		gerE	yjcC	+
crp	caiF	+		gerE	yjcZ	+
crp	caiT	+		gerE	yoaN	-
crp	cdd	+		gerE	yurS	+
crp	cdd	+-		glcT	ptsG	+
crp	cdd	-		glcT	ptsH	+
crp	chbA	+		glcT	ptsI	+
crp	chbB	+		glnR	glnA	-
crp	chbC	+		glnR	glnR	-
crp	chbF	+		glnR	nasA	-
crp	chbG	+		glnR	nasB	-
crp	chbR	+		glnR	nasC	-
crp	cirA	+		glnR	nasD	-
crp	citC	-		glnR	nasE	-
crp	citD	-		glnR	nasF	-
crp	citE	-		glnR	ureA	-
crp	citF	-		glnR	ureB	-
crp	citG	-		glnR	ureC	-
crp	citX	-		glpP	glpD	+
crp	comR	-		glpP	glpF	+
crp	cpdB	+		glpP	glpK	+
crp	crp	+		glpP	glpQ	+
crp	crp	-		glpP	glpT	+
crp	crr	+		gltC	gltA	+
crp	crr	-		gltC	gltB	+
crp	csgD	+		gltC	gltC	-
crp	csgE	+		gltR	gltA	+
crp	csgF	+		gltR	gltB	+
crp	csgG	+		gltR	gltR	-
crp	csiD	+		gntR	gntK	-
crp	csiE	+		gntR	gntP	-
crp	cspE	+		gntR	gntR	-
crp	cstA	+		gntR	gntZ	-
crp	cyaA	-		gutR	gutB	+
crp	cyaR	+		gutR	gutP	+
crp	cyoA	+		hbs	hbs	-
crp	cyoB	+		hpr	appA	-
crp	cyoC	+		hpr	appB	-
crp	cyoD	+		hpr	appC	-
crp	cyoE	+		hpr	appD	-
crp	cysG	-		hpr	appF	-
crp	cytR	+-		hpr	aprE	-
crp	dadA	+		hpr	epr	-
crp	dadA	+-		hpr	ispA	-
crp	dadX	+		hpr	nprE	-
crp	dadX	+-		hpr	oppA	-
crp	dctA	+		hpr	oppB	-
crp	dcuA	+		hpr	oppC	-
crp	dcuB	+		hpr	oppD	-
crp	dcuR	+		hpr	oppF	-
crp	deoA	+		hpr	sinI	-
crp	deoA	+-		hpr	sinR	-
crp	deoB	+		hpr	yclF	+
crp	deoB	+-		hrcA	dnaJ	-
crp	deoC	+		hrcA	dnaK	-
crp	deoC	+-		hrcA	groEL	-
crp	deoD	+		hrcA	groES	-
crp	deoD	+-		hrcA	grpE	-
crp	dksA	+		hrcA	hrcA	-
crp	dpiA	-		hrcA	yqeT	-
crp	dpiB	-		hrcA	yqeU	-
crp	dsdA	+		hrcA	yqeV	-
crp	dsdX	+		htrA	htrA	-
crp	dusB	+		hutP	hutG	+
crp	dusB	+-		hutP	hutH	+
crp	ebgA	+		hutP	hutI	+
crp	ebgC	+		hutP	hutM	+
crp	entA	+		hutP	hutU	+
crp	entB	+		hxlR	hxlA	+
crp	entC	+		hxlR	hxlB	+
crp	entD	+		iolR	fbaB	-
crp	entE	+		iolR	idh	-
crp	entH	+		iolR	iolB	-
crp	envZ	+		iolR	iolC	-
crp	envZ	-		iolR	iolD	-
crp	epd	+		iolR	iolE	-
crp	exuT	+		iolR	iolF	-
crp	fadD	+		iolR	iolH	-
crp	fadH	+		iolR	iolI	-
crp	fadL	-		iolR	iolR	-
crp	fbaA	+		iolR	iolS	-
crp	feaR	+		iolR	mmsA	-
crp	fecA	+		iolR	ydjK	-
crp	fecB	+		ipi	ispA	+
crp	fecC	+		kdgR	kdgA	-
crp	fecD	+		kdgR	kdgK	-
crp	fecE	+		kdgR	kdgR	-
crp	fepA	+		kdgR	kdgT	-
crp	fis	+		kipR	kipA	-
crp	fis	+-		kipR	kipI	-
crp	fiu	+		kipR	kipR	-
crp	fixA	+		kipR	ycsF	-
crp	fixB	+		kipR	ycsG	-
crp	fixC	+		kipR	ycsI	-
crp	fixX	+		kipR	ycsK	-
crp	flhC	+		lacR	lacA	-
crp	flhD	+		lacR	yvfO	-
crp	focA	+		levR	levD	+
crp	focB	+		levR	levE	+
crp	fucA	+		levR	levF	+
crp	fucI	+		levR	levG	+
crp	fucK	+		levR	sacC	+
crp	fucO	+		lexA	aprX	-
crp	fucP	+		lexA	cwlD	-
crp	fucR	+		lexA	dinB	-
crp	fucU	+		lexA	dinC	-
crp	fumA	+		lexA	dnaE	-
crp	fumB	+		lexA	hbs	-
crp	fumC	+		lexA	lexA	-
crp	fur	+		lexA	ligA	-
crp	gabD	+		lexA	parC	-
crp	gabP	+		lexA	parE	-
crp	gabT	+		lexA	pcrA	-
crp	gadA	-		lexA	recA	-
crp	gadB	-		lexA	ruvA	-
crp	gadC	-		lexA	ruvB	-
crp	gadE	-		lexA	sda	-
crp	gadX	-		lexA	sipV	-
crp	galE	+		lexA	tagC	-
crp	galE	-		lexA	uvrA	-
crp	galK	+		lexA	uvrB	-
crp	galK	-		lexA	uvrC	-
crp	galM	+		lexA	uvrX	-
crp	galM	-		lexA	vpr	-
crp	galP	+		lexA	xkdA	-
crp	galS	+		lexA	ybaK	-
crp	galT	+		lexA	ydgG	-
crp	galT	-		lexA	ydgH	-
crp	gapA	+		lexA	ydiO	-
crp	gatA	+		lexA	ydiP	-
crp	gatB	+		lexA	yerH	-
crp	gatC	+		lexA	yhaM	-
crp	gatD	+		lexA	yhaN	-
crp	gatY	+		lexA	yhaO	-
crp	gatZ	+		lexA	yhaZ	-
crp	gcd	-		lexA	yhjD	-
crp	gcvH	+		lexA	yhjE	-
crp	gcvP	+		lexA	ykvR	-
crp	gcvT	+		lexA	yneA	-
crp	gdhA	-		lexA	yneB	-
crp	glcC	+		lexA	ynzC	-
crp	glgA	+		lexA	yobH	-
crp	glgC	+		lexA	yolC	-
crp	glgP	+		lexA	yolD	-
crp	glgS	+		lexA	yorB	-
crp	glnA	+		lexA	yorC	-
crp	glnA	-		lexA	yozK	-
crp	glnG	+		lexA	yozL	-
crp	glnG	-		lexA	yozM	-
crp	glnL	+		lexA	ypuD	-
crp	glnL	-		lexA	yqhB	-
crp	glpA	+		lexA	yqjW	-
crp	glpB	+		lexA	yqjX	-
crp	glpC	+		lexA	yqxL	-
crp	glpD	+		lexA	yqzH	-
crp	glpE	+		licR	licA	+
crp	glpF	+		licR	licB	+
crp	glpG	+		licR	licC	+
crp	glpK	+		licR	licH	+
crp	glpQ	+		licT	bglH	+
crp	glpR	+		licT	bglP	+
crp	glpT	+		licT	bglS	+
crp	glpX	+		licT	yxiE	+
crp	gltA	+		lmrA	lmrA	-
crp	gltB	-		lmrA	lmrB	-
crp	gltD	-		lmrA	yxaG	-
crp	gltF	-		lmrA	yxaH	-
crp	gntK	+		lrpA	glyA	-
crp	gntP	+		lrpB	glyA	-
crp	gntT	+		lrpC	lrpC	-
crp	gntU	+		lytR	lytA	-
crp	gntX	+		lytR	lytB	-
crp	grcA	+		lytR	lytC	-
crp	grpE	+		lytR	lytR	-
crp	guaA	+		med	comK	+
crp	guaB	+		mntR	mntA	+
crp	gutM	+		mntR	mntB	+
crp	gutQ	+		mntR	mntC	+
crp	gyrA	+		mntR	mntD	+
crp	hflC	-		mntR	mntH	-
crp	hflK	-		mta	blt	+
crp	hflX	-		mta	bltD	+
crp	hfq	-		mta	bmr	+
crp	hlyE	+		mta	bmrR	+
crp	hofB	+		mta	mta	+
crp	hofC	+		mta	ydfK	+
crp	hofM	+		mtrB	aroE	-
crp	hofN	+		mtrB	folB	-
crp	hofO	+		mtrB	folK	-
crp	hofP	+		mtrB	hisC	-
crp	hpt	+		mtrB	lysS	-
crp	hupA	+		mtrB	pabA	-
crp	hupB	+		mtrB	pabC	-
crp	hyfA	+		mtrB	sul	-
crp	hyfB	+		mtrB	trpA	-
crp	hyfC	+		mtrB	trpB	-
crp	hyfD	+		mtrB	trpC	-
crp	hyfE	+		mtrB	trpD	-
crp	hyfF	+		mtrB	trpE	-
crp	hyfG	+		mtrB	trpF	-
crp	hyfH	+		mtrB	tyrA	-
crp	hyfI	+		mtrB	yacF	-
crp	hyfJ	+		mtrB	yazB	-
crp	hyfR	+		mtrB	ycbK	-
crp	idnD	+		mtrB	yhaG	-
crp	idnK	+		paiA	nprE	-
crp	idnO	+		paiB	nprE	-
crp	idnR	+		perR	ahpC	-
crp	idnT	+		perR	ahpF	-
crp	ilvB	+		perR	comS	+
crp	ilvN	+		perR	fur	-
crp	infB	-		perR	hemA	-
crp	ivbL	+		perR	hemB	-
crp	kbaZ	+		perR	hemC	-
crp	lacA	+		perR	hemD	-
crp	lacA	-		perR	hemL	-
crp	lacI	+		perR	hemX	-
crp	lacY	+		perR	katA	-
crp	lacY	-		perR	mrgA	-
crp	lacZ	+		perR	perR	-
crp	lacZ	-		perR	srfAA	+
crp	lamB	+		perR	srfAB	+
crp	lhgO	+		perR	srfAC	+
crp	lpd	+		perR	srfAD	+
crp	lpd	-		perR	yjbD	-
crp	lsrA	+		perR	ykvW	-
crp	lsrB	+		phoP	glpQ	+
crp	lsrC	+		phoP	phoA	+
crp	lsrD	+		phoP	phoB	+
crp	lsrF	+		phoP	phoD	+
crp	lsrG	+		phoP	phoP	+
crp	lsrK	+		phoP	phoR	+
crp	lsrR	+		phoP	pstA	+
crp	lyxK	+		phoP	pstBA	+
crp	lyxK	?		phoP	pstBB	+
crp	malE	+		phoP	pstC	+
crp	malF	+		phoP	pstS	+
crp	malG	+		phoP	resA	+
crp	malI	+		phoP	resB	+
crp	malI	-		phoP	resC	+
crp	malK	+		phoP	resD	+-
crp	malM	+		phoP	resE	+-
crp	malS	+		phoP	tagA	-
crp	malT	+		phoP	tagB	-
crp	malX	+		phoP	tagD	-
crp	malY	+		phoP	tagE	-
crp	manA	+		phoP	tagF	-
crp	manA	-		phoP	tuaA	+
crp	manX	+		phoP	tuaB	+
crp	manY	+		phoP	tuaC	+
crp	manZ	+		phoP	tuaD	+
crp	marA	+		phoP	tuaE	+
crp	marB	+		phoP	tuaF	+
crp	marR	+		phoP	tuaG	+
crp	mazE	+		phoP	tuaH	+
crp	mazF	+		phoP	vpr	+
crp	mcaS	+		phoP	ybcO	+
crp	mdh	+		phoP	ybcP	+
crp	mdtE	-		phoP	ybcS	+
crp	mdtF	-		phoP	ybcT	+
crp	melA	+		phoP	ybdA	+
crp	melB	+		phoP	ybdB	+
crp	melR	+		phoP	ybdD	+
crp	metK	-		phoP	ybdE	+
crp	metY	-		phoP	ydhF	+-
crp	mglA	+		phoP	yfkN	+
crp	mglB	+		phoP	yhbH	+
crp	mglC	+		phoP	yjdB	+
crp	mhpA	+		phoP	ykoL	+
crp	mhpB	+		phoP	yttP	+
crp	mhpC	+		phoP	yurI	+
crp	mhpD	+		pucR	guaD	+
crp	mhpE	+		pucR	pucA	-
crp	mhpF	+		pucR	pucB	-
crp	mhpR	+		pucR	pucC	-
crp	mlc	+		pucR	pucD	-
crp	mlc	-		pucR	pucE	-
crp	modA	+		pucR	pucH	+
crp	modB	+		pucR	pucJ	+
crp	modC	+		pucR	pucK	+
crp	mpl	+		pucR	pucL	+
crp	mtlA	+		pucR	pucM	+
crp	mtlD	+		pucR	ureA	+
crp	mtlR	+		pucR	ureB	+
crp	murP	+		pucR	ureC	+
crp	murQ	+		pucR	yurG	+
crp	nadC	+		pucR	yurH	+
crp	nagA	+-		pucR	ywoE	+
crp	nagB	+-		purR	folD	-
crp	nagC	+-		purR	glyA	-
crp	nagD	+-		purR	guaC	-
crp	nagE	+-		purR	nusB	-
crp	nanA	+		purR	pbuG	-
crp	nanC	+		purR	pbuX	-
crp	nanE	+		purR	purA	-
crp	nanK	+		purR	purB	-
crp	nanM	+		purR	purC	-
crp	nanT	+		purR	purD	-
crp	narQ	-		purR	purE	-
crp	nfuA	+		purR	purF	-
crp	nirB	-		purR	purH	-
crp	nirC	-		purR	purK	-
crp	nirD	-		purR	purL	-
crp	nlpE	-		purR	purM	-
crp	nmpC	+		purR	purN	-
crp	nrdA	+		purR	purQ	-
crp	nrdB	+		purR	purR	-
crp	nupC	+		purR	purS	-
crp	nupG	+		purR	pyrAA	-
crp	nupG	+-		purR	pyrAB	-
crp	nupG	-		purR	pyrB	-
crp	nusA	-		purR	pyrC	-
crp	ompA	+		purR	pyrD	-
crp	ompF	+		purR	pyrE	-
crp	ompR	+		purR	pyrF	-
crp	ompR	-		purR	pyrK	-
crp	osmY	-		purR	pyrP	-
crp	oxyR	+		purR	pyrR	-
crp	paaA	+		purR	xpt	-
crp	paaB	+		purR	yabJ	-
crp	paaC	+		purR	ytiP	-
crp	paaD	+		pyrR	pyrAA	-
crp	paaE	+		pyrR	pyrAB	-
crp	paaF	+		pyrR	pyrB	-
crp	paaG	+		pyrR	pyrC	-
crp	paaH	+		pyrR	pyrD	-
crp	paaI	+		pyrR	pyrE	-
crp	paaJ	+		pyrR	pyrF	-
crp	paaK	+		pyrR	pyrK	-
crp	paaZ	+		pyrR	pyrP	-
crp	pdhR	+		pyrR	pyrR	-
crp	pflB	+		resD	albA	+
crp	pgk	+		resD	albB	+
crp	pka	+		resD	albC	+
crp	pncB	-		resD	albD	+
crp	pnp	-		resD	albE	+
crp	ppdD	+		resD	albF	+
crp	ppiA	+-		resD	albG	+
crp	ppiA	-		resD	ctaA	+
crp	preA	+		resD	ctaB	+
crp	preT	+		resD	ctaC	+
crp	proP	+		resD	ctaD	+
crp	proP	-		resD	ctaE	+
crp	prpB	+		resD	ctaF	+
crp	prpC	+		resD	ctaG	+
crp	prpD	+		resD	cydA	+
crp	prpE	+		resD	cydB	+
crp	prpR	+		resD	cydC	+
crp	psiE	-		resD	cydD	+
crp	ptsG	+		resD	fnr	+
crp	ptsH	+		resD	hemZ	+
crp	ptsH	-		resD	hmp	+
crp	ptsI	+		resD	lctP	+
crp	ptsI	-		resD	ldh	+
crp	putP	-		resD	nasD	+
crp	rbfA	-		resD	nasE	+
crp	rbsA	+		resD	nasF	+
crp	rbsB	+		resD	nrdE	+
crp	rbsC	+		resD	nrdF	+
crp	rbsD	+		resD	phoP	+
crp	rbsK	+		resD	phoR	+
crp	rbsR	+		resD	qcrA	+
crp	relA	+		resD	qcrB	+
crp	rhaA	+		resD	qcrC	+
crp	rhaB	+		resD	resA	+
crp	rhaD	+		resD	resB	+
crp	rhaR	+		resD	resC	+
crp	rhaS	+		resD	resD	+
crp	rhaT	+		resD	resE	+
crp	rimP	-		resD	sboA	+
crp	rof	-		resD	sboX	+
crp	rpoH	+		resD	ymaA	+
crp	rpoH	+-		resD	ymaB	+
crp	rpoH	-		rho	aroE	-
crp	rpoS	?		rho	hisC	-
crp	rpsO	-		rho	trpA	-
crp	sbmC	+		rho	trpB	-
crp	sdhA	+		rho	trpC	-
crp	sdhB	+		rho	trpD	-
crp	sdhC	+		rho	trpE	-
crp	sdhD	+		rho	trpF	-
crp	serA	+		rho	tyrA	-
crp	serC	-		rocR	rocA	+
crp	sfsA	+		rocR	rocB	+
crp	sgbE	+		rocR	rocC	+
crp	sgbE	?		rocR	rocD	+
crp	sgbH	+		rocR	rocE	+
crp	sgbH	?		rocR	rocF	+
crp	sgbU	+		rocR	rocG	+
crp	sgbU	?		rocR	rocR	-
crp	sodA	+		rok	albA	-
crp	sodB	-		rok	albB	-
crp	sohB	-		rok	albC	-
crp	speC	-		rok	albD	-
crp	spf	-		rok	albE	-
crp	srlA	+		rok	albF	-
crp	srlB	+		rok	albG	-
crp	srlD	+		rok	bdbA	-
crp	srlE	+		rok	bdbB	-
crp	srlR	+		rok	comK	-
crp	sroD	+		rok	rok	-
crp	sucA	+		rok	sboA	-
crp	sucB	+		rok	sboX	-
crp	sucC	+		rok	sunA	-
crp	sucD	+		rok	sunT	-
crp	tam	+		rok	yjcN	-
crp	tdcA	+		rok	yolJ	-
crp	tdcB	+		rok	yvaW	-
crp	tdcC	+		rok	yvaX	-
crp	tdcD	+		rok	yvaY	-
crp	tdcE	+		rok	yxaJ	-
crp	tdcF	+		rok	yxaL	-
crp	tdcG	+		rok	yybJ	-
crp	tnaA	+		rok	yybK	-
crp	tnaB	+		rok	yybL	-
crp	tnaC	+		rok	yybM	-
crp	treB	-		rok	yybN	-
crp	treB	?		rok	yydH	-
crp	treC	-		rok	yydI	-
crp	treC	?		rok	yydJ	-
crp	trg	+		rplT	infC	-
crp	truB	-		rplT	rplT	-
crp	trxA	-		rplT	rpmI	-
crp	tsx	+-		rplT	ysdA	-
crp	ubiG	+		rsfA	gpr	+
crp	udp	+		rsfA	katX	+
crp	udp	+-		rsfA	rsfA	-
crp	ugpA	+		rsfA	sigG	+
crp	ugpB	+		rsfA	spoIIR	-
crp	ugpC	+		rsfA	sspE	+
crp	ugpE	+		sacT	sacA	+
crp	ugpQ	+		sacT	sacB	+
crp	uhpT	+		sacT	sacP	+
crp	uidA	+		sacT	sacX	+
crp	uidB	+		sacT	sacY	+
crp	uidC	+		sacT	yveA	+
crp	ulaA	+		sacT	yveB	+
crp	ulaB	+		sacT	ywdA	+
crp	ulaC	+		sacY	sacA	+
crp	ulaD	+		sacY	sacB	+
crp	ulaE	+		sacY	sacP	+
crp	ulaF	+		sacY	sacX	+
crp	uxaA	+		sacY	sacY	+
crp	uxaB	+		sacY	yveA	+
crp	uxaC	+		sacY	yveB	+
crp	uxuA	+		sacY	ywdA	+
crp	uxuB	+		senS	hpr	+
crp	uxuR	+		senS	senS	+
crp	xseA	-		sigA	Bsu1630a	+
crp	xylA	+		sigA	abfA	+
crp	xylB	+		sigA	abnA	+
crp	xylF	+		sigA	abrB	+
crp	xylG	+		sigA	acdA	+
crp	xylH	+		sigA	ackA	+
crp	xylR	+		sigA	acsA	+
crp	yaeP	-		sigA	acuA	+
crp	yaeQ	-		sigA	acuB	+
crp	ybiS	-		sigA	acuC	+
crp	ybiT	+		sigA	adaA	+
crp	ychH	+		sigA	adaB	+
crp	yeiP	+		sigA	addA	+
crp	yeiW	+		sigA	addB	+
crp	yfaE	+		sigA	ahpC	+
crp	yhcH	+		sigA	ahpF	+
crp	yhfA	+		sigA	albA	+
crp	yhfA	-		sigA	albB	+
crp	yiaJ	-		sigA	albC	+
crp	yiaK	+		sigA	albD	+
crp	yiaK	?		sigA	albE	+
crp	yiaL	+		sigA	albF	+
crp	yiaL	?		sigA	albG	+
crp	yiaM	+		sigA	ald	+
crp	yiaM	?		sigA	alkA	+
crp	yiaN	+		sigA	alsD	+
crp	yiaN	?		sigA	alsS	+
crp	yiaO	+		sigA	amhX	+
crp	yiaO	?		sigA	amyE	+
crp	yjcH	+		sigA	ansA	+
crp	yjiY	+		sigA	ansB	+
crp	ykgR	+		sigA	antE	+
crp	ynfK	+		sigA	aprE	+
crp	zraR	+		sigA	aprX	+
crp	zraS	+		sigA	araA	+
csgD	adrA	+		sigA	araB	+
csgD	csgA	+		sigA	araD	+
csgD	csgB	+		sigA	araE	+
csgD	csgC	+		sigA	araL	+
csgD	csgD	+		sigA	araM	+
csgD	csgD	?		sigA	araN	+
csgD	csgE	+		sigA	araP	+
csgD	csgE	?		sigA	araQ	+
csgD	csgF	+		sigA	araR	+
csgD	csgF	?		sigA	arfM	+
csgD	csgG	+		sigA	argB	+
csgD	csgG	?		sigA	argC	+
csgD	fliE	-		sigA	argD	+
csgD	fliF	-		sigA	argF	+
csgD	fliG	-		sigA	argJ	+
csgD	fliH	-		sigA	aroE	+
csgD	fliI	-		sigA	arsB	+
csgD	fliJ	-		sigA	arsC	+
csgD	fliK	-		sigA	arsR	+
csgD	iraP	+		sigA	asd	+
csgD	nlpA	+		sigA	bglC	+
csgD	pepD	-		sigA	bglH	+
csgD	wrbA	+		sigA	bglP	+
csgD	yccJ	+		sigA	bglS	+
csgD	yccT	+		sigA	blt	+
csgD	yhbS	-		sigA	bltD	+
csgD	yhbT	-		sigA	bmr	+
csiR	csiD	-		sigA	bmrR	+
csiR	gabD	-		sigA	bsrB	+
csiR	gabP	-		sigA	carA	+
csiR	gabT	-		sigA	carB	+
csiR	lhgO	-		sigA	ccdA	+
cspA	gyrA	+		sigA	ccpC	+
cspA	hns	+		sigA	cdd	+
csrB	csrA	-		sigA	cggR	+
csrC	csrA	-		sigA	cheA	+
cueR	copA	+		sigA	cheB	+
cueR	cueO	+		sigA	cheC	+
cueR	moaA	-		sigA	cheD	+
cueR	moaB	-		sigA	cheW	+
cueR	moaC	-		sigA	cheY	+
cueR	moaD	-		sigA	citA	+
cueR	moaE	-		sigA	citB	+
cusR	cusA	+		sigA	citG	+
cusR	cusB	+		sigA	citM	+
cusR	cusC	+		sigA	citR	+
cusR	cusF	+		sigA	citZ	+
cusR	cusR	+		sigA	clpC	+
cusR	cusS	+		sigA	clpE	+
cyaR	luxS	-		sigA	clpP	+
cyaR	nadE	-		sigA	clpQ	+
cyaR	ompX	-		sigA	clpX	+
cyaR	yqaE	-		sigA	clpY	+
cynR	cynR	-		sigA	codV	+
cynR	cynS	+		sigA	codY	+
cynR	cynT	+		sigA	comA	+
cynR	cynX	+		sigA	comC	+
cysB	cbl	+		sigA	comEA	+
cysB	cysA	+		sigA	comEB	+
cysB	cysB	-		sigA	comEC	+
cysB	cysC	+		sigA	comFA	+
cysB	cysD	+		sigA	comFB	+
cysB	cysH	+		sigA	comFC	+
cysB	cysI	+		sigA	comGA	+
cysB	cysJ	+		sigA	comGB	+
cysB	cysK	+		sigA	comGC	+
cysB	cysM	+		sigA	comGD	+
cysB	cysN	+		sigA	comGE	+
cysB	cysP	+		sigA	comGF	+
cysB	cysU	+		sigA	comGG	+
cysB	cysW	+		sigA	comK	+
cysB	hslJ	-		sigA	comQ	+
cysB	ssuA	-		sigA	comS	+
cysB	ssuB	-		sigA	comX	+
cysB	ssuC	-		sigA	comZ	+
cysB	ssuD	-		sigA	csbA	+
cysB	ssuE	-		sigA	cspB	+
cysB	tauA	+		sigA	cssR	+
cysB	tauB	+		sigA	cssS	+
cysB	tauC	+		sigA	ctaA	+
cysB	tauD	+		sigA	ctc	+
cytR	cdd	-		sigA	ctsR	+
cytR	cytR	-		sigA	cydA	+
cytR	deoA	-		sigA	cydB	+
cytR	deoB	-		sigA	cydC	+
cytR	deoC	-		sigA	cydD	+
cytR	deoD	-		sigA	cymR	+
cytR	nupC	-		sigA	cysC	+
cytR	nupG	-		sigA	cysE	+
cytR	ppiA	-		sigA	cysH	+
cytR	rpoH	-		sigA	cysK	+
cytR	tsx	-		sigA	cysP	+
cytR	udp	-		sigA	cysS	+
dcuR	dctA	+		sigA	dapA	+
dcuR	dcuB	+		sigA	dapG	+
dcuR	dpiA	+		sigA	dctP	+
dcuR	dpiB	+		sigA	degQ	+
dcuR	frdA	+		sigA	degS	+
dcuR	frdB	+		sigA	degU	+
dcuR	frdC	+		sigA	des	+
dcuR	frdD	+		sigA	dhbA	+
dcuR	fumB	+		sigA	dhbB	+
deoR	deoA	-		sigA	dhbC	+
deoR	deoB	-		sigA	dhbE	+
deoR	deoC	-		sigA	dhbF	+
deoR	deoD	-		sigA	divIB	+
deoR	nupG	-		sigA	dnaA	+
deoR	tsx	-		sigA	dnaG	+
dhaR	dhaK	+		sigA	dnaJ	+
dhaR	dhaL	+		sigA	dnaK	+
dhaR	dhaM	+		sigA	dnaN	+
dhaR	dhaR	-		sigA	dppA	+
dicA	dicB	-		sigA	dppB	+
dicA	insD	-		sigA	dppC	+
dicA	intQ	-		sigA	dppD	+
dicA	ydfD	-		sigA	dppE	+
dicA	ydfE	-		sigA	dra	+
dicF	ftsZ	-		sigA	drm	+
dinJ	cspE	-		sigA	eno	+
dinJ	dinJ	-		sigA	era	+
dinJ	yafQ	-		sigA	etfA	+
dnaA	aldA	-		sigA	etfB	+
dnaA	dnaA	-		sigA	exuR	+
dnaA	dnaN	-		sigA	exuT	+
dnaA	guaA	-		sigA	ezrA	+
dnaA	guaB	-		sigA	fabD	+
dnaA	nrdA	+		sigA	fabF	+
dnaA	nrdA	-		sigA	fabG	+
dnaA	nrdB	+		sigA	fabHA	+
dnaA	nrdB	-		sigA	fabL	+
dnaA	polA	+		sigA	fapR	+
dnaA	recF	-		sigA	fbaB	+
dnaA	rpoH	-		sigA	fbp	+
dnaA	yfaE	+		sigA	feuA	+
dnaA	yfaE	-		sigA	feuB	+
dnaA	yjeV	-		sigA	feuC	+
dpiA	appY	-		sigA	ffh	+
dpiA	citC	+		sigA	flgB	+
dpiA	citD	+		sigA	flgC	+
dpiA	citE	+		sigA	flgE	+
dpiA	citF	+		sigA	flgK	+
dpiA	citG	+		sigA	flgL	+
dpiA	citX	+		sigA	flgM	+
dpiA	dpiA	+		sigA	flhA	+
dpiA	dpiB	+		sigA	flhB	+
dpiA	exuT	+		sigA	flhF	+
dpiA	mdh	+		sigA	fliE	+
dsdC	dsdA	+		sigA	fliF	+
dsdC	dsdC	-		sigA	fliG	+
dsdC	dsdX	+		sigA	fliH	+
dsrA	argR	-		sigA	fliI	+
dsrA	hns	-		sigA	fliJ	+
dsrA	ilvI	-		sigA	fliK	+
dsrA	rbsD	+		sigA	fliL	+
dsrA	rpoS	+		sigA	fliM	+
ebgR	ebgA	-		sigA	fliP	+
ebgR	ebgC	-		sigA	fliQ	+
ecpR	ecpA	+		sigA	fliR	+
ecpR	ecpR	+		sigA	fliY	+
ecpR	flhC	-		sigA	fliZ	+
ecpR	flhD	-		sigA	fnr	+
ecpR	fliA	-		sigA	folB	+
ecpR	fliC	-		sigA	folC	+
ecpR	fliY	-		sigA	folK	+
ecpR	fliZ	-		sigA	ftsA	+
envR	acrA	-		sigA	ftsH	+
envR	acrB	-		sigA	ftsY	+
envY	ompC	+		sigA	ftsZ	+
envY	ompF	+		sigA	fur	+
evgA	acrD	+		sigA	gabD	+
evgA	emrK	+		sigA	gabP	+
evgA	emrY	+		sigA	gabR	+
evgA	evgA	+		sigA	gabT	+
evgA	evgS	+		sigA	galE	+
evgA	frc	+		sigA	gapA	+
evgA	gadE	+		sigA	gapB	+
evgA	mdtE	+		sigA	gcaD	+
evgA	mdtF	+		sigA	ggaA	+
evgA	safA	+		sigA	ggaB	+
evgA	ydeO	+		sigA	glnA	+
evgA	ydeP	+		sigA	glnR	+
evgA	yegR	+		sigA	glpD	+
evgA	yegZ	+		sigA	glpF	+
evgA	yfdX	+		sigA	glpK	+
exuR	exuR	-		sigA	glpQ	+
exuR	exuT	-		sigA	glpT	+
exuR	uxaA	-		sigA	gltA	+
exuR	uxaB	-		sigA	gltB	+
exuR	uxaC	-		sigA	gltC	+
exuR	uxuA	-		sigA	gltR	+
exuR	uxuB	-		sigA	gltX	+
exuR	uxuR	-		sigA	glyA	+
fabR	fabA	-		sigA	gntK	+
fabR	fabB	-		sigA	gntP	+
fadR	fabA	+		sigA	gntR	+
fadR	fabB	+		sigA	gntZ	+
fadR	fadA	-		sigA	groEL	+
fadR	fadB	-		sigA	groES	+
fadR	fadD	-		sigA	grpE	+
fadR	fadE	-		sigA	gtaB	+
fadR	fadH	-		sigA	guaA	+
fadR	fadI	-		sigA	guaD	+
fadR	fadJ	-		sigA	gudB	+
fadR	fadL	-		sigA	gutB	+
fadR	fadM	-		sigA	gutP	+
fadR	iclR	+		sigA	gyrA	+
fadR	sroD	-		sigA	gyrB	+
fadR	uspA	-		sigA	hbs	+
feaR	feaB	+		sigA	hemA	+
fecI	fecA	+		sigA	hemB	+
fecI	fecB	+		sigA	hemC	+
fecI	fecC	+		sigA	hemD	+
fecI	fecD	+		sigA	hemL	+
fecI	fecE	+		sigA	hemN	+
ffs	ffh	+		sigA	hemX	+
fhlA	fdhF	+		sigA	hemZ	+
fhlA	fhlA	+		sigA	hisC	+
fhlA	focB	+		sigA	hmp	+
fhlA	hycA	+		sigA	hrcA	+
fhlA	hycB	+		sigA	htpG	+
fhlA	hycC	+		sigA	htrA	+
fhlA	hycD	+		sigA	hutG	+
fhlA	hycE	+		sigA	hutH	+
fhlA	hycF	+		sigA	hutI	+
fhlA	hycG	+		sigA	hutM	+
fhlA	hycH	+		sigA	hutP	+
fhlA	hycI	+		sigA	hutU	+
fhlA	hydN	+		sigA	icd	+
fhlA	hyfA	+		sigA	idh	+
fhlA	hyfB	+		sigA	ilvB	+
fhlA	hyfC	+		sigA	ilvC	+
fhlA	hyfD	+		sigA	ilvH	+
fhlA	hyfE	+		sigA	infB	+
fhlA	hyfF	+		sigA	infC	+
fhlA	hyfG	+		sigA	iolB	+
fhlA	hyfH	+		sigA	iolC	+
fhlA	hyfI	+		sigA	iolD	+
fhlA	hyfJ	+		sigA	iolE	+
fhlA	hyfR	+		sigA	iolF	+
fhlA	hypA	+		sigA	iolH	+
fhlA	hypB	+		sigA	iolI	+
fhlA	hypC	+		sigA	iolR	+
fhlA	hypD	+		sigA	iolS	+
fhlA	hypE	+		sigA	ispA	+
fhlA	hypF	+		sigA	jag	+
fis	acnB	-		sigA	kapB	+
fis	acs	-		sigA	kdgA	+
fis	actP	-		sigA	kdgK	+
fis	adhE	+		sigA	kdgR	+
fis	alaT	+		sigA	kdgT	+
fis	alaU	+		sigA	kinB	+
fis	alaV	+		sigA	kinC	+
fis	alaW	+		sigA	lctP	+
fis	alaX	+		sigA	ldh	+
fis	aldB	-		sigA	lepA	+
fis	ansB	-		sigA	leuA	+
fis	apaG	+		sigA	leuB	+
fis	apaH	+		sigA	leuC	+
fis	argU	+		sigA	leuD	+
fis	argW	+		sigA	licA	+
fis	argX	+		sigA	licB	+
fis	aspV	+		sigA	licC	+
fis	bglB	-		sigA	licH	+
fis	bglF	-		sigA	licR	+
fis	bglG	-		sigA	lmrA	+
fis	carA	+		sigA	lmrB	+
fis	carB	+		sigA	lonA	+
fis	crp	-		sigA	lrpC	+
fis	cspI	-		sigA	lysC	+
fis	cysG	-		sigA	lysS	+
fis	deoA	+		sigA	lytA	+
fis	deoB	+		sigA	lytB	+
fis	deoC	+		sigA	lytC	+
fis	deoD	+		sigA	lytE	+
fis	dmsA	-		sigA	lytR	+
fis	dmsB	-		sigA	maeN	+
fis	dmsC	-		sigA	malA	+
fis	dps	-		sigA	malP	+
fis	dusB	-		sigA	mcsA	+
fis	fadA	+		sigA	mcsB	+
fis	fadB	+		sigA	mdh	+
fis	fis	-		sigA	mecA	+
fis	flxA	+		sigA	med	+
fis	fumB	-		sigA	menB	+
fis	gadA	-		sigA	menC	+
fis	gadB	-		sigA	menD	+
fis	gadC	-		sigA	menE	+
fis	gadX	-		sigA	menF	+
fis	glcC	-		sigA	mmsA	+
fis	glnA	+		sigA	mrgA	+
fis	glnG	+		sigA	mta	+
fis	glnL	+		sigA	mtn	+
fis	glnQ	-		sigA	mtrA	+
fis	glnU	+		sigA	mtrB	+
fis	glnV	+		sigA	nadA	+
fis	glnW	+		sigA	nadB	+
fis	glnX	+		sigA	nadC	+
fis	glpA	+		sigA	nadE	+
fis	glpB	+		sigA	narG	+
fis	glpC	+		sigA	narH	+
fis	glpQ	+		sigA	narI	+
fis	glpT	+		sigA	narJ	+
fis	gltT	+		sigA	narK	+
fis	gltU	+		sigA	nasA	+
fis	gltV	+		sigA	nasB	+
fis	gltW	+		sigA	nasC	+
fis	gltX	-		sigA	nasD	+
fis	glyT	+		sigA	nasE	+
fis	glyU	+		sigA	nasF	+
fis	grcA	+		sigA	nfrA	+
fis	guaA	-		sigA	nifS	+
fis	guaB	-		sigA	nrdE	+
fis	gyrA	-		sigA	nrdF	+
fis	gyrB	-		sigA	nrgA	+
fis	hisR	+		sigA	nrgB	+
fis	hlyE	-		sigA	nupC	+
fis	hns	+		sigA	nusA	+
fis	hupA	+		sigA	obg	+
fis	hupB	-		sigA	odhA	+
fis	hyaA	-		sigA	odhB	+
fis	hyaB	-		sigA	ogt	+
fis	hyaC	-		sigA	opuAA	+
fis	hyaD	-		sigA	opuAB	+
fis	hyaE	-		sigA	opuAC	+
fis	hyaF	-		sigA	opuBA	+
fis	ileT	+		sigA	opuBB	+
fis	ileU	+		sigA	opuBC	+
fis	ileV	+		sigA	opuBD	+
fis	infB	+		sigA	opuE	+
fis	katE	-		sigA	pabA	+
fis	leuP	+		sigA	pabB	+
fis	leuQ	+		sigA	pabC	+
fis	leuT	+		sigA	pbpD	+
fis	leuV	+		sigA	pbpF	+
fis	leuW	+		sigA	pbuX	+
fis	leuX	+		sigA	pckA	+
fis	lpd	+		sigA	pdhA	+
fis	lysT	+		sigA	pdhB	+
fis	lysV	+		sigA	pdhC	+
fis	lysW	+		sigA	pdhD	+
fis	malE	+		sigA	pdp	+
fis	malF	+		sigA	perR	+
fis	malG	+		sigA	pgk	+
fis	marA	+		sigA	pgm	+
fis	marB	+		sigA	pheS	+
fis	marR	+		sigA	pheT	+
fis	mazE	+		sigA	phoA	+
fis	mazF	+		sigA	phoB	+
fis	mazG	+		sigA	phoD	+
fis	metT	+		sigA	phoP	+
fis	metU	+		sigA	phoR	+
fis	metY	+		sigA	phrA	+
fis	mglA	-		sigA	phrC	+
fis	mglC	-		sigA	phrE	+
fis	msrA	-		sigA	phrG	+
fis	mtlA	-		sigA	phrI	+
fis	mtlD	-		sigA	plsX	+
fis	mtlR	-		sigA	pmi	+
fis	nanA	-		sigA	ppiB	+
fis	nanE	-		sigA	prfB	+
fis	nanK	-		sigA	prs	+
fis	nanT	-		sigA	psd	+
fis	narG	-		sigA	pssA	+
fis	narH	-		sigA	pstA	+
fis	narI	-		sigA	pstBA	+
fis	narJ	-		sigA	pstBB	+
fis	narK	-		sigA	pstC	+
fis	ndh	+		sigA	pstS	+
fis	ndh	-		sigA	pta	+
fis	nirB	-		sigA	ptsG	+
fis	nirC	-		sigA	ptsH	+
fis	nirD	-		sigA	ptsI	+
fis	nrdA	+		sigA	pucA	+
fis	nrdB	+		sigA	pucB	+
fis	nrfA	-		sigA	pucC	+
fis	nrfB	-		sigA	pucD	+
fis	nrfC	-		sigA	pucE	+
fis	nrfD	-		sigA	pucH	+
fis	nrfE	-		sigA	pucJ	+
fis	nrfF	-		sigA	pucK	+
fis	nrfG	-		sigA	pucL	+
fis	nuoA	+		sigA	pucM	+
fis	nuoB	+		sigA	punA	+
fis	nuoC	+		sigA	purA	+
fis	nuoE	+		sigA	purB	+
fis	nuoF	+		sigA	purC	+
fis	nuoG	+		sigA	purD	+
fis	nuoH	+		sigA	purE	+
fis	nuoI	+		sigA	purF	+
fis	nuoJ	+		sigA	purH	+
fis	nuoK	+		sigA	purK	+
fis	nuoL	+		sigA	purL	+
fis	nuoM	+		sigA	purM	+
fis	nuoN	+		sigA	purN	+
fis	nusA	+		sigA	purQ	+
fis	ogt	-		sigA	purS	+
fis	osmE	-		sigA	purT	+
fis	osmY	-		sigA	pyrAA	+
fis	pdxA	+		sigA	pyrAB	+
fis	pflB	-		sigA	pyrB	+
fis	pheU	+		sigA	pyrC	+
fis	pheV	+		sigA	pyrD	+
fis	pnp	+		sigA	pyrE	+
fis	proK	+		sigA	pyrF	+
fis	proL	+		sigA	pyrG	+
fis	proM	+		sigA	pyrK	+
fis	proP	+		sigA	pyrP	+
fis	ptsG	+-		sigA	pyrR	+
fis	ptsG	-		sigA	qcrA	+
fis	pyrD	-		sigA	qcrB	+
fis	queA	+		sigA	qcrC	+
fis	rbfA	+		sigA	radA	+
fis	rimP	+		sigA	rapA	+
fis	rnpB	+		sigA	rapB	+
fis	rnpB	-		sigA	rapC	+
fis	rplM	-		sigA	rapD	+
fis	rpsI	-		sigA	rapG	+
fis	rpsO	+		sigA	rapH	+
fis	rrfA	+		sigA	rbfA	+
fis	rrfB	+		sigA	rbsA	+
fis	rrfC	+		sigA	rbsB	+
fis	rrfD	+		sigA	rbsC	+
fis	rrfE	+		sigA	rbsD	+
fis	rrfF	+		sigA	rbsK	+
fis	rrfG	+		sigA	rbsR	+
fis	rrfH	+		sigA	recA	+
fis	rrlA	+		sigA	recF	+
fis	rrlB	+		sigA	resA	+
fis	rrlC	+		sigA	resB	+
fis	rrlD	+		sigA	resC	+
fis	rrlE	+		sigA	resD	+
fis	rrlG	+		sigA	resE	+
fis	rrlH	+		sigA	ribA	+
fis	rrsA	+		sigA	ribD	+
fis	rrsB	+		sigA	ribE	+
fis	rrsC	+		sigA	ribH	+
fis	rrsD	+		sigA	ribR	+
fis	rrsE	+		sigA	ribT	+
fis	rrsG	+		sigA	rnc	+
fis	rrsH	+		sigA	rncS	+
fis	rsmA	+		sigA	rocR	+
fis	serT	+		sigA	rplT	+
fis	serX	+		sigA	rpmH	+
fis	sra	+		sigA	rpmI	+
fis	thrT	+		sigA	rpoB	+
fis	thrU	+		sigA	rpoE	+
fis	thrV	+		sigA	rpsD	+
fis	thrW	+		sigA	rrnA-16S	+
fis	topA	+		sigA	rrnA-23S	+
fis	topA	-		sigA	rrnA-5S	+
fis	tpr	+		sigA	rrnB-16S	+
fis	trg	+		sigA	rrnB-23S	+
fis	trmA	+		sigA	rrnB-5S	+
fis	truB	+		sigA	rrnD-16S	+
fis	tufB	+		sigA	rrnD-23S	+
fis	tyrT	+		sigA	rrnD-5S	+
fis	tyrU	+		sigA	rrnO-16S	+
fis	tyrV	+		sigA	rrnO-23S	+
fis	valT	+		sigA	rrnO-5S	+
fis	valU	+		sigA	rsbR	+
fis	valX	+		sigA	rsbS	+
fis	valY	+		sigA	rsbT	+
fis	xylF	-		sigA	rsbU	+
fis	xylG	-		sigA	rsbV	+
fis	xylH	-		sigA	rsbW	+
fis	xylR	-		sigA	rsbX	+
fis	yeaR	-		sigA	rsiX	+
fis	yfaE	+		sigA	sacA	+
fis	ygjG	?		sigA	sacB	+
fis	yhcH	-		sigA	sacP	+
fis	yjcH	-		sigA	sacX	+
fis	yoaG	-		sigA	sacY	+
flhC	ccmA	+		sigA	sat	+
flhC	ccmB	+		sigA	sboA	+
flhC	ccmC	+		sigA	sboX	+
flhC	ccmD	+		sigA	sbp	+
flhC	ccmE	+		sigA	scr	+
flhC	ccmF	+		sigA	sda	+
flhC	ccmG	+		sigA	sdhA	+
flhC	ccmH	+		sigA	sdhB	+
flhC	flgA	+		sigA	sdhC	+
flhC	flgB	+		sigA	secA	+
flhC	flgC	+		sigA	sigA	+
flhC	flgD	+		sigA	sigB	+
flhC	flgE	+		sigA	sigD	+
flhC	flgF	+		sigA	sigE	+
flhC	flgG	+		sigA	sigG	+
flhC	flgH	+		sigA	sigH	+
flhC	flgI	+		sigA	sigM	+
flhC	flgJ	+		sigA	sigX	+
flhC	flgM	+		sigA	sinI	+
flhC	flgN	+		sigA	sinR	+
flhC	flhA	+		sigA	sipS	+
flhC	flhB	+		sigA	sipW	+
flhC	flhE	+		sigA	smc	+
flhC	fliA	+		sigA	speB	+
flhC	fliD	+		sigA	speD	+
flhC	fliE	+		sigA	speE	+
flhC	fliF	+		sigA	spo0A	+
flhC	fliG	+		sigA	spo0B	+
flhC	fliH	+		sigA	spo0E	+
flhC	fliI	+		sigA	spo0F	+
flhC	fliJ	+		sigA	spoIIE	+
flhC	fliK	+		sigA	spoIIGA	+
flhC	fliL	+		sigA	spoIIIE	+
flhC	fliM	+		sigA	spoIIIJ	+
flhC	fliN	+		sigA	srfAA	+
flhC	fliO	+		sigA	srfAB	+
flhC	fliP	+		sigA	srfAC	+
flhC	fliQ	+		sigA	srfAD	+
flhC	fliR	+		sigA	sspE	+
flhC	fliS	+		sigA	ssuA	+
flhC	fliT	+		sigA	ssuB	+
flhC	fliY	+		sigA	ssuC	+
flhC	fliZ	+		sigA	ssuD	+
flhC	glpA	+		sigA	sul	+
flhC	glpB	+		sigA	tagA	+
flhC	glpC	+		sigA	tagB	+
flhC	gltI	+		sigA	tagD	+
flhC	gltJ	+		sigA	tagE	+
flhC	gltK	+		sigA	tagF	+
flhC	gltL	+		sigA	tasA	+
flhC	hydN	+		sigA	tetB	+
flhC	hypF	+		sigA	tetL	+
flhC	mdh	-		sigA	thiE	+
flhC	mglA	-		sigA	thiM	+
flhC	mglB	-		sigA	thrS	+
flhC	mglC	-		sigA	thrZ	+
flhC	napA	+		sigA	tpiA	+
flhC	napB	+		sigA	treA	+
flhC	napC	+		sigA	treP	+
flhC	napD	+		sigA	treR	+
flhC	napF	+		sigA	trmU	+
flhC	napG	+		sigA	trnA-Ala	+
flhC	napH	+		sigA	trnA-Ile	+
flhC	nrfA	+		sigA	trnB-Ala	+
flhC	nrfB	+		sigA	trnB-Arg	+
flhC	nrfC	+		sigA	trnB-Asn	+
flhC	nrfD	+		sigA	trnB-Asp	+
flhC	nrfE	+		sigA	trnB-Glu	+
flhC	nrfF	+		sigA	trnB-Gly1	+
flhC	nrfG	+		sigA	trnB-Gly2	+
flhC	ppdA	+		sigA	trnB-His	+
flhC	ppdB	+		sigA	trnB-Ile2	+
flhC	ppdC	+		sigA	trnB-Leu1	+
flhC	recC	+		sigA	trnB-Leu2	+
flhC	sroC	+		sigA	trnB-Lys	+
flhC	ycgR	+		sigA	trnB-Met1	+
flhC	yecR	+		sigA	trnB-Met2	+
flhC	ygbK	+		sigA	trnB-Met3	+
flhC	ygdB	+		sigA	trnB-Phe	+
flhC	yhjH	+		sigA	trnB-Pro	+
flhD	ccmA	+		sigA	trnB-Ser1	+
flhD	ccmB	+		sigA	trnB-Ser2	+
flhD	ccmC	+		sigA	trnB-Thr	+
flhD	ccmD	+		sigA	trnB-Val	+
flhD	ccmE	+		sigA	trnD-Asn	+
flhD	ccmF	+		sigA	trnD-Asp	+
flhD	ccmG	+		sigA	trnD-Cys	+
flhD	ccmH	+		sigA	trnD-Gln	+
flhD	flgA	+		sigA	trnD-Glu	+
flhD	flgB	+		sigA	trnD-Gly	+
flhD	flgC	+		sigA	trnD-His	+
flhD	flgD	+		sigA	trnD-Leu1	+
flhD	flgE	+		sigA	trnD-Leu2	+
flhD	flgF	+		sigA	trnD-Met	+
flhD	flgG	+		sigA	trnD-Phe	+
flhD	flgH	+		sigA	trnD-Ser	+
flhD	flgI	+		sigA	trnD-Thr	+
flhD	flgJ	+		sigA	trnD-Trp	+
flhD	flgM	+		sigA	trnD-Tyr	+
flhD	flgN	+		sigA	trnD-Val	+
flhD	flhA	+		sigA	trnO-Ala	+
flhD	flhB	+		sigA	trnO-Ile	+
flhD	flhE	+		sigA	trpA	+
flhD	fliA	+		sigA	trpB	+
flhD	fliD	+		sigA	trpC	+
flhD	fliE	+		sigA	trpD	+
flhD	fliF	+		sigA	trpE	+
flhD	fliG	+		sigA	trpF	+
flhD	fliH	+		sigA	trxA	+
flhD	fliI	+		sigA	tuaA	+
flhD	fliJ	+		sigA	tuaB	+
flhD	fliK	+		sigA	tuaC	+
flhD	fliL	+		sigA	tuaD	+
flhD	fliM	+		sigA	tuaE	+
flhD	fliN	+		sigA	tuaF	+
flhD	fliO	+		sigA	tuaG	+
flhD	fliP	+		sigA	tuaH	+
flhD	fliQ	+		sigA	tyrA	+
flhD	fliR	+		sigA	tyrS	+
flhD	fliS	+		sigA	ureA	+
flhD	fliT	+		sigA	ureB	+
flhD	fliY	+		sigA	ureC	+
flhD	fliZ	+		sigA	uxaA	+
flhD	glpA	+		sigA	uxaB	+
flhD	glpB	+		sigA	uxaC	+
flhD	glpC	+		sigA	uxuA	+
flhD	gltI	+		sigA	valS	+
flhD	gltJ	+		sigA	veg	+
flhD	gltK	+		sigA	wapA	+
flhD	gltL	+		sigA	xpt	+
flhD	hydN	+		sigA	xsa	+
flhD	hypF	+		sigA	xylA	+
flhD	mdh	-		sigA	xylB	+
flhD	mglA	-		sigA	xynA	+
flhD	mglB	-		sigA	xynB	+
flhD	mglC	-		sigA	xynP	+
flhD	napA	+		sigA	yaaA	+
flhD	napB	+		sigA	yaaB	+
flhD	napC	+		sigA	yaaJ	+
flhD	napD	+		sigA	yacF	+
flhD	napF	+		sigA	yacK	+
flhD	napG	+		sigA	yacO	+
flhD	napH	+		sigA	yacP	+
flhD	nrfA	+		sigA	yazB	+
flhD	nrfB	+		sigA	yazC	+
flhD	nrfC	+		sigA	ybbA	+
flhD	nrfD	+		sigA	ybcO	+
flhD	nrfE	+		sigA	ybcP	+
flhD	nrfF	+		sigA	ybcS	+
flhD	nrfG	+		sigA	ybcT	+
flhD	ppdA	+		sigA	ybdA	+
flhD	ppdB	+		sigA	ybdB	+
flhD	ppdC	+		sigA	ybdD	+
flhD	recC	+		sigA	ybdE	+
flhD	sroC	+		sigA	ybfM	+
flhD	ycgR	+		sigA	ybgH	+
flhD	yecR	+		sigA	ybgJ	+
flhD	ygbK	+		sigA	ycbK	+
flhD	ygdB	+		sigA	yccC	+
flhD	yhjH	+		sigA	ycdH	+
fliA	adhP	+		sigA	ycdI	+
fliA	aer	+		sigA	yceA	+
fliA	alx	+		sigA	yceC	+
fliA	ampG	+		sigA	yceD	+
fliA	aspT	+		sigA	yceE	+
fliA	caiE	+		sigA	yceF	+
fliA	chbG	+		sigA	yceG	+
fliA	cheA	+		sigA	yceH	+
fliA	cheB	+		sigA	yciA	+
fliA	cheR	+		sigA	yciB	+
fliA	cheW	+		sigA	yciC	+
fliA	cheY	+		sigA	yczA	+
fliA	cheZ	+		sigA	ydfJ	+
fliA	clpS	+		sigA	ydfK	+
fliA	cobC	+		sigA	ydhF	+
fliA	dcrB	+		sigA	ydjK	+
fliA	dmlA	+		sigA	yfiA	+
fliA	dxr	+		sigA	yfkH	+
fliA	eco	+		sigA	yfkI	+
fliA	flgK	+		sigA	yfkJ	+
fliA	flgL	+		sigA	yflG	+
fliA	flgM	+		sigA	yflH	+
fliA	flgN	+		sigA	yflN	+
fliA	flhC	+		sigA	yfmO	+
fliA	fliA	+		sigA	yfmP	+
fliA	fliC	+		sigA	ygaN	+
fliA	fliD	+		sigA	yhaG	+
fliA	fliE	+		sigA	yhcL	+
fliA	fliF	+		sigA	yhdK	+
fliA	fliG	+		sigA	yhdL	+
fliA	fliH	+		sigA	yhfL	+
fliA	fliI	+		sigA	yhjL	+
fliA	fliJ	+		sigA	yjbD	+
fliA	fliK	+		sigA	yjcI	+
fliA	fliL	+		sigA	yjcJ	+
fliA	fliM	+		sigA	yjmB	+
fliA	fliN	+		sigA	yjmC	+
fliA	fliO	+		sigA	yjmD	+
fliA	fliP	+		sigA	yjmF	+
fliA	fliQ	+		sigA	yklA	+
fliA	fliR	+		sigA	ykoL	+
fliA	fliS	+		sigA	ykrS	+
fliA	fliT	+		sigA	ykrT	+
fliA	fliY	+		sigA	ykrU	+
fliA	fliZ	+		sigA	ykrV	+
fliA	flxA	+		sigA	ykrW	+
fliA	frvR	+		sigA	ykrX	+
fliA	fryA	+		sigA	ykrY	+
fliA	galM	+		sigA	ykrZ	+
fliA	ghrB	+		sigA	ykuF	+
fliA	glcA	+		sigA	ykuG	+
fliA	glmS	+		sigA	ykuN	+
fliA	greB	+		sigA	ykuO	+
fliA	hdfR	+		sigA	ykuP	+
fliA	hemL	+		sigA	ykvW	+
fliA	hslO	+		sigA	ylaC	+
fliA	hsrA	+		sigA	ylaD	+
fliA	insH-4	+		sigA	ylnD	+
fliA	insH-6	+		sigA	ylnE	+
fliA	insL-1	+		sigA	ylnF	+
fliA	insL-2	+		sigA	ylpC	+
fliA	insL-3	+		sigA	ylxF	+
fliA	ispE	+		sigA	ylxG	+
fliA	ispF	+		sigA	ylxH	+
fliA	kgtP	+		sigA	ylxL	+
fliA	lolB	+		sigA	ylxM	+
fliA	lolC	+		sigA	ylxP	+
fliA	lolD	+		sigA	ylxQ	+
fliA	lolE	+		sigA	ylxR	+
fliA	lpxK	+		sigA	ylxW	+
fliA	lpxT	+		sigA	ylxX	+
fliA	modA	+		sigA	ymaA	+
fliA	modB	+		sigA	ymaB	+
fliA	modC	+		sigA	yneI	+
fliA	motA	+		sigA	yneJ	+
fliA	motB	+		sigA	yocH	+
fliA	mpaA	+		sigA	ypuE	+
fliA	msbA	+		sigA	yqcK	+
fliA	nlpI	+		sigA	yqdB	+
fliA	nudE	+		sigA	yqeT	+
fliA	nudJ	+		sigA	yqeU	+
fliA	oppA	+		sigA	yqeV	+
fliA	oppB	+		sigA	yqxD	+
fliA	oppC	+		sigA	yqxM	+
fliA	oppD	+		sigA	yqzE	+
fliA	oppF	+		sigA	yrhA	+
fliA	pbpC	+		sigA	yrhB	+
fliA	pflC	+		sigA	yrhC	+
fliA	pflD	+		sigA	yrrT	+
fliA	pgpB	+		sigA	yrvO	+
fliA	ppdA	+		sigA	yrxA	+
fliA	ppdB	+		sigA	yrzC	+
fliA	ppdC	+		sigA	ysdA	+
fliA	ppk	+		sigA	ysiA	+
fliA	ppx	+		sigA	ysiB	+
fliA	prc	+		sigA	ysxC	+
fliA	prs	+		sigA	ytkD	+
fliA	purD	+		sigA	ytlI	+
fliA	pyrE	+		sigA	ytmI	+
fliA	rcsC	+		sigA	ytmJ	+
fliA	recC	+		sigA	ytmK	+
fliA	rhtC	+		sigA	ytmL	+
fliA	rluF	+		sigA	ytmM	+
fliA	rnk	+		sigA	ytmN	+
fliA	rrfF	+		sigA	ytmO	+
fliA	rsmD	+		sigA	ytnI	+
fliA	rsmI	+		sigA	ytnJ	+
fliA	rtcA	+		sigA	ytnL	+
fliA	slyD	+		sigA	ytnM	+
fliA	srmB	+		sigA	ytrA	+
fliA	tabA	+		sigA	ytrB	+
fliA	tap	+		sigA	ytrC	+
fliA	tar	+		sigA	ytrD	+
fliA	thrV	+		sigA	ytrE	+
fliA	tldD	+		sigA	ytrF	+
fliA	torT	+		sigA	ytxM	+
fliA	trg	+		sigA	yurG	+
fliA	trpA	+		sigA	yurH	+
fliA	trpT	+		sigA	yusJ	+
fliA	tsr	+		sigA	yusK	+
fliA	ubiB	+		sigA	yusL	+
fliA	ubiE	+		sigA	yuxH	+
fliA	ves	+		sigA	yuxK	+
fliA	wzzB	+		sigA	yuxO	+
fliA	yafW	+		sigA	yvaZ	+
fliA	yafX	+		sigA	yvbA	+
fliA	yagG	+		sigA	yveA	+
fliA	yagH	+		sigA	yveB	+
fliA	yaiI	+		sigA	yveK	+
fliA	ybaM	+		sigA	yveL	+
fliA	ybaN	+		sigA	yveM	+
fliA	ybaY	+		sigA	yveN	+
fliA	ybbJ	+		sigA	yveO	+
fliA	ybdJ	+		sigA	yveP	+
fliA	ybfA	+		sigA	yveQ	+
fliA	ybhN	+		sigA	yveR	+
fliA	ybiW	+		sigA	yveS	+
fliA	ybiX	+		sigA	yveT	+
fliA	ycaI	+		sigA	yvfA	+
fliA	ycaQ	+		sigA	yvfB	+
fliA	yceI	+		sigA	yvfC	+
fliA	ycfD	+		sigA	yvfD	+
fliA	ycgR	+		sigA	yvfE	+
fliA	ydcF	+		sigA	yvfF	+
fliA	yecF	+		sigA	yvgQ	+
fliA	yecH	+		sigA	yvgR	+
fliA	yecJ	+		sigA	yvyF	+
fliA	yedV	+		sigA	yvyG	+
fliA	yeiR	+		sigA	ywbI	+
fliA	yfaD	+		sigA	ywcH	+
fliA	yfdP	+		sigA	ywcJ	+
fliA	yfdQ	+		sigA	ywdA	+
fliA	yfeX	+		sigA	ywfK	+
fliA	yfeZ	+		sigA	ywhA	+
fliA	yfiN	+		sigA	ywjF	+
fliA	yfiR	+		sigA	ywkA	+
fliA	ygbK	+		sigA	ywkB	+
fliA	ygdB	+		sigA	ywoE	+
fliA	ygdG	+		sigA	yxeK	+
fliA	ygdR	+		sigA	yxeL	+
fliA	yggL	+		sigA	yxeM	+
fliA	ygjQ	+		sigA	yxeN	+
fliA	yhcF	+		sigA	yxeO	+
fliA	yhcM	+		sigA	yxeP	+
fliA	yhhL	+		sigA	yxeQ	+
fliA	yhiL	+		sigA	yxiE	+
fliA	yhiM	+		sigA	yxxG	+
fliA	yhjH	+		sigB	aldY	+
fliA	yifB	+		sigB	bmr	+
fliA	yigP	+		sigB	bmrR	+
fliA	yihO	+		sigB	bmrU	+
fliA	yjaA	+		sigB	bofC	+
fliA	yjaH	+		sigB	cdd	+
fliA	yjcO	+		sigB	clpC	+
fliA	yjcS	+		sigB	clpP	+
fliA	yjcZ	+		sigB	csbA	+
fliA	yjdA	+		sigB	csbB	+
fliA	yjdL	+		sigB	csbC	+
fliA	yjgA	+		sigB	csbD	+
fliA	yjhU	+		sigB	csbX	+
fliA	ykfB	+		sigB	ctc	+
fliA	ykfF	+		sigB	ctsR	+
fliA	ykfG	+		sigB	dacC	+
fliA	ykfH	+		sigB	dnaG	+
fliA	ykfI	+		sigB	dps	+
fliA	ykgC	+		sigB	era	+
fliA	ymdA	+		sigB	gabD	+
fliA	ymgE	+		sigB	gsiB	+
fliA	yncD	+		sigB	gspA	+
fliA	ynjF	+		sigB	gtaB	+
fliA	ynjH	+		sigB	katE	+
fliA	yoaC	+		sigB	katX	+
fliA	yodB	+		sigB	mcsA	+
fliA	ypaA	+		sigB	mcsB	+
fliA	yphB	+		sigB	nadE	+
fliA	yqeI	+		sigB	nhaX	+
fliA	yqeJ	+		sigB	opuE	+
fliA	yraQ	+		sigB	phoP	+
fliA	yrfF	+		sigB	phoR	+
fliA	ytfI	+		sigB	radA	+
fliZ	csgA	-		sigB	relA	+
fliZ	csgB	-		sigB	rsbV	+
fliZ	csgC	-		sigB	rsbW	+
fliZ	csgD	-		sigB	rsbX	+
fliZ	csgE	-		sigB	sigA	+
fliZ	csgF	-		sigB	sigB	+
fliZ	csgG	-		sigB	trxA	+
fliZ	flhC	-		sigB	yacK	+
fliZ	flhD	-		sigB	yacL	+
fliZ	gadB	-		sigB	yacM	+
fliZ	gadC	-		sigB	yacN	+
fliZ	gadE	-		sigB	ycnH	+
fliZ	gmr	-		sigB	ydaD	+
fliZ	hdeA	-		sigB	ydaE	+
fliZ	hdeB	-		sigB	ydaF	+
fliZ	mdtE	-		sigB	ydaG	+
fliZ	mdtF	-		sigB	ydaP	+
fliZ	mlrA	-		sigB	ydaS	+
fliZ	osmY	-		sigB	ydaT	+
fliZ	yhiD	-		sigB	ydbD	+
fnr	aceE	+-		sigB	ydbP	+
fnr	aceE	-		sigB	ydfO	+
fnr	aceF	+-		sigB	ydhK	+
fnr	aceF	-		sigB	yfhK	+
fnr	ackA	+		sigB	yfhL	+
fnr	acnA	-		sigB	yfhM	+
fnr	acrE	+		sigB	yfkH	+
fnr	acrF	+		sigB	yfkI	+
fnr	adhE	+		sigB	yfkJ	+
fnr	aer	+		sigB	yflA	+
fnr	aldA	-		sigB	yhdF	+
fnr	amtB	+-		sigB	yhdN	+
fnr	ansB	+		sigB	yhdO	+
fnr	arcA	+		sigB	yheK	+
fnr	arcA	-		sigB	yjbC	+
fnr	aspA	+		sigB	yjbD	+
fnr	aspC	+-		sigB	yjgB	+
fnr	bcsB	+		sigB	ykgA	+
fnr	bcsZ	+		sigB	ykgB	+
fnr	cadC	+		sigB	ykzA	+
fnr	caiA	+		sigB	yoaA	+
fnr	caiB	+		sigB	yocK	+
fnr	caiC	+		sigB	yotK	+
fnr	caiD	+		sigB	yoxA	+
fnr	caiE	+		sigB	yoxB	+
fnr	caiF	+		sigB	yoxC	+
fnr	caiT	+		sigB	ypuB	+
fnr	ccmA	+		sigB	ypuC	+
fnr	ccmB	+		sigB	yqgZ	+
fnr	ccmC	+		sigB	yqhA	+
fnr	ccmD	+		sigB	yqhP	+
fnr	ccmE	+		sigB	yqhQ	+
fnr	ccmF	+		sigB	yqxD	+
fnr	ccmG	+		sigB	yqxL	+
fnr	ccmH	+		sigB	yrvD	+
fnr	cheB	+		sigB	yrvI	+
fnr	cheR	+		sigB	ysnF	+
fnr	cheY	+		sigB	ytkL	+
fnr	cheZ	+		sigB	ytxG	+
fnr	citC	-		sigB	ytxH	+
fnr	citD	-		sigB	ytxJ	+
fnr	citE	-		sigB	yvgO	+
fnr	citF	-		sigB	yvrE	+
fnr	citG	-		sigB	yvyD	+
fnr	citX	-		sigB	ywjC	+
fnr	cydA	+		sigB	ywmE	+
fnr	cydA	-		sigB	ywtG	+
fnr	cydB	+		sigB	yxiS	+
fnr	cydB	-		sigB	yxkO	+
fnr	cydC	+		sigB	yycD	+
fnr	cydD	+		sigD	Bsu1630a	+
fnr	cyoA	-		sigD	cheA	+
fnr	cyoB	-		sigD	cheB	+
fnr	cyoC	-		sigD	cheC	+
fnr	cyoD	-		sigD	cheD	+
fnr	cyoE	-		sigD	cheV	+
fnr	cysG	+		sigD	cheW	+
fnr	dcuA	+		sigD	cheY	+
fnr	dcuB	+		sigD	degR	+
fnr	dcuC	+		sigD	dltA	+
fnr	dcuR	+		sigD	dltB	+
fnr	dcuS	+		sigD	dltC	+
fnr	dmsA	+		sigD	dltD	+
fnr	dmsB	+		sigD	dltE	+
fnr	dmsC	+		sigD	epr	+
fnr	dmsD	+		sigD	flgB	+
fnr	dpiA	-		sigD	flgC	+
fnr	dpiB	-		sigD	flgE	+
fnr	dppA	-		sigD	flgK	+
fnr	dppB	-		sigD	flgL	+
fnr	dppC	-		sigD	flgM	+
fnr	dppD	-		sigD	flhA	+
fnr	dppF	-		sigD	flhB	+
fnr	emrK	+		sigD	flhF	+
[truncated: 7,280 more rows]

## Sheet: Links_grn_to_mn
Escherichia coli					Bacillus subtilis
Gene	Metabolite	Interaction			Gene	Metabolite	Interaction
aceA	Glyoxylate	+			abfA	L-Arabinose_C5H10O5	+-
aceB	Glyoxylate	-			ackA	Acetate_C2H3O2	+-
aceE	Pyruvate	-			acsA	Acetate_C2H3O2	-
aceF	Pyruvate	-			aldY	Acetate_C2H3O2	+-
ackA	Acetate	r+-			araA	L-Arabinose_C5H10O5	+-
acs	Acetate	-			araE	D-Xylose_C5H10O5	+-
ade	Adenine	-			araE	D-Xylose_C5H10O5	+-
ade	Hypoxanthine	+			araE	L-Arabinose_C5H10O5	+-
adhE	(S)-lactate	+			araE	L-Arabinose_C5H10O5	+-
adiA	L-arginine	-			araN	L-Arabinose_C5H10O5	+
aldA	(S)-lactate	r+-			araN	L-Arabinose_C5H10O5	-
aldA	Glycolate	+			araP	L-Arabinose_C5H10O5	+
aldB	(S)-lactate	r+-			araP	L-Arabinose_C5H10O5	-
allA	Glyoxylate	+			araQ	L-Arabinose_C5H10O5	+
allB	S-allantoin	-			araQ	L-Arabinose_C5H10O5	-
amn	Adenine	+			argD	2-Oxoglutarate_C5H4O5	+-
ansB	L-asparagine	-			argD	L-Glutamate_C5H8NO4	+-
apt	Adenine	-			argF	L-Citrulline_C6H13N3O3	+
araA	L-arabinose	r+-			argF	L-Ornithine_C5H13N2O2	-
araE	L-arabinose	r+-			argJ	L-Glutamate_C5H8NO4	+-
araF	L-arabinose	+			argJ	L-Glutamate_C5H8NO4	-
araG	L-arabinose	+			argJ	L-Ornithine_C5H13N2O2	+-
argE	Acetate	+			asnH	L-Glutamate_C5H8NO4	+
argH	L-arginine	r+-			asnH	L-Glutamine_C5H10N2O3	-
argT	L-arginine	+			asnO	L-Glutamate_C5H8NO4	+
argT	L-lysine	+			asnO	L-Glutamine_C5H10N2O3	-
aroA	Phosphoenolpyruvate	r+-			azlC	L-Isoleucine_C6H13NO2	+-
aroF	Phosphoenolpyruvate	-			azlC	L-Isoleucine_C6H13NO2	+-
aroG	Phosphoenolpyruvate	-			azlC	L-Valine_C5H11NO2	+-
aroH	Phosphoenolpyruvate	-			azlC	L-Valine_C5H11NO2	+-
aroP	L-phenylalanine	r+-			azlD	L-Isoleucine_C6H13NO2	+-
aroP	L-tryptophan	r+-			azlD	L-Isoleucine_C6H13NO2	+-
aroP	L-tyrosine	r+-			azlD	L-Valine_C5H11NO2	+-
artJ	L-arginine	+			azlD	L-Valine_C5H11NO2	+-
artM	L-arginine	+			bcd	L-Isoleucine_C6H13NO2	+
artP	L-arginine	+			bcd	L-Valine_C5H11NO2	+-
artQ	L-arginine	+			brnQ	L-Isoleucine_C6H13NO2	+-
asnA	L-asparagine	+			brnQ	L-Isoleucine_C6H13NO2	+-
asnB	L-asparagine	+			brnQ	L-Valine_C5H11NO2	+-
aspC	L-phenylalanine	r+-			brnQ	L-Valine_C5H11NO2	+-
aspC	L-tyrosine	r+-			carA	L-Glutamate_C5H8NO4	+
astA	L-arginine	-			carA	L-Glutamine_C5H10N2O3	-
atoA	Acetate	+			carB	L-Glutamate_C5H8NO4	+
atoD	Acetate	+			carB	L-Glutamine_C5H10N2O3	-
avtA	L-alanine	-			citA	Citrate_C6H5O7	+
avtA	Pyruvate	+			citB	Citrate_C6H5O7	+-
betT	Choline	r+-			citB	Citrate_C6H5O7	+-
bglX	L-lactose	-			citM	Citrate_C6H5O7	+-
bglX	beta-D-galactose	+			citM	Citrate_C6H5O7	+-
bioA	S-adenosylmethionine	r+-			citM	Magnesium_Mg	+-
bioB	L-alanine	r+-			citM	Magnesium_Mg	+-
bioF	L-alanine	r+-			citZ	Citrate_C6H5O7	+
cadA	L-lysine	-			csbX	2-Oxoglutarate_C5H4O5	+-
cadB	L-lysine	+			csbX	2-Oxoglutarate_C5H4O5	+-
caiB	L-carnitine	r+-			ctaA	Oxygen_O2	+-
caiT	L-carnitine	+			ctaC	Oxygen_O2	+-
cdd	Cytidine	-			ctaD	Oxygen_O2	+-
citD	Acetate	+			ctaE	Oxygen_O2	+-
citE	Acetate	+			ctaF	Oxygen_O2	+-
citF	Acetate	+			cydA	Menaquinone_7_C46H64O2	+
codA	Uracil	+			cydA	Oxygen_O2	-
crr	N-acetyl-D-glucosamine-6-phosphate	+			cydB	Menaquinone_7_C46H64O2	+
crr	Phosphoenolpyruvate	-			cydB	Oxygen_O2	-
crr	Pyruvate	+			cysE	O-Acetyl-L-serine_C5H9NO4	+
crr	Trehalose-6-phosphate	+			cysK	Acetate_C2H3O2	+
cyaA	cAMP	+			cysK	Acetate_C2H3O2	+-
cycA	D-serine	r+-			cysK	O-Acetyl-L-serine_C5H9NO4	+-
cycA	Glycine	r+-			cysK	O-Acetyl-L-serine_C5H9NO4	-
cycA	L-alanine	r+-			cysS	L-Arginine_C6H15N4O2	+-
cynS	Cyanate	-			cysS	L-Glutamate_C5H8NO4	+-
cynX	Cyanate	+			cysS	L-Glutamine_C5H10N2O3	+-
cysA	Thiosulfate	+			cysS	L-Histidine_C6H9N3O2	+-
cysC	Adenosine 5'-phosphosulfate	-			cysS	L-Isoleucine_C6H13NO2	+-
cysD	Adenosine 5'-phosphosulfate	+			cysS	L-Valine_C5H11NO2	+-
cysE	O-acetyl-L-serine	r+-			exuT	D-Galacturonate_C6H9O7	+-
cysG	Fe2+	-			exuT	D-Galacturonate_C6H9O7	+-
cysG	S-adenosylmethionine	-			fabD	Malonyl-CoA_C24H34N7O19P3S	+-
cysI	Sulphide	r+-			fbp	D-Fructose_1,6-bisphosphate_C6H12O12P2	-
cysJ	Sulphide	r+-			feuA	Fe2+_Fe	+
cysK	Acetate	+			feuA	Fe2+_Fe	-
cysK	O-acetyl-L-serine	-			feuB	Fe2+_Fe	+
cysK	Sulphide	-			feuB	Fe2+_Fe	-
cysM	Acetate	+			feuC	Fe2+_Fe	+
cysM	O-acetyl-L-serine	-			feuC	Fe2+_Fe	-
cysM	Sulphide	-			folC	L-Glutamate_C5H8NO4	-
cysN	Adenosine 5'-phosphosulfate	+			folC	L-Glutamate_C5H8NO4	-
cysP	Thiosulfate	+			folC	L-Glutamate_C5H8NO4	-
cysU	Thiosulfate	+			fruK	D-Fructose_1,6-bisphosphate_C6H12O12P2	+-
cysW	Thiosulfate	+			gabT	2-Oxoglutarate_C5H4O5	+-
dadA	Pyruvate	+			gabT	L-Glutamate_C5H8NO4	+-
dadX	L-alanine	-			glnA	L-Glutamate_C5H8NO4	-
dapA	Pyruvate	-			glnA	L-Glutamine_C5H10N2O3	+
deoA	Thymine	r+-			glnH	L-Glutamine_C5H10N2O3	+
deoA	Uracil	r+-			glnH	L-Glutamine_C5H10N2O3	-
deoB	2-deoxy-D-ribose-5-phosphate	r+-			glnM	L-Glutamine_C5H10N2O3	+
deoC	2-deoxy-D-ribose-5-phosphate	-			glnM	L-Glutamine_C5H10N2O3	-
deoD	Adenine	r+-			glnP	L-Glutamine_C5H10N2O3	+
deoD	Guanine	r+-			glnP	L-Glutamine_C5H10N2O3	-
deoD	Hypoxanthine	r+-			glnQ	L-Glutamine_C5H10N2O3	+
deoD	Uracil	r+-			glnQ	L-Glutamine_C5H10N2O3	-
deoD	Xanthosine	r+-			glpD	Menaquinone_7_C46H64O2	-
dhaK	Phosphoenolpyruvate	-			glpD	sn-Glycerol_3-phosphate_C3H8O6P	-
dhaK	Pyruvate	+			glpD	sn-Glycerol_3-phosphate_C3H8O6P	-
dhaL	Phosphoenolpyruvate	-			glpK	sn-Glycerol_3-phosphate_C3H8O6P	-
dhaL	Pyruvate	+			glpQ	sn-Glycerol_3-phosphate_C3H8O6P	+-
dhaM	Phosphoenolpyruvate	-			glpQ	sn-Glycerol_3-phosphate_C3H8O6P	+-
dhaM	Pyruvate	+			glpQ	sn-Glycerol_3-phosphate_C3H8O6P	+-
dld	Pyruvate	+			glpT	sn-Glycerol_3-phosphate_C3H8O6P	+-
dld	Pyruvate	r+-			glpT	sn-Glycerol_3-phosphate_C3H8O6P	+-
dsdA	D-serine	-			gltA	2-Oxoglutarate_C5H4O5	+-
dsdA	Pyruvate	+			gltA	L-Glutamate_C5H8NO4	+-
dxs	Pyruvate	-			gltA	L-Glutamine_C5H10N2O3	+-
eda	Pyruvate	+			gltB	2-Oxoglutarate_C5H4O5	+-
eno	Phosphoenolpyruvate	r+-			gltB	L-Glutamate_C5H8NO4	+-
entB	Pyruvate	+			gltB	L-Glutamine_C5H10N2O3	+-
fbaA	Fructose-1,6-bisphosphate	r+-			gltX	L-Arginine_C6H15N4O2	+-
fbaB	Fructose-1,6-bisphosphate	r+-			gltX	L-Glutamate_C5H8NO4	+-
fdhF	Formate	-			gltX	L-Glutamine_C5H10N2O3	+-
fdnG	Formate	-			gltX	L-Histidine_C6H9N3O2	+-
fdnH	Formate	-			gltX	L-Isoleucine_C6H13NO2	+-
fdnI	Formate	-			gltX	L-Valine_C5H11NO2	+-
fdoG	Formate	-			glyQ	L-Arginine_C6H15N4O2	+-
feoB	Fe2+	+			glyQ	L-Glutamate_C5H8NO4	+-
focA	Formate	r+-			glyQ	L-Glutamine_C5H10N2O3	+-
focB	Formate	r+-			glyQ	L-Histidine_C6H9N3O2	+-
folE	Formate	+			glyQ	L-Isoleucine_C6H13NO2	+-
fruA	Fructose-1-phosphate	+			glyQ	L-Valine_C5H11NO2	+-
fruA	Phosphoenolpyruvate	-			glyS	L-Arginine_C6H15N4O2	+-
fruA	Pyruvate	+			glyS	L-Glutamate_C5H8NO4	+-
fruB	Fructose-1-phosphate	+			glyS	L-Glutamine_C5H10N2O3	+-
fruB	Phosphoenolpyruvate	-			glyS	L-Histidine_C6H9N3O2	+-
fruB	Pyruvate	+			glyS	L-Isoleucine_C6H13NO2	+-
fruK	Fructose-1,6-bisphosphate	+			glyS	L-Valine_C5H11NO2	+-
fruK	Fructose-1-phosphate	-			goxB	H2O2_H2O2	+
fucA	L-fuculose-1-phosphate	r+-			goxB	H2O2_H2O2	+
fucK	L-fuculose-1-phosphate	+			goxB	Oxygen_O2	-
galK	beta-D-galactose	r+-			goxB	Oxygen_O2	-
galP	beta-D-galactose	+			guaA	L-Glutamate_C5H8NO4	+
garL	Pyruvate	+			guaA	L-Glutamine_C5H10N2O3	-
gatA	Phosphoenolpyruvate	-			gudB	2-Oxoglutarate_C5H4O5	+-
gatA	Pyruvate	+			gudB	L-Glutamate_C5H8NO4	+-
gatB	Phosphoenolpyruvate	-			gutB	D-Sorbitol_C6H14O6	+-
gatB	Pyruvate	+			gutP	D-Sorbitol_C6H14O6	+-
gatC	Phosphoenolpyruvate	-			gutP	D-Sorbitol_C6H14O6	+-
gatC	Pyruvate	+			hisC	2-Oxoglutarate_C5H4O5	+-
gcl	Glyoxylate	-			hisC	2-Oxoglutarate_C5H4O5	+-
gcvH	Glycine	-			hisC	2-Oxoglutarate_C5H4O5	+-
gcvP	Glycine	-			hisC	L-Glutamate_C5H8NO4	+-
gcvT	Glycine	-			hisC	L-Glutamate_C5H8NO4	+-
ghrA	Glycolate	+			hisC	L-Glutamate_C5H8NO4	+-
ghrA	Glyoxylate	-			hmp	Oxygen_O2	+-
ghrB	5-dehydro-D-gluconate	+			hmp	Oxygen_O2	+-
ghrB	Gluconate	+			hutG	L-Glutamate_C5H8NO4	-
ghrB	Glycolate	+			hutH	L-Histidine_C6H9N3O2	-
ghrB	Glyoxylate	-			hutM	L-Histidine_C6H9N3O2	+-
ghrB	Idonate	+			hutM	L-Histidine_C6H9N3O2	+-
glcA	(S)-lactate	r+-			icd	2-Oxoglutarate_C5H4O5	+
glcA	Glycolate	r+-			katA	H2O2_H2O2	-
glcB	Glyoxylate	-			katA	Oxygen_O2	+
glcD	Glycolate	-			katE	H2O2_H2O2	-
glcD	Glyoxylate	+			katE	Oxygen_O2	+
gldA	Glycerol	-			katX	H2O2_H2O2	-
glpA	sn-glycerol-3-phosphate	-			katX	Oxygen_O2	+
glpB	sn-glycerol-3-phosphate	-			leuS	L-Arginine_C6H15N4O2	+-
glpC	sn-glycerol-3-phosphate	-			leuS	L-Glutamate_C5H8NO4	+-
glpD	sn-glycerol-3-phosphate	-			leuS	L-Glutamine_C5H10N2O3	+-
glpE	Thiosulfate	-			leuS	L-Histidine_C6H9N3O2	+-
glpF	Glycerol	r+-			leuS	L-Isoleucine_C6H13NO2	+-
glpK	Glycerol	-			leuS	L-Valine_C5H11NO2	+-
glpK	sn-glycerol-3-phosphate	+			lysS	L-Arginine_C6H15N4O2	+-
glpQ	Choline	+			lysS	L-Glutamate_C5H8NO4	+-
glpQ	Glycerol	+			lysS	L-Glutamine_C5H10N2O3	+-
glpQ	sn-glycerol-3-phosphate	+			lysS	L-Histidine_C6H9N3O2	+-
glpT	sn-glycerol-3-phosphate	+			lysS	L-Isoleucine_C6H13NO2	+-
gltS	Na+	+			lysS	L-Valine_C5H11NO2	+-
glyA	Glycine	+			menD	2-Oxoglutarate_C5H4O5	-
glyA	Glycine	r+-			menD	2-Oxoglutarate_C5H4O5	-
glyA	L-alanine	-			mmgC	Oxygen_O2	-
glyA	Pyruvate	+			mmgC	Oxygen_O2	-
gntK	Gluconate	-			nadB	H2O2_H2O2	+
gntP	Gluconate	r+-			nadB	Oxygen_O2	-
gntT	Gluconate	r+-			narG	Menaquinone_7_C46H64O2	+-
gph	Glycolate	+			narH	Menaquinone_7_C46H64O2	+-
gpsA	sn-glycerol-3-phosphate	r+-			narI	Menaquinone_7_C46H64O2	+-
gpt	Guanine	-			narJ	Menaquinone_7_C46H64O2	+-
gpt	Hypoxanthine	-			odhA	2-Oxoglutarate_C5H4O5	-
gshB	Glycine	-			pabA	L-Glutamate_C5H8NO4	+
guaD	Guanine	-			pabA	L-Glutamate_C5H8NO4	+-
hcaB	3-(2,3-dihydroxyphenyl)propanoate	+			pabA	L-Glutamine_C5H10N2O3	+-
hcaC	3-phenylpropanoate	-			pabA	L-Glutamine_C5H10N2O3	-
hcaD	3-phenylpropanoate	-			pabB	L-Glutamate_C5H8NO4	+-
hcaE	3-phenylpropanoate	-			pabB	L-Glutamine_C5H10N2O3	+-
hcaF	3-phenylpropanoate	-			pheS	L-Arginine_C6H15N4O2	+-
hcaT	3-phenylpropanoate	r+-			pheS	L-Glutamate_C5H8NO4	+-
hemH	Fe2+	-			pheS	L-Glutamine_C5H10N2O3	+-
hisM	L-arginine	+			pheS	L-Histidine_C6H9N3O2	+-
hisM	L-lysine	+			pheS	L-Isoleucine_C6H13NO2	+-
hisP	L-arginine	+			pheS	L-Valine_C5H11NO2	+-
hisP	L-lysine	+			pheT	L-Arginine_C6H15N4O2	+-
hisQ	L-arginine	+			pheT	L-Glutamate_C5H8NO4	+-
hisQ	L-lysine	+			pheT	L-Glutamine_C5H10N2O3	+-
hpt	Guanine	-			pheT	L-Histidine_C6H9N3O2	+-
hpt	Hypoxanthine	-			pheT	L-Isoleucine_C6H13NO2	+-
hycB	Formate	-			pheT	L-Valine_C5H11NO2	+-
hycC	Formate	-			plsX	sn-Glycerol_3-phosphate_C3H8O6P	-
hycD	Formate	-			plsX	sn-Glycerol_3-phosphate_C3H8O6P	-
hycE	Formate	-			plsX	sn-Glycerol_3-phosphate_C3H8O6P	-
hycF	Formate	-			plsX	sn-Glycerol_3-phosphate_C3H8O6P	-
hycG	Formate	-			plsX	sn-Glycerol_3-phosphate_C3H8O6P	-
idnD	5-dehydro-D-gluconate	-			plsX	sn-Glycerol_3-phosphate_C3H8O6P	-
idnD	5-dehydro-D-gluconate	r+-			plsX	sn-Glycerol_3-phosphate_C3H8O6P	-
idnD	Idonate	+			plsX	sn-Glycerol_3-phosphate_C3H8O6P	-
idnD	Idonate	r+-			plsX	sn-Glycerol_3-phosphate_C3H8O6P	-
idnK	Gluconate	-			ptsH	alpha,alpha'-Trehalose_6-phosphate_C12H22O14P	+-
idnO	5-dehydro-D-gluconate	r+-			ptsI	alpha,alpha'-Trehalose_6-phosphate_C12H22O14P	+-
idnO	Gluconate	r+-			pucC	Urate_C5H4N4O3	+-
idnT	Gluconate	r+-			pucD	Urate_C5H4N4O3	+-
idnT	Idonate	r+-			pucE	Urate_C5H4N4O3	+-
ilvB	(S)-2-acetolactate	+			pucH	(S)(+)-Allantoin_C4H6N4O3	+-
ilvB	2-aceto-2-hydroxy-butanoate	+			pucH	Allantoate_C4H7N4O4	+-
ilvB	Pyruvate	-			pucJ	Urate_C5H4N4O3	+-
ilvC	(S)-2-acetolactate	-			pucJ	Urate_C5H4N4O3	+-
ilvC	2-aceto-2-hydroxy-butanoate	-			pucK	Urate_C5H4N4O3	+-
ilvE	L-leucine	+			pucK	Urate_C5H4N4O3	+-
ilvE	L-phenylalanine	r+-			pucL	H2O2_H2O2	+-
ilvG_1	(S)-2-acetolactate	+			pucL	Oxygen_O2	+-
ilvG_1	2-aceto-2-hydroxy-butanoate	+			pucL	Urate_C5H4N4O3	+-
ilvG_1	Pyruvate	-			purF	L-Glutamate_C5H8NO4	+
ilvG_2	(S)-2-acetolactate	+			purF	L-Glutamine_C5H10N2O3	-
ilvG_2	2-aceto-2-hydroxy-butanoate	+			purL	L-Glutamate_C5H8NO4	+
ilvG_2	Pyruvate	-			purL	L-Glutamine_C5H10N2O3	-
ilvH	(S)-2-acetolactate	+			purQ	L-Glutamate_C5H8NO4	+
ilvH	2-aceto-2-hydroxy-butanoate	+			purQ	L-Glutamine_C5H10N2O3	-
ilvH	Pyruvate	-			purS	L-Glutamate_C5H8NO4	+
ilvI	(S)-2-acetolactate	+			purS	L-Glutamine_C5H10N2O3	-
ilvI	2-aceto-2-hydroxy-butanoate	+			pyrAA	L-Glutamate_C5H8NO4	+
ilvI	Pyruvate	-			pyrAA	L-Glutamine_C5H10N2O3	-
ilvM	(S)-2-acetolactate	+			pyrAB	L-Glutamate_C5H8NO4	+
ilvM	2-aceto-2-hydroxy-butanoate	+			pyrAB	L-Glutamine_C5H10N2O3	-
ilvM	Pyruvate	-			pyrD	H2O2_H2O2	+
ilvN	(S)-2-acetolactate	+			pyrD	Oxygen_O2	-
ilvN	2-aceto-2-hydroxy-butanoate	+			pyrG	L-Glutamate_C5H8NO4	+
ilvN	Pyruvate	-			pyrG	L-Glutamine_C5H10N2O3	-
iscS	L-alanine	+			pyrK	H2O2_H2O2	+
iscS	L-tyrosine	-			pyrK	Oxygen_O2	-
kbl	Glycine	+			qcrA	Menaquinone_7_C46H64O2	+-
kdsA	Phosphoenolpyruvate	-			qcrB	Menaquinone_7_C46H64O2	+-
lacY	L-lactose	r+-			qcrC	Menaquinone_7_C46H64O2	+-
lacZ	L-lactose	-			rocA	L-Glutamate_C5H8NO4	+-
lacZ	beta-D-galactose	+			rocA	L-Glutamate_C5H8NO4	+-
lamB	Maltotriose	+			rocC	L-Arginine_C6H15N4O2	+
lamB	Phosphoenolpyruvate	-			rocC	L-Arginine_C6H15N4O2	-
lamB	Pyruvate	+			rocD	2-Oxoglutarate_C5H4O5	+-
ldcC	L-lysine	-			rocD	L-Glutamate_C5H8NO4	+-
ldhA	Pyruvate	r+-			rocD	L-Ornithine_C5H13N2O2	+-
livF	L-alanine	+			rocE	L-Arginine_C6H15N4O2	+
livF	L-leucine	+			rocE	L-Arginine_C6H15N4O2	-
livG	L-alanine	+			rocF	L-Arginine_C6H15N4O2	+-
livG	L-leucine	+			rocF	L-Ornithine_C5H13N2O2	+-
livH	L-alanine	+			rocG	2-Oxoglutarate_C5H4O5	+-
livH	L-leucine	+			rocG	L-Glutamate_C5H8NO4	+-
livJ	L-alanine	+			rplT	L-Arginine_C6H15N4O2	+-
livJ	L-leucine	+			rplT	L-Glutamate_C5H8NO4	+-
livK	L-leucine	+			rplT	L-Glutamine_C5H10N2O3	+-
livM	L-alanine	+			rplT	L-Histidine_C6H9N3O2	+-
livM	L-leucine	+			rplT	L-Isoleucine_C6H13NO2	+-
lldD	(S)-lactate	-			rplT	L-Valine_C5H11NO2	+-
lldD	Pyruvate	+			rpmH	L-Arginine_C6H15N4O2	+-
lldP	(S)-lactate	r+-			rpmH	L-Glutamate_C5H8NO4	+-
lldP	Glycolate	r+-			rpmH	L-Glutamine_C5H10N2O3	+-
lpd	Glycine	-			rpmH	L-Histidine_C6H9N3O2	+-
lpd	Pyruvate	-			rpmH	L-Isoleucine_C6H13NO2	+-
lpxC	Acetate	+			rpmH	L-Valine_C5H11NO2	+-
luxS	4,5-dihydroxy-2,3-pentanedione	+			rpmI	L-Arginine_C6H15N4O2	+-
luxS	L-homocysteine	+			rpmI	L-Glutamate_C5H8NO4	+-
lysA	L-lysine	+			rpmI	L-Glutamine_C5H10N2O3	+-
lysP	L-lysine	r+-			rpmI	L-Histidine_C6H9N3O2	+-
maeA	Pyruvate	+			rpmI	L-Isoleucine_C6H13NO2	+-
malE	Maltotriose	+			rpmI	L-Valine_C5H11NO2	+-
malF	Maltotriose	+			rpsD	L-Arginine_C6H15N4O2	+-
malG	Maltotriose	+			rpsD	L-Glutamate_C5H8NO4	+-
malK	Maltotriose	+			rpsD	L-Glutamine_C5H10N2O3	+-
malQ	Maltotriose	-			rpsD	L-Histidine_C6H9N3O2	+-
malX	Phosphoenolpyruvate	-			rpsD	L-Isoleucine_C6H13NO2	+-
malX	Pyruvate	+			rpsD	L-Valine_C5H11NO2	+-
malY	L-homocysteine	+			rpsF	L-Arginine_C6H15N4O2	+-
malY	Pyruvate	+			rpsF	L-Glutamate_C5H8NO4	+-
malZ	Maltotriose	+			rpsF	L-Glutamine_C5H10N2O3	+-
malZ	Maltotriose	-			rpsF	L-Histidine_C6H9N3O2	+-
manX	Phosphoenolpyruvate	-			rpsF	L-Isoleucine_C6H13NO2	+-
manX	Pyruvate	+			rpsF	L-Valine_C5H11NO2	+-
manY	Phosphoenolpyruvate	-			rpsR	L-Arginine_C6H15N4O2	+-
manY	Pyruvate	+			rpsR	L-Glutamate_C5H8NO4	+-
manZ	Phosphoenolpyruvate	-			rpsR	L-Glutamine_C5H10N2O3	+-
manZ	Pyruvate	+			rpsR	L-Histidine_C6H9N3O2	+-
melA	Melibiose	-			rpsR	L-Isoleucine_C6H13NO2	+-
melA	beta-D-galactose	+			rpsR	L-Valine_C5H11NO2	+-
melB	Melibiose	+			serS	L-Arginine_C6H15N4O2	+-
metC	L-homocysteine	+			serS	L-Glutamate_C5H8NO4	+-
metC	Pyruvate	+			serS	L-Glutamine_C5H10N2O3	+-
metE	L-homocysteine	-			serS	L-Histidine_C6H9N3O2	+-
metH	L-homocysteine	-			serS	L-Isoleucine_C6H13NO2	+-
metK	S-adenosylmethionine	+			serS	L-Valine_C5H11NO2	+-
mglA	beta-D-galactose	+			ssuD	Oxygen_O2	-
mglB	beta-D-galactose	+			ssuD	Oxygen_O2	-
mglC	beta-D-galactose	+			ssuD	Oxygen_O2	-
mhpA	3-(2,3-dihydroxyphenyl)propanoate	+			ssuD	Oxygen_O2	-
mhpB	3-(2,3-dihydroxyphenyl)propanoate	-			ssuD	Oxygen_O2	-
mhpE	Pyruvate	+			ssuD	Oxygen_O2	-
mtlA	Phosphoenolpyruvate	-			ssuD	Oxygen_O2	-
mtlA	Pyruvate	+			tagD	sn-Glycerol_3-phosphate_C3H8O6P	+-
mtn	Adenine	+			thrS	L-Arginine_C6H15N4O2	+-
mtr	L-tryptophan	r+-			thrS	L-Glutamate_C5H8NO4	+-
murC	L-alanine	-			thrS	L-Glutamine_C5H10N2O3	+-
murP	Phosphoenolpyruvate	-			thrS	L-Histidine_C6H9N3O2	+-
murP	Pyruvate	+			thrS	L-Isoleucine_C6H13NO2	+-
nagA	Acetate	+			thrS	L-Valine_C5H11NO2	+-
nagA	N-acetyl-D-glucosamine-6-phosphate	-			thrZ	L-Arginine_C6H15N4O2	+-
nagE	N-acetyl-D-glucosamine-6-phosphate	+			thrZ	L-Glutamate_C5H8NO4	+-
nagE	Phosphoenolpyruvate	-			thrZ	L-Glutamine_C5H10N2O3	+-
nagE	Pyruvate	+			thrZ	L-Histidine_C6H9N3O2	+-
nanA	N-acetylneuraminate	-			thrZ	L-Isoleucine_C6H13NO2	+-
nanA	Pyruvate	+			thrZ	L-Valine_C5H11NO2	+-
nanE	N-acetyl-D-glucosamine-6-phosphate	+			treA	alpha,alpha'-Trehalose_6-phosphate_C12H22O14P	+-
nanT	N-acetylneuraminate	+			treP	alpha,alpha'-Trehalose_6-phosphate_C12H22O14P	+-
nhaA	Na+	-			trpE	L-Glutamate_C5H8NO4	+
nhaB	Na+	-			trpE	L-Glutamine_C5H10N2O3	-
nupC	Cytidine	+			trpS	L-Arginine_C6H15N4O2	+-
nupG	Cytidine	+			trpS	L-Glutamate_C5H8NO4	+-
osmF	Choline	+			trpS	L-Glutamine_C5H10N2O3	+-
otsA	Trehalose-6-phosphate	+			trpS	L-Histidine_C6H9N3O2	+-
otsB	Trehalose	+			trpS	L-Isoleucine_C6H13NO2	+-
otsB	Trehalose-6-phosphate	-			trpS	L-Valine_C5H11NO2	+-
paaK	Phenylacetyl-CoA	+			tyrS	L-Arginine_C6H15N4O2	+-
pabC	Pyruvate	+			tyrS	L-Glutamate_C5H8NO4	+-
panF	Na+	+			tyrS	L-Glutamine_C5H10N2O3	+-
pck	Phosphoenolpyruvate	+			tyrS	L-Histidine_C6H9N3O2	+-
pfkA	Fructose-1,6-bisphosphate	+			tyrS	L-Isoleucine_C6H13NO2	+-
pfkB	Fructose-1,6-bisphosphate	+			tyrS	L-Valine_C5H11NO2	+-
pflA	Formate	+			uxaC	D-Galacturonate_C6H9O7	+-
pflA	Pyruvate	-			valS	L-Arginine_C6H15N4O2	+-
pflB	Formate	+			valS	L-Glutamate_C5H8NO4	+-
pflB	Pyruvate	-			valS	L-Glutamine_C5H10N2O3	+-
pflC	Formate	+			valS	L-Histidine_C6H9N3O2	+-
pflC	Pyruvate	-			valS	L-Isoleucine_C6H13NO2	+-
pflD	Formate	+			valS	L-Valine_C5H11NO2	+-
pflD	Pyruvate	-			xsa	L-Arabinose_C5H10O5	+-
pheP	L-phenylalanine	r+-			xylA	D-Xylose_C5H10O5	+-
pheP	L-tyrosine	r+-			xynP	D-Xylose_C5H10O5	+-
plsB	sn-glycerol-3-phosphate	-			xynP	D-Xylose_C5H10O5	+-
poxB	Acetate	+			ybgE	2-Oxoglutarate_C5H4O5	+
poxB	Pyruvate	-			ybgE	2-Oxoglutarate_C5H4O5	+-
ppc	Phosphoenolpyruvate	-			ybgE	2-Oxoglutarate_C5H4O5	+-
ppsA	Phosphoenolpyruvate	+			ybgE	L-Glutamate_C5H8NO4	+-
ppsA	Pyruvate	-			ybgE	L-Glutamate_C5H8NO4	+-
prpB	Pyruvate	r+-			ybgE	L-Glutamate_C5H8NO4	-
prpC	(2S,3S)-2-methylcitrate	+			ybgE	L-Isoleucine_C6H13NO2	+
prpD	(2S,3S)-2-methylcitrate	-			ybgE	L-Valine_C5H11NO2	+-
ptsG	N-acetyl-D-glucosamine-6-phosphate	+			ybgH	L-Glutamine_C5H10N2O3	+-
ptsG	Phosphoenolpyruvate	-			ybgH	L-Glutamine_C5H10N2O3	+-
ptsG	Pyruvate	+			ybgJ	L-Glutamate_C5H8NO4	+
ptsH	Fructose-1-phosphate	+			ybgJ	L-Glutamine_C5H10N2O3	-
ptsH	N-acetyl-D-glucosamine-6-phosphate	+			ycdH	Zinc_Zn	+
ptsH	Phosphoenolpyruvate	-			ycdH	Zinc_Zn	-
ptsH	Pyruvate	+			ycdI	Zinc_Zn	+
ptsH	Trehalose-6-phosphate	+			ycdI	Zinc_Zn	-
ptsI	Fructose-1-phosphate	+			yceA	Zinc_Zn	+
ptsI	N-acetyl-D-glucosamine-6-phosphate	+			yceA	Zinc_Zn	-
ptsI	Phosphoenolpyruvate	-			yclN	Fe2+_Fe	+
ptsI	Pyruvate	+			yclN	Fe2+_Fe	-
ptsI	Trehalose-6-phosphate	+			yclO	Fe2+_Fe	+
purD	Glycine	r+-			yclO	Fe2+_Fe	-
purT	Acetate	r+-			yclP	Fe2+_Fe	+
purT	Formate	-			yclP	Fe2+_Fe	-
purU	Formate	+			yclQ	Fe2+_Fe	+
putP	Na+	+			yclQ	Fe2+_Fe	-
puuC	(S)-lactate	r+-			ydaP	H2O2_H2O2	+
puuC	Acetate	+			ydaP	Oxygen_O2	-
pykA	Phosphoenolpyruvate	-			yfhA	Citrate_C6H5O7	+
pykA	Pyruvate	+			yfhA	Citrate_C6H5O7	-
pykF	Phosphoenolpyruvate	-			yfiY	Citrate_C6H5O7	+
pykF	Pyruvate	+			yfiY	Citrate_C6H5O7	-
rbsA	D-ribose	+			yfiZ	Citrate_C6H5O7	+
rbsB	D-ribose	+			yfiZ	Citrate_C6H5O7	-
rbsC	D-ribose	+			yflS	2-Oxoglutarate_C5H4O5	+-
rbsD	D-ribose	+			yflS	2-Oxoglutarate_C5H4O5	+-
rbsK	D-ribose	-			yfmT	Acetate_C2H3O2	+-
rhaA	L-rhamnose	r+-			yhcL	L-Glutamate_C5H8NO4	+-
rhaT	L-rhamnose	+			yhcL	L-Glutamate_C5H8NO4	+-
ribA	Formate	+			ykgA	L-Citrulline_C6H13N3O3	+
rraA	S-adenosylmethionine	-			ykrU	Acetate_C2H3O2	+
rutG	Uracil	r+-			ykrV	2-Oxoglutarate_C5H4O5	+-
sdaA	Pyruvate	+			ykrV	L-Glutamate_C5H8NO4	+-
sdaB	Pyruvate	+			ykrZ	Oxygen_O2	+-
speA	L-arginine	-			ykrZ	Oxygen_O2	-
speD	S-adenosylmethionine	r+-			ykvW	Zinc_Zn	+
srlA	Phosphoenolpyruvate	-			ykvW	Zinc_Zn	-
srlA	Pyruvate	+			ylnE	Fe2+_Fe	+-
srlB	Phosphoenolpyruvate	-			yqxL	Magnesium_Mg	+
srlB	Pyruvate	+			yqxL	Magnesium_Mg	-
srlE	Phosphoenolpyruvate	-			ytmJ	L-Histidine_C6H9N3O2	+
srlE	Pyruvate	+			ytmJ	L-Histidine_C6H9N3O2	-
sstT	Na+	+			ytmL	L-Histidine_C6H9N3O2	+
tam	S-adenosylmethionine	-			ytmL	L-Histidine_C6H9N3O2	-
tdcD	Acetate	r+-			ytmM	L-Histidine_C6H9N3O2	+
tdcE	Formate	+			ytmM	L-Histidine_C6H9N3O2	-
tdcE	Pyruvate	-			ytmN	L-Histidine_C6H9N3O2	+
tnaA	L-tryptophan	r+-			ytmN	L-Histidine_C6H9N3O2	-
tnaA	Pyruvate	+			yurH	Allantoate_C4H7N4O4	-
tnaA	Pyruvate	r+-			yusV	Citrate_C6H5O7	+
tnaA	Sulphide	+			yusV	Citrate_C6H5O7	-
tnaB	L-tryptophan	r+-			ywoE	(S)(+)-Allantoin_C4H6N4O3	+-
treB	Phosphoenolpyruvate	-			ywoE	(S)(+)-Allantoin_C4H6N4O3	+-
treB	Pyruvate	+			yxaG	Oxygen_O2	+-
treB	Trehalose-6-phosphate	+			yxkJ	Citrate_C6H5O7	+
treC	Trehalose-6-phosphate	-			yxkJ	Citrate_C6H5O7	-
treF	Trehalose	-
trpA	L-tryptophan	+
trpB	L-tryptophan	+
trpD	Pyruvate	+
trpE	Pyruvate	+
tyrB	L-leucine	+
tyrB	L-phenylalanine	r+-
tyrB	L-tyrosine	r+-
tyrP	L-tyrosine	r+-
ubiC	Pyruvate	+
ubiE	S-adenosylmethionine	-
ubiG	S-adenosylmethionine	-
udp	Uracil	r+-
ugpA	sn-glycerol-3-phosphate	+
ugpB	sn-glycerol-3-phosphate	+
ugpC	sn-glycerol-3-phosphate	+
ugpE	sn-glycerol-3-phosphate	+
upp	Uracil	-
uraA	Uracil	+
ushA	Cytidine	+
ushA	Xanthosine	+
uxaC	D-fructuronate	r+-
uxuB	D-fructuronate	r+-
xanP	Adenine	r+-
xanP	Guanine	+
xapA	Adenine	r+-
xapA	Guanine	r+-
xapA	Hypoxanthine	r+-
xapA	Xanthosine	r+-
xapB	Cytidine	r+-
xapB	Xanthosine	r+-
xylA	D-xylose	r+-
xylE	D-xylose	+
xylF	D-xylose	+
xylG	D-xylose	+
xylH	D-xylose	+
yaaJ	Glycine	r+-
yaaJ	L-alanine	r+-
ybbW	S-allantoin	r+-
yehW	Choline	+
yehX	Choline	+
yehY	Choline	+
ygbL	L-fuculose-1-phosphate	r+-
yjfF	D-ribose	+
ytfQ	D-ribose	+
ytfT	D-ribose	+

## Sheet: Feedbacks_mn_to_grn
Escherichia coli					Bacillus subtilis
Metabolite	TF-gene	Interaction	Level in graph A		Metabolite	TF-gene	Interaction	Level in graph A
Cytidine	cytR	-	level05		D-Fructose_1,6-bisphosphate_C6H12O12P2	ccpA	+	level05
Fe2+	fur	+	level05		Menaquinone_7_C46H64O2	phoP	-	level04
L-arginine	argP	+	level05		Fe2+_Fe	perR	+	level03
L-leucine	lrp	+	level05		H2O2_H2O2	perR	-	level03
L-lysine	argP	-	level05		Magnesium_Mg	perR	+	level03
Thymine	rutR	-	level05		Oxygen_O2	fnr	-	level03
Uracil	rutR	-	level05		Zinc_Zn	perR	+	level03
cAMP	crp	+	level05		L-Glutamine_C5H10N2O3	tnrA	-	level02
Fructose-1,6-bisphosphate	cra	-	level03		L-Isoleucine_C6H13NO2	codY	+	level02
Fructose-1-phosphate	cra	-	level03		L-Valine_C5H11NO2	codY	+	level02
Adenine	gcvA	-	level02		(S)(+)-Allantoin_C4H6N4O3	pucR	+	level01
Formate	fhlA	?	level02		2-Oxoglutarate_C5H4O5	gltC	+	level01
Gluconate	gntR	-	level02		Acetate_C2H3O2	alsR	+	level01
Glycine	gcvA	-	level02		Allantoate_C4H7N4O4	pucR	+	level01
Glyoxylate	allR	-	level02		Citrate_C6H5O7	ccpC	-	level01
Guanine	gcvA	-	level02		D-Fructose_1,6-bisphosphate_C6H12O12P2	cggR	-	level01
L-lysine	exuR	?	level02		D-Galacturonate_C6H9O7	exuR	-	level01
N-acetyl-D-glucosamine-6-phosphate	nagC	-	level02		D-Sorbitol_C6H14O6	gutR	+	level01
O-acetyl-L-serine	cysB	+	level02		D-Xylose_C5H10O5	xylR	-	level01
S-adenosylmethionine	metJ	+	level02		Fe2+_Fe	fur	+	level01
S-allantoin	allR	?	level02		L-Arabinose_C5H10O5	araR	-	level01
Sulphide	cysB	-	level02		L-Arginine_C6H15N4O2	ahrC	+	level01
Thiosulfate	cysB	-	level02		L-Citrulline_C6H13N3O3	rocR	+	level01
(2S,3S)-2-methylcitrate	prpR	+	level01		L-Glutamate_C5H8NO4	gltC	-	level01
(S)-2-acetolactate	ilvY	+	level01		L-Glutamine_C5H10N2O3	glnR	+	level01
(S)-lactate	lldR	+	level01		L-Histidine_C6H9N3O2	hutP	+	level01
2-aceto-2-hydroxy-butanoate	ilvY	+	level01		L-Ornithine_C5H13N2O2	rocR	+	level01
2-deoxy-D-ribose-5-phosphate	deoR	-	level01		Magnesium_Mg	hutP	+	level01
3-(2,3-dihydroxyphenyl)propanoate	mhpR	+	level01		Urate_C5H4N4O3	pucR	+	level01
3-phenylpropanoate	hcaR	?	level01		Zinc_Zn	fur	+	level01
4,5-dihydroxy-2,3-pentanedione	lsrR	-	level01		alpha,alpha'-Trehalose_6-phosphate_C12H22O14P	treR	-	level01
5-dehydro-D-gluconate	idnR	+	level01		sn-Glycerol_3-phosphate_C3H8O6P	glpP	+	level01
Acetate	glcC	+	level01		Malonyl-CoA_C24H34N7O19P3S	fapR	-	level00
Adenosine 5'-phosphosulfate	cbl	-	level01		O-Acetyl-L-serine_C5H9NO4	cymR	-	level00
Choline	betI	-	level01
Cyanate	cynR	+	level01
D-fructuronate	uxuR	-	level01
D-ribose	rbsR	-	level01
D-serine	dsdC	+	level01
D-xylose	xylR	+	level01
Fe2+	yqjI	-	level01
Glycerol	glpR	?	level01
Glycolate	glcC	+	level01
Glyoxylate	iclR	-	level01
Guanine	purR	+	level01
Hypoxanthine	purR	+	level01
Idonate	idnR	+	level01
L-alanine	alaS	+	level01
L-arabinose	araC	+	level01
L-arginine	argR	+	level01
L-asparagine	asnC	-	level01
L-carnitine	caiF	?	level01
L-fuculose-1-phosphate	fucR	+	level01
L-homocysteine	metR	+	level01
L-lactose	lldR	?	level01
L-phenylalanine	tyrR	+	level01
L-rhamnose	rhaR	+	level01
L-rhamnose	rhaS	+	level01
L-tryptophan	trpR	+	level01
L-tryptophan	tyrR	+	level01
L-tyrosine	tyrR	+	level01
Maltotriose	malT	+	level01
Melibiose	melR	+	level01
N-acetylneuraminate	nanR	-	level01
Na+	nhaR	+	level01
Phenylacetyl-CoA	paaX	?	level01
Phosphoenolpyruvate	iclR	?	level01
Pyruvate	iclR	+	level01
Pyruvate	pdhR	-	level01
S-allantoin	allS	+	level01
Thiosulfate	cbl	-	level01
Trehalose	treR	-	level01
Trehalose-6-phosphate	treR	-	level01
Xanthosine	xapR	+	level01
beta-D-galactose	galR	-	level01
beta-D-galactose	galS	-	level01
sn-glycerol-3-phosphate	glpR	-	level01

## Sheet: SCCs_Hierarchical-levels
Escherichia coli
SCC01 : 4
ryfA IS129 IS128 C0614
SCC02 : 3
asnA asnC L-asparagine
SCC03 : 10
aceA ybbW gcl allA S-allantoin allB allR Glyoxylate aceB iclR
SCC04 : 3
nhaA nhaR Na+
SCC05 : 8
galK galS galP mglC mglA galR beta-D-galactose mglB
SCC06 : 3
betT betI Choline
SCC07 : 11
glpK glpB glpC glpF glpD Glycerol glpQ glpT glpR sn-glycerol-3-phosphate glpA
SCC08 : 11
fdhF hycC hycB hycF hycE hycD hycG focB hyfR fhlA Formate
SCC09 : 5
rhaA rhaR L-rhamnose rhaT rhaS
SCC10 : 4
caiB caiF L-carnitine caiT
SCC11 : 6
xylF xylG xylA D-xylose xylH xylR
SCC12 : 6
araE araG araA araC L-arabinose araF
SCC13 : 4
(S)-2-acetolactate 2-aceto-2-hydroxy-butanoate ilvC ilvY
SCC14 : 4
melA Melibiose melB melR
SCC15 : 4
fucK fucR L-fuculose-1-phosphate fucA
SCC16 : 3
paaX Phenylacetyl-CoA paaK
SCC17 : 7
rbsD rbsC rbsA rbsK rbsR D-ribose rbsB
SCC18 : 4
cynX Cyanate cynS cynR
SCC19 : 2
relE relB
SCC20 : 378
exuR ldhA narP phoP bglX sgrR sdiA amn phoB apt lexA bioA ascG gpt gph guaD pabC xanP tdcR hcaC hcaB hcaF hcaE hcaD hcaR 3-phenylpropanoate hcaT gshB rpoN rpoE cpxR dapA lysR ushA mqsA kdgR ecpR torR dxs purT pheP yaaJ qseB maeA cspA ghrA metC cycA lysP avtA livH livJ livM livG sdaA livF otsB otsA mtn Trehalose treF ilvE ilvM atoD atoA ihfB ilvG_2 ilvG_1 adiY ilvH ilvI adiA rcsB ade hns glpE hpt …
level06 : 8
gatR_1 modE birA cdaR atoC lrhA gatR_2 nsrR
level05 : 1
SCC20
level04 : 9
pck kdsA aroF basR ppc aroA aroG aroH eno
level03 : 19
ugpE ugpB ugpC ugpA plsB murC bioB cysN gldA cysD cysC gpsA glcB bioF putA Phosphoenolpyruvate fadR glrR dadX
level02 : 35
SCC03 SCC07 panF ygbL asnB glmY nhaB rstA ytfT ytfQ SCC12 folE yehW ribA yehX yehY Adenosine 5'-phosphosulfate gltS SCC14 acrR putP fdnG fdnH sstT yjfF focA xylE ada purU spf osmF fdoG fdnI ansB L-alanine
level01 : 102
norR envY dicF dicA ffs rseX SCC01 SCC02 SCC04 SCC05 SCC06 SCC08 SCC09 baeR envR feaR ulaR uidR rpiR ipeX cusR glmZ csrB csrC ryeB nadR uhpA mprA yeiL SCC17 cueR zntR rybB bluR zraR aidB nrdR fecI yehT kdpE zur csiR SCC16 rydC comR allS SCC11 yjiE ttdR appY pspF SCC10 dinJ rtcR sokC sokB mgrR rdlB rdlC rdlA rdlD istR-1 mcbR bolA yqjI rnpB agaR sibD yefM micM alaS yqhC micF yiaJ micC micA ryfD ars…
Bacillus subtilis
SCC01 : 28
narG narJ arfM narH tagD glpT glpK glpD glpP sn-Glycerol_3-phosphate_C3H8O6P glpQ qcrC qcrA hmp qcrB cydB cydA ctaA ctaC ctaE ctaD ctaF resD phoP Menaquinone_7_C46H64O2 narI fnr Oxygen_O2
SCC02 : 85
rpsR L-Citrulline_C6H13N3O3 argF argD carB argJ rocC rocA rocG rocE rocD rocR L-Ornithine_C5H13N2O2 rocF carA ahrC L-Arginine_C6H15N4O2 L-Isoleucine_C6H13NO2 ybgE codY L-Valine_C5H11NO2 bcd glnP glnQ yurH pucC ywoE katA Zinc_Zn ykvW yfhA yclO yclN feuA yclQ yfiY yfiZ yclP yusV feuC Fe2+_Fe feuB fur ytmJ ytmN ytmM hutH hutG hutM hutP L-Histidine_C6H9N3O2 ytmL ytlI yjbD perR H2O2_H2O2 pucL pucJ All…
SCC03 : 4
uxaC exuR D-Galacturonate_C6H9O7 exuT
SCC04 : 4
xynP xylR D-Xylose_C5H10O5 xylA
SCC05 : 4
sigF spoVT rsfA sigG
SCC06 : 9
araN araE araA xsa abfA araQ araR L-Arabinose_C5H10O5 araP
SCC07 : 4
treP treR alpha,alpha'-Trehalose_6-phosphate_C12H22O14P treA
SCC08 : 4
gutB gutR D-Sorbitol_C6H14O6 gutP
SCC09 : 6
spo0A sigD sigB sigA sigH abrB
level10 : 2
SCC09 fruR
level09 : 2
fbp fruK
level08 : 1
D-Fructose_1,6-bisphosphate_C6H12O12P2
level07 : 7
senS sigE ybaL ccpA lexA purR citT
level06 : 33
SCC05 yrxA trnD-Trp spoIIID trnB-Gly1 citM tenI rplT trnS-Leu2 trnSL-Val2 trnD-Cys zur rho yqxL trnD-Gly mtrB trnI-Thr trnI-Gly trnB-Phe trnSL-Tyr1 ycbA citR yrzC trnD-Ser hpr azlB yufM trnD-Phe gabR pyrR trnD-Tyr trnJ-Gly yvrH
level05 : 70
rpsD menD odhA katE sigW pyrAB pyrAA asnO asnH csbX bkdR nadB gudB yhcL thrZ tyrS hisC sigM sigL Magnesium_Mg folC sigX yodB med ykrV ycdH cysS gltX guaA gltR sinR pheS ylnE pheT glyS glyQ pabB pabA citA thrS pyrD degU ydaP yceA ybgH ybgJ serS rpmI rpmH brnQ ycdI purS purQ katX purF purL trpE azlC azlD yxkJ trpS gabT valS pyrK pyrG lysS goxB ykgA yflS leuS
level04 : 3
SCC02 lmrA ylpC
level03 : 15
aldY yfmT mmgC ykrU cysK glcT ydiH yhdE yycF ykrZ plsX ackA yxaG acsA ssuD
level02 : 12
SCC01 SCC06 ptsI sigK cysE cssR ccpB sacT mta fabD Acetate_C2H3O2 ptsH
level01 : 66
SCC04 SCC07 yhjM tenA ysiA bltR gerE hrcA yfiA lacR O-Acetyl-L-serine_C5H9NO4 hxlR yrhI yvaN SCC03 yocG SCC08 birA yqzB dctR sigI sigY splA Malonyl-CoA_C24H34N7O19P3S acoR comZ ylbO bmrR comA yfhP hbs ykmA htrA deoR ipi kipR lytR lrpB iolR lrpC xpf lrpA gntR yofA sacY ydfI dnaA ytrA alsR ywfK yvbA ylaC yqfL cggR licR mntR licT kdgR arsR adaA paiB levR ansR paiA xre ctsR
