# Supplementary material for: Feedbacks from the metabolic network to the genetic network reveal regulatory modules in E. coli and B. subtilis
Source: PLoS One. 2018 Oct 4;13(10):e0203311. doi: 10.1371/journal.pone.0203311 (PMC6171850; doi:10.1371/journal.pone.0203311)
Supplement: S3 Table — Contains information about flux balance analysis of the MN of E. coli and B. subtilis: potential carbon food sources, viable carbon food sources, essential reactions of the organism for each viable minimal medium i. (XLSX) [file pone.0203311.s003.xlsx]

## Sheet: Potential_carbon_food_sources
Escherichia coli (Reaction Id)		Bacillus subtilis (Reaction Id)
EX_12ppd_S(e)		EX_cpd00018(e)
EX_15dap(e)		EX_cpd00020(e)
EX_26dap_M(e)		EX_cpd00023(e)
EX_2ddglcn(e)		EX_cpd00024(e)
EX_3hcinnm(e)		EX_cpd00027(e)
EX_3hpppn(e)		EX_cpd00028(e)
EX_4abut(e)		EX_cpd00029(e)
EX_ac(e)		EX_cpd00033(e)
EX_acac(e)		EX_cpd00035(e)
EX_acald(e)		EX_cpd00036(e)
EX_acgam(e)		EX_cpd00039(e)
EX_acmana(e)		EX_cpd00040(e)
EX_acnam(e)		EX_cpd00041(e)
EX_ade(e)		EX_cpd00046(e)
EX_adn(e)		EX_cpd00047(e)
EX_akg(e)		EX_cpd00051(e)
EX_ala_D(e)		EX_cpd00053(e)
EX_ala_L(e)		EX_cpd00054(e)
EX_alltn(e)		EX_cpd00060(e)
EX_amp(e)		EX_cpd00061(e)
EX_arab_L(e)		EX_cpd00064(e)
EX_arg_L(e)		EX_cpd00065(e)
EX_asn_L(e)		EX_cpd00069(e)
EX_asp_L(e)		EX_cpd00072(e)
EX_but(e)		EX_cpd00073(e)
EX_cbl1(e)		EX_cpd00076(e)
EX_chol(e)		EX_cpd00079(e)
EX_cit(e)		EX_cpd00080(e)
EX_crn(e)		EX_cpd00082(e)
EX_csn(e)		EX_cpd00084(e)
EX_cynt(e)		EX_cpd00085(e)
EX_cys_L(e)		EX_cpd00089(e)
EX_cytd(e)		EX_cpd00091(e)
EX_dad_2(e)		EX_cpd00092(e)
EX_dcyt(e)		EX_cpd00098(e)
EX_dgsn(e)		EX_cpd00100(e)
EX_dha(e)		EX_cpd00104(e)
EX_din(e)		EX_cpd00105(e)
EX_dms(e)		EX_cpd00106(e)
EX_dmso(e)		EX_cpd00107(e)
EX_duri(e)		EX_cpd00108(e)
EX_etoh(e)		EX_cpd00117(e)
EX_for(e)		EX_cpd00119(e)
EX_fru(e)		EX_cpd00121(e)
EX_fuc1p_L(e)		EX_cpd00122(e)
EX_fuc_L(e)		EX_cpd00126(e)
EX_fum(e)		EX_cpd00128(e)
EX_g6p(e)		EX_cpd00129(e)
EX_gal(e)		EX_cpd00130(e)
EX_galct_D(e)		EX_cpd00132(e)
EX_galctn_D(e)		EX_cpd00137(e)
EX_galt(e)		EX_cpd00138(e)
EX_galur(e)		EX_cpd00139(e)
EX_gam(e)		EX_cpd00141(e)
EX_gbbtn(e)		EX_cpd00142(e)
EX_glc(e)		EX_cpd00146(e)
EX_glcn(e)		EX_cpd00154(e)
EX_glcr(e)		EX_cpd00155(e)
EX_glcur(e)		EX_cpd00156(e)
EX_gln_L(e)		EX_cpd00157(e)
EX_glu_L(e)		EX_cpd00158(e)
EX_gly(e)		EX_cpd00159(e)
EX_glyald(e)		EX_cpd00161(e)
EX_glyb(e)		EX_cpd00162(e)
EX_glyc3p(e)		EX_cpd00164(e)
EX_glyc(e)		EX_cpd00169(e)
EX_glyclt(e)		EX_cpd00176(e)
EX_gsn(e)		EX_cpd00179(e)
EX_gua(e)		EX_cpd00182(e)
EX_hdca(e)		EX_cpd00184(e)
EX_his_L(e)		EX_cpd00185(e)
EX_hxan(e)		EX_cpd00186(e)
EX_idon_L(e)		EX_cpd00207(e)
EX_ile_L(e)		EX_cpd00208(e)
EX_indole(e)		EX_cpd00210(e)
EX_ins(e)		EX_cpd00212(e)
EX_lac_D(e)		EX_cpd00216(e)
EX_lac_L(e)		EX_cpd00218(e)
EX_lcts(e)		EX_cpd00220(e)
EX_leu_L(e)		EX_cpd00222(e)
EX_lys_L(e)		EX_cpd00224(e)
EX_mal_L(e)		EX_cpd00226(e)
EX_malt(e)		EX_cpd00232(e)
EX_malthx(e)		EX_cpd00235(e)
EX_maltpt(e)		EX_cpd00246(e)
EX_malttr(e)		EX_cpd00249(e)
EX_maltttr(e)		EX_cpd00266(e)
EX_man6p(e)		EX_cpd00274(e)
EX_man(e)		EX_cpd00276(e)
EX_melib(e)		EX_cpd00280(e)
EX_met_D(e)		EX_cpd00281(e)
EX_met_L(e)		EX_cpd00284(e)
EX_mnl(e)		EX_cpd00285(e)
EX_nac(e)		EX_cpd00288(e)
EX_nad(e)		EX_cpd00298(e)
EX_nmn(e)		EX_cpd00300(e)
EX_ocdca(e)		EX_cpd00305(e)
EX_orn(e)		EX_cpd00307(e)
EX_phe_L(e)		EX_cpd00309(e)
EX_pnto_R(e)		EX_cpd00311(e)
EX_pppn(e)		EX_cpd00314(e)
EX_pro_L(e)		EX_cpd00322(e)
EX_ptrc(e)		EX_cpd00363(e)
EX_pyr(e)		EX_cpd00367(e)
EX_rib_D(e)		EX_cpd00381(e)
EX_rmn(e)		EX_cpd00382(e)
EX_sbt_D(e)		EX_cpd00386(e)
EX_ser_D(e)		EX_cpd00393(e)
EX_ser_L(e)		EX_cpd00395(e)
EX_spmd(e)		EX_cpd00396(e)
EX_succ(e)		EX_cpd00415(e)
EX_sucr(e)		EX_cpd00417(e)
EX_tartr_L(e)		EX_cpd00423(e)
EX_taur(e)		EX_cpd00432(e)
EX_thm(e)		EX_cpd00438(e)
EX_thr_L(e)		EX_cpd00457(e)
EX_thymd(e)		EX_cpd00464(e)
EX_tma(e)		EX_cpd00482(e)
EX_tmao(e)		EX_cpd00485(e)
EX_tre(e)		EX_cpd00492(e)
EX_trp_L(e)		EX_cpd00540(e)
EX_tsul(e)		EX_cpd00541(e)
EX_ttdca(e)		EX_cpd00550(e)
EX_tyr_L(e)		EX_cpd00588(e)
EX_ura(e)		EX_cpd00609(e)
EX_urea(e)		EX_cpd00637(e)
EX_uri(e)		EX_cpd00644(e)
EX_val_L(e)		EX_cpd00652(e)
EX_xan(e)		EX_cpd00654(e)
EX_xtsn(e)		EX_cpd00681(e)
EX_xyl_D(e)		EX_cpd00700(e)
		EX_cpd00727(e)
		EX_cpd00738(e)
		EX_cpd00751(e)
		EX_cpd00765(e)
		EX_cpd00793(e)
		EX_cpd00794(e)
		EX_cpd00870(e)
		EX_cpd00988(e)
		EX_cpd00989(e)
		EX_cpd01017(e)
		EX_cpd01030(e)
		EX_cpd01055(e)
		EX_cpd01092(e)
		EX_cpd01132(e)
		EX_cpd01171(e)
		EX_cpd01187(e)
		EX_cpd01200(e)
		EX_cpd01217(e)
		EX_cpd01242(e)
		EX_cpd01262(e)
		EX_cpd01293(e)
		EX_cpd01415(e)
		EX_cpd01553(e)
		EX_cpd01570(e)
		EX_cpd01571(e)
		EX_cpd01572(e)
		EX_cpd01665(e)
		EX_cpd01939(e)
		EX_cpd01947(e)
		EX_cpd01981(e)
		EX_cpd01991(e)
		EX_cpd02241(e)
		EX_cpd02274(e)
		EX_cpd03048(e)
		EX_cpd03161(e)
		EX_cpd03198(e)
		EX_cpd03424(e)
		EX_cpd03454(e)
		EX_cpd03535(e)
		EX_cpd03696(e)
		EX_cpd03701(e)
		EX_cpd03724(e)
		EX_cpd03727(e)
		EX_cpd03805(e)
		EX_cpd03884(e)
		EX_cpd04761(e)
		EX_cpd05158(e)
		EX_cpd05190(e)
		EX_cpd05240(e)
		EX_cpd07061(e)
		EX_cpd08023(e)
		EX_cpd08305(e)
		EX_cpd08306(e)
		EX_cpd08376(e)
		EX_cpd08928(e)
		EX_cpd09878(e)
		EX_cpd11575(e)
		EX_cpd11577(e)
		EX_cpd11578(e)
		EX_cpd11579(e)
		EX_cpd11580(e)
		EX_cpd11581(e)
		EX_cpd11582(e)
		EX_cpd11583(e)
		EX_cpd11584(e)
		EX_cpd11585(e)
		EX_cpd11586(e)
		EX_cpd11587(e)
		EX_cpd11588(e)
		EX_cpd11589(e)
		EX_cpd11590(e)
		EX_cpd11591(e)
		EX_cpd11592(e)
		EX_cpd11593(e)
		EX_cpd11594(e)
		EX_cpd11596(e)
		EX_cpd11597(e)
		EX_cpd11599(e)
		EX_cpd15471(e)
		EX_cpd15585(e)

## Sheet: Viable_carbon_food_sources
Escherichia coli			Bacillus subtilis
Oxygen and Reaction Id	Growth rate (FBA)		Oxygen and Reaction Id	Growth rate (FBA)
aerobic EX_12ppd_S(e)	0.50395		aerobic EX_cpd00018(e)	1.3218
aerobic EX_2ddglcn(e)	0.83111		aerobic EX_cpd00020(e)	0.65286
aerobic EX_3hcinnm(e)	1.0978		aerobic EX_cpd00023(e)	0.94663
aerobic EX_3hpppn(e)	1.1254		aerobic EX_cpd00024(e)	0.94663
aerobic EX_4abut(e)	0.61392		aerobic EX_cpd00027(e)	1.5669
aerobic EX_ac(e)	0.23439		aerobic EX_cpd00029(e)	0.45241
aerobic EX_acac(e)	0.51349		aerobic EX_cpd00033(e)	0.39172
aerobic EX_acald(e)	0.34213		aerobic EX_cpd00035(e)	0.78344
aerobic EX_acgam(e)	1.214		aerobic EX_cpd00036(e)	0.90482
aerobic EX_acmana(e)	1.214		aerobic EX_cpd00040(e)	0.26115
aerobic EX_acnam(e)	1.5795		aerobic EX_cpd00041(e)	0.78344
aerobic EX_adn(e)	0.90272		aerobic EX_cpd00046(e)	1.3183
aerobic EX_akg(e)	0.59314		aerobic EX_cpd00047(e)	0.13057
aerobic EX_ala_D(e)	0.4225		aerobic EX_cpd00051(e)	0.94663
aerobic EX_ala_L(e)	0.4225		aerobic EX_cpd00053(e)	0.94663
aerobic EX_alltn(e)	0.15921		aerobic EX_cpd00054(e)	0.65286
aerobic EX_arab_L(e)	0.78601		aerobic EX_cpd00060(e)	1.3572
aerobic EX_arg_L(e)	0.78416		aerobic EX_cpd00061(e)	0.65286
aerobic EX_asn_L(e)	0.45241		aerobic EX_cpd00064(e)	0.94663
aerobic EX_asp_L(e)	0.45141		aerobic EX_cpd00072(e)	1.5669
aerobic EX_but(e)	0.60256		aerobic EX_cpd00076(e)	3.1337
aerobic EX_cit(e)	0.6741		aerobic EX_cpd00079(e)	1.5669
aerobic EX_cytd(e)	0.87209		aerobic EX_cpd00080(e)	0.90482
aerobic EX_dad_2(e)	0.93841		aerobic EX_cpd00082(e)	1.5669
aerobic EX_dcyt(e)	0.90667		aerobic EX_cpd00084(e)	0.65873
aerobic EX_dgsn(e)	0.91492		aerobic EX_cpd00089(e)	1.5669
aerobic EX_dha(e)	0.47854		aerobic EX_cpd00091(e)	1.3183
aerobic EX_din(e)	0.92521		aerobic EX_cpd00100(e)	0.90482
aerobic EX_duri(e)	0.89555		aerobic EX_cpd00105(e)	1.3057
aerobic EX_etoh(e)	0.38828		aerobic EX_cpd00106(e)	0.78344
aerobic EX_fru(e)	0.95696		aerobic EX_cpd00108(e)	1.5669
aerobic EX_fuc_L(e)	0.91489		aerobic EX_cpd00117(e)	0.78344
aerobic EX_fum(e)	0.43937		aerobic EX_cpd00121(e)	1.3572
aerobic EX_g6p(e)	0.99176		aerobic EX_cpd00122(e)	2.0892
aerobic EX_gal(e)	0.94553		aerobic EX_cpd00126(e)	1.1896
aerobic EX_galct_D(e)	0.66355		aerobic EX_cpd00129(e)	0.94663
aerobic EX_galctn_D(e)	0.83111		aerobic EX_cpd00130(e)	0.78344
aerobic EX_galt(e)	1.0086		aerobic EX_cpd00132(e)	0.78344
aerobic EX_galur(e)	0.76409		aerobic EX_cpd00137(e)	0.94663
aerobic EX_gam(e)	0.95727		aerobic EX_cpd00138(e)	1.5669
aerobic EX_glc(e)	0.95697		aerobic EX_cpd00139(e)	0.39172
aerobic EX_glcn(e)	0.87733		aerobic EX_cpd00141(e)	0.90482
aerobic EX_glcr(e)	0.66355		aerobic EX_cpd00142(e)	0.90482
aerobic EX_glcur(e)	0.76409		aerobic EX_cpd00154(e)	1.3057
aerobic EX_gln_L(e)	0.64389		aerobic EX_cpd00157(e)	0.78344
aerobic EX_glu_L(e)	0.6741		aerobic EX_cpd00158(e)	3.1337
aerobic EX_gly(e)	0.11037		aerobic EX_cpd00159(e)	0.78344
aerobic EX_glyald(e)	0.48375		aerobic EX_cpd00161(e)	0.90482
aerobic EX_glyc3p(e)	0.59974		aerobic EX_cpd00162(e)	0.45241
aerobic EX_glyc(e)	0.55542		aerobic EX_cpd00164(e)	1.3057
aerobic EX_glyclt(e)	0.1769		aerobic EX_cpd00169(e)	0.65286
aerobic EX_gsn(e)	0.87847		aerobic EX_cpd00176(e)	1.4363
aerobic EX_hdca(e)	2.7842		aerobic EX_cpd00179(e)	3.1337
aerobic EX_idon_L(e)	0.86693		aerobic EX_cpd00182(e)	1.3218
aerobic EX_ins(e)	0.88916		aerobic EX_cpd00184(e)	1.8299
aerobic EX_lac_D(e)	0.41281		aerobic EX_cpd00185(e)	1.3057
aerobic EX_lac_L(e)	0.37528		aerobic EX_cpd00186(e)	0.94663
aerobic EX_lcts(e)	1.9026		aerobic EX_cpd00207(e)	0.39267
aerobic EX_mal_L(e)	0.43937		aerobic EX_cpd00208(e)	3.1337
aerobic EX_malt(e)	1.9142		aerobic EX_cpd00212(e)	1.5669
aerobic EX_malthx(e)	5.835		aerobic EX_cpd00222(e)	1.4363
aerobic EX_maltpt(e)	4.8317		aerobic EX_cpd00224(e)	1.3057
aerobic EX_malttr(e)	2.8713		aerobic EX_cpd00232(e)	2.742
aerobic EX_maltttr(e)	3.8284		aerobic EX_cpd00235(e)	1.5669
aerobic EX_man6p(e)	0.99176		aerobic EX_cpd00246(e)	1.3218
aerobic EX_man(e)	0.95696		aerobic EX_cpd00249(e)	1.3183
aerobic EX_melib(e)	1.9026		aerobic EX_cpd00274(e)	0.94663
aerobic EX_mnl(e)	1.025		aerobic EX_cpd00276(e)	1.5669
aerobic EX_ocdca(e)	3.1281		aerobic EX_cpd00280(e)	1.3057
aerobic EX_orn(e)	0.80347		aerobic EX_cpd00281(e)	0.90482
aerobic EX_pppn(e)	1.1916		aerobic EX_cpd00284(e)	1.4363
aerobic EX_pro_L(e)	0.76227		aerobic EX_cpd00285(e)	0.45241
aerobic EX_ptrc(e)	0.73107		aerobic EX_cpd00288(e)	1.5669
aerobic EX_pyr(e)	0.34848		aerobic EX_cpd00298(e)	1.8299
aerobic EX_rib_D(e)	0.75134		aerobic EX_cpd00300(e)	0.26178
aerobic EX_rmn(e)	0.91489		aerobic EX_cpd00309(e)	0.39267
aerobic EX_sbt_D(e)	1.025		aerobic EX_cpd00314(e)	1.6974
aerobic EX_ser_D(e)	0.34848		aerobic EX_cpd00363(e)	0.45241
aerobic EX_ser_L(e)	0.35597		aerobic EX_cpd00367(e)	1.3183
aerobic EX_succ(e)	0.46947		aerobic EX_cpd00382(e)	4.7006
aerobic EX_sucr(e)	1.9142		aerobic EX_cpd00386(e)	0.78344
aerobic EX_tartr_L(e)	0.36715		aerobic EX_cpd00396(e)	1.6974
aerobic EX_thr_L(e)	0.54217		aerobic EX_cpd00417(e)	1.4363
aerobic EX_tre(e)	1.9142		aerobic EX_cpd00432(e)	0.65286
aerobic EX_trp_L(e)	0.36284		aerobic EX_cpd00438(e)	1.3923
aerobic EX_ttdca(e)	2.3969		aerobic EX_cpd00482(e)	0.65286
aerobic EX_uri(e)	0.85908		aerobic EX_cpd00485(e)	1.5669
aerobic EX_xtsn(e)	0.85853		aerobic EX_cpd00492(e)	2.0892
aerobic EX_xyl_D(e)	0.78601		aerobic EX_cpd00550(e)	0.65286
anaerobic EX_2ddglcn(e)	0.22793		aerobic EX_cpd00588(e)	1.6974
anaerobic EX_acgam(e)	0.32627		aerobic EX_cpd00609(e)	0.94663
anaerobic EX_acmana(e)	0.32627		aerobic EX_cpd00652(e)	0.94663
anaerobic EX_acnam(e)	0.40783		aerobic EX_cpd00654(e)	1.3724
anaerobic EX_adn(e)	0.38235		aerobic EX_cpd00727(e)	0.39172
anaerobic EX_akg(e)	0.11754		aerobic EX_cpd00738(e)	0.65286
anaerobic EX_ala_D(e)	0.040049		aerobic EX_cpd00794(e)	3.1337
anaerobic EX_ala_L(e)	0.040049		aerobic EX_cpd00988(e)	1.3218
anaerobic EX_alltn(e)	0.074702		aerobic EX_cpd00989(e)	1.3183
anaerobic EX_arab_L(e)	0.22187		aerobic EX_cpd01030(e)	1.5669
anaerobic EX_arg_L(e)	0.028427		aerobic EX_cpd01092(e)	0.26115
anaerobic EX_asn_L(e)	0.10368		aerobic EX_cpd01171(e)	1.6974
anaerobic EX_asp_L(e)	0.10312		aerobic EX_cpd01200(e)	3.1337
anaerobic EX_cit(e)	0.13256		aerobic EX_cpd01242(e)	1.3572
anaerobic EX_cytd(e)	0.39393		aerobic EX_cpd01262(e)	4.7006
anaerobic EX_dad_2(e)	0.3465		aerobic EX_cpd01570(e)	1.3218
anaerobic EX_dcyt(e)	0.35867		aerobic EX_cpd01571(e)	1.3183
anaerobic EX_dgsn(e)	0.34844		aerobic EX_cpd01572(e)	1.3183
anaerobic EX_dha(e)	0.14942		aerobic EX_cpd01665(e)	0.65286
anaerobic EX_din(e)	0.31604		aerobic EX_cpd03198(e)	3.1337
anaerobic EX_duri(e)	0.33108		aerobic EX_cpd03454(e)	1.3183
anaerobic EX_fru(e)	0.29884		aerobic EX_cpd03535(e)	0.94663
anaerobic EX_fuc_L(e)	0.15761		aerobic EX_cpd03696(e)	1.5669
anaerobic EX_fum(e)	0.09105		aerobic EX_cpd08928(e)	0.90482
anaerobic EX_g6p(e)	0.38035		aerobic EX_cpd11579(e)	0.13175
anaerobic EX_gal(e)	0.27168		aerobic EX_cpd11580(e)	1.42
anaerobic EX_galct_D(e)	0.21014		aerobic EX_cpd11591(e)	1.8096
anaerobic EX_galctn_D(e)	0.22793		aerobic EX_cpd11594(e)	9.4012
anaerobic EX_galt(e)	0.25474		aerobic EX_cpd15585(e)	1.9586
anaerobic EX_galur(e)	0.26268
anaerobic EX_gam(e)	0.29908
anaerobic EX_glc(e)	0.29884
anaerobic EX_glcn(e)	0.24323
anaerobic EX_glcr(e)	0.21014
anaerobic EX_glcur(e)	0.26268
anaerobic EX_gln_L(e)	0.038316
anaerobic EX_glu_L(e)	0.12616
anaerobic EX_glyald(e)	0.16373
anaerobic EX_glyc3p(e)	0.20979
anaerobic EX_glyc(e)	0.10958
anaerobic EX_gsn(e)	0.38449
anaerobic EX_idon_L(e)	0.20828
anaerobic EX_ins(e)	0.35154
anaerobic EX_lac_D(e)	0.036827
anaerobic EX_lcts(e)	0.57052
anaerobic EX_mal_L(e)	0.073938
anaerobic EX_malt(e)	0.59769
anaerobic EX_malthx(e)	2.0104
anaerobic EX_maltpt(e)	1.6029
anaerobic EX_malttr(e)	0.89653
anaerobic EX_maltttr(e)	1.1954
anaerobic EX_man6p(e)	0.38035
anaerobic EX_man(e)	0.29884
anaerobic EX_melib(e)	0.57052
anaerobic EX_mnl(e)	0.25809
anaerobic EX_orn(e)	0.052947
anaerobic EX_pyr(e)	0.072234
anaerobic EX_rib_D(e)	0.14037
anaerobic EX_rmn(e)	0.15761
anaerobic EX_sbt_D(e)	0.25809
anaerobic EX_ser_D(e)	0.072234
anaerobic EX_ser_L(e)	0.075769
anaerobic EX_sucr(e)	0.59769
anaerobic EX_tartr_L(e)	0.10243
anaerobic EX_tre(e)	0.59769
anaerobic EX_trp_L(e)	0.09712
anaerobic EX_uri(e)	0.36489
anaerobic EX_xtsn(e)	0.34753
anaerobic EX_xyl_D(e)	0.22187

## Sheet: E coli_media_and_essential_reactions
Growth media (Oxygen and Carbon compound ID)	Essential Reactions (IDs)
aerobic EX_12ppd_S(e)	12PPDt	A5PISO	ACCOACr	ACGK	ACGS	ACHBS	ACLS	ACODA	ACONT	ACOTA	ADCL	ADCS	ADMDCr	ADSK	ADSL1r	ADSL2r	ADSS	AGMHE	AGPR	AICART	AIRC2	AIRC3	ALAALAr	ALATA_L	ANPRT	ANS	APRAUR	ARGSL	ARGSS	ASAD	ASP1DC	ASPCT	ASPK	ASPTA	ATPPRT	BPNT	BiomassEcoli	C120SN	C140SN	C141SN	C160SN	C161SN	C181SN	CHORM	CHORS	CLPNS_EC	CS	CTPS2	CYSS
aerobic EX_2ddglcn(e)	A5PISO	ACCOACr	ACGK	ACGS	ACHBS	ACLS	ACODA	ACONT	ACOTA	ADCL	ADCS	ADMDCr	ADSK	ADSL1r	ADSL2r	ADSS	AGMHE	AGPR	AICART	AIRC2	AIRC3	ALAALAr	ALATA_L	ANPRT	ANS	APRAUR	ARGSL	ARGSS	ASAD	ASP1DC	ASPCT	ASPK	ASPTA	ATPPRT	BPNT	BiomassEcoli	C120SN	C140SN	C141SN	C160SN	C161SN	C181SN	CHORM	CHORS	CLPNS_EC	CS	CTPS2	CYSS	CYSTL
aerobic EX_3hcinnm(e)	3HCINNMH	A5PISO	ACCOACr	ACGK	ACGS	ACHBS	ACLS	ACODA	ACONT	ACOTA	ADCL	ADCS	ADMDCr	ADSK	ADSL1r	ADSL2r	ADSS	AGMHE	AGPR	AICART	AIRC2	AIRC3	ALAALAr	ALATA_L	ANPRT	ANS	APRAUR	ARGSL	ARGSS	ASAD	ASPCT	ASPK	ASPTA	ATPPRT	BPNT	BiomassEcoli	C120SN	C140SN	C141SN	C160SN	C161SN	C181SN	CHORM	CHORS	CLPNS_EC	CS	CTPS2	CYSS	CYSTL
aerobic EX_3hpppn(e)	3HPPPNH	A5PISO	ACCOACr	ACGK	ACGS	ACHBS	ACLS	ACODA	ACONT	ACOTA	ADCL	ADCS	ADMDCr	ADSK	ADSL1r	ADSL2r	ADSS	AGMHE	AGPR	AICART	AIRC2	AIRC3	ALAALAr	ALATA_L	ANPRT	ANS	APRAUR	ARGSL	ARGSS	ASAD	ASP1DC	ASPCT	ASPK	ASPTA	ATPPRT	BPNT	BiomassEcoli	C120SN	C140SN	C141SN	C160SN	C161SN	C181SN	CHORM	CHORS	CLPNS_EC	CS	CTPS2	CYSS
aerobic EX_4abut(e)	A5PISO	ABTA	ACCOACr	ACGK	ACGS	ACHBS	ACLS	ACODA	ACONT	ACOTA	ADCL	ADCS	ADMDCr	ADSK	ADSL1r	ADSL2r	ADSS	AGMHE	AGPR	AICART	AIRC2	AIRC3	ALAALAr	ALATA_L	ANPRT	ANS	APRAUR	ARGSL	ARGSS	ASAD	ASP1DC	ASPCT	ASPK	ASPTA	ATPPRT	BPNT	BiomassEcoli	C120SN	C140SN	C141SN	C160SN	C161SN	C181SN	CHORM	CHORS	CLPNS_EC	CS	CTPS2	CYSS
aerobic EX_ac(e)	A5PISO	ACCOACr	ACGK	ACGS	ACHBS	ACLS	ACODA	ACONT	ACOTA	ACt2r	ADCL	ADCS	ADMDCr	ADSK	ADSL1r	ADSL2r	ADSS	AGMHE	AGPR	AICART	AIRC2	AIRC3	ALAALAr	ALATA_L	ANPRT	ANS	APRAUR	ARGSL	ARGSS	ASAD	ASP1DC	ASPCT	ASPK	ASPTA	ATPPRT	ATPS4r	BPNT	BiomassEcoli	C120SN	C140SN	C141SN	C160SN	C161SN	C181SN	CHORM	CHORS	CLPNS_EC	CO2t	CS
aerobic EX_acac(e)	A5PISO	ACACCT	ACACT1r	ACACt2	ACCOACr	ACGK	ACGS	ACHBS	ACLS	ACODA	ACONT	ACOTA	ADCL	ADCS	ADMDCr	ADSK	ADSL1r	ADSL2r	ADSS	AGMHE	AGPR	AICART	AIRC2	AIRC3	ALAALAr	ALATA_L	ANPRT	ANS	APRAUR	ARGSL	ARGSS	ASAD	ASPCT	ASPK	ASPTA	ATPPRT	BPNT	BiomassEcoli	C120SN	C140SN	C141SN	C160SN	C161SN	C181SN	CHORM	CHORS	CLPNS_EC	CS	CTPS2
aerobic EX_acald(e)	A5PISO	ACALDt	ACCOACr	ACGK	ACGS	ACHBS	ACLS	ACODA	ACONT	ACOTA	ADCL	ADCS	ADMDCr	ADSK	ADSL1r	ADSL2r	ADSS	AGMHE	AGPR	AICART	AIRC2	AIRC3	ALAALAr	ALATA_L	ANPRT	ANS	APRAUR	ARGSL	ARGSS	ASAD	ASPCT	ASPK	ASPTA	ATPPRT	BPNT	BiomassEcoli	C120SN	C140SN	C141SN	C160SN	C161SN	C181SN	CHORM	CHORS	CLPNS_EC	CS	CTPS2	CYSS	CYSTL
aerobic EX_acgam(e)	A5PISO	ACCOACr	ACGApts	ACGK	ACGS	ACHBS	ACLS	ACODA	ACONT	ACOTA	ADCL	ADCS	ADMDCr	ADSK	ADSL1r	ADSL2r	ADSS	AGDC	AGMHE	AGPR	AICART	AIRC2	AIRC3	ALAALAr	ALATA_L	ANPRT	ANS	APRAUR	ARGSL	ARGSS	ASAD	ASP1DC	ASPCT	ASPK	ASPTA	ATPPRT	BPNT	BiomassEcoli	C120SN	C140SN	C141SN	C160SN	C161SN	C181SN	CHORM	CHORS	CLPNS_EC	CS	CTPS2
aerobic EX_acmana(e)	A5PISO	ACCOACr	ACGK	ACGS	ACHBS	ACLS	ACMANApts	ACODA	ACONT	ACOTA	ADCL	ADCS	ADMDCr	ADSK	ADSL1r	ADSL2r	ADSS	AGDC	AGMHE	AGPR	AICART	AIRC2	AIRC3	ALAALAr	ALATA_L	AMANAPE	ANPRT	ANS	APRAUR	ARGSL	ARGSS	ASAD	ASP1DC	ASPCT	ASPK	ASPTA	ATPPRT	BPNT	BiomassEcoli	C120SN	C140SN	C141SN	C160SN	C161SN	C181SN	CHORM	CHORS	CLPNS_EC	CS
aerobic EX_acnam(e)	A5PISO	ACCOACr	ACGK	ACGS	ACHBS	ACLS	ACNAMt2	ACNML	ACODA	ACONT	ACOTA	ADCL	ADCS	ADMDCr	ADSK	ADSL1r	ADSL2r	ADSS	AGDC	AGMHE	AGPR	AICART	AIRC2	AIRC3	ALAALAr	ALATA_L	AMANAPE	AMANK	ANPRT	ANS	APRAUR	ARGSL	ARGSS	ASAD	ASP1DC	ASPCT	ASPK	ASPTA	ATPPRT	BPNT	BiomassEcoli	C120SN	C140SN	C141SN	C160SN	C161SN	C181SN	CHORM	CHORS
aerobic EX_adn(e)	A5PISO	ACCOACr	ACGK	ACGS	ACHBS	ACLS	ACODA	ACONT	ACOTA	ADCL	ADCS	ADMDCr	ADSK	AGMHE	AGPR	AICART	ALAALAr	ALATA_L	ANPRT	ANS	APRAUR	ARGSL	ARGSS	ASAD	ASP1DC	ASPCT	ASPK	ASPTA	ATPPRT	BPNT	BiomassEcoli	C120SN	C140SN	C141SN	C160SN	C161SN	C181SN	CHORM	CHORS	CLPNS_EC	CS	CTPS2	CYSS	CYSTL	DAGK_EC	DAPDC	DAPE	DASYN_EC	DB4PS
aerobic EX_akg(e)	A5PISO	ACCOACr	ACGK	ACGS	ACHBS	ACLS	ACODA	ACOTA	ADCL	ADCS	ADMDCr	ADSK	ADSL1r	ADSL2r	ADSS	AGMHE	AGPR	AICART	AIRC2	AIRC3	AKGt2r	ALAALAr	ALATA_L	ANPRT	ANS	APRAUR	ARGSL	ARGSS	ASAD	ASPCT	ASPK	ASPTA	ATPPRT	BPNT	BiomassEcoli	C120SN	C140SN	C141SN	C160SN	C161SN	C181SN	CHORM	CHORS	CLPNS_EC	CTPS2	CYSS	CYSTL	DAGK_EC	DAPDC
aerobic EX_ala_D(e)	A5PISO	ACCOACr	ACGK	ACGS	ACHBS	ACLS	ACODA	ACONT	ACOTA	ADCL	ADCS	ADMDCr	ADSK	ADSL1r	ADSL2r	ADSS	AGMHE	AGPR	AICART	AIRC2	AIRC3	ALAALAr	ANPRT	ANS	APRAUR	ARGSL	ARGSS	ASAD	ASP1DC	ASPCT	ASPK	ASPTA	ATPPRT	BPNT	BiomassEcoli	C120SN	C140SN	C141SN	C160SN	C161SN	C181SN	CHORM	CHORS	CLPNS_EC	CS	CTPS2	CYSS	CYSTL	DAGK_EC
aerobic EX_ala_L(e)	A5PISO	ACCOACr	ACGK	ACGS	ACHBS	ACLS	ACODA	ACONT	ACOTA	ADCL	ADCS	ADMDCr	ADSK	ADSL1r	ADSL2r	ADSS	AGMHE	AGPR	AICART	AIRC2	AIRC3	ALAALAr	ANPRT	ANS	APRAUR	ARGSL	ARGSS	ASAD	ASP1DC	ASPCT	ASPK	ASPTA	ATPPRT	BPNT	BiomassEcoli	C120SN	C140SN	C141SN	C160SN	C161SN	C181SN	CHORM	CHORS	CLPNS_EC	CS	CTPS2	CYSS	CYSTL	DAGK_EC
aerobic EX_alltn(e)	A5PISO	ACCOACr	ACGK	ACGS	ACHBS	ACLS	ACODA	ACONT	ACOTA	ADCL	ADCS	ADMDCr	ADSK	ADSL1r	ADSL2r	ADSS	AGMHE	AGPR	AICART	AIRC2	AIRC3	ALAALAr	ALATA_L	ALLTAH	ALLTN	ALLTNt2r	ANPRT	ANS	APRAUR	ARGSL	ARGSS	ASAD	ASP1DC	ASPCT	ASPK	ASPTA	ATPPRT	BPNT	BiomassEcoli	C120SN	C140SN	C141SN	C160SN	C161SN	C181SN	CHORM	CHORS	CLPNS_EC	CO2t
aerobic EX_arab_L(e)	A5PISO	ACCOACr	ACGK	ACGS	ACHBS	ACLS	ACODA	ACONT	ACOTA	ADCL	ADCS	ADMDCr	ADSK	ADSL1r	ADSL2r	ADSS	AGMHE	AGPR	AICART	AIRC2	AIRC3	ALAALAr	ALATA_L	ANPRT	ANS	APRAUR	ARAI	ARGSL	ARGSS	ASAD	ASP1DC	ASPCT	ASPK	ASPTA	ATPPRT	BPNT	BiomassEcoli	C120SN	C140SN	C141SN	C160SN	C161SN	C181SN	CHORM	CHORS	CLPNS_EC	CS	CTPS2	CYSS
aerobic EX_arg_L(e)	A5PISO	ACCOACr	ACHBS	ACLS	ADCL	ADCS	ADMDCr	ADSK	ADSL1r	ADSL2r	ADSS	AGMHE	AICART	AIRC2	AIRC3	ALAALAr	ALATA_L	ANPRT	ANS	APRAUR	ASAD	ASPCT	ASPK	ASPTA	ATPPRT	BPNT	BiomassEcoli	C120SN	C140SN	C141SN	C160SN	C161SN	C181SN	CHORM	CHORS	CLPNS_EC	CTPS2	CYSS	CYSTL	DAGK_EC	DAPDC	DAPE	DASYN_EC	DB4PS	DDPA	DHAD1	DHAD2	DHDPRy	DHDPS
aerobic EX_asn_L(e)	A5PISO	ACCOACr	ACGK	ACGS	ACHBS	ACLS	ACODA	ACONT	ACOTA	ADCL	ADCS	ADMDCr	ADSK	ADSL1r	ADSL2r	ADSS	AGMHE	AGPR	AICART	AIRC2	AIRC3	ALAALAr	ALATA_L	ANPRT	ANS	APRAUR	ARGSL	ARGSS	ASAD	ASNN	ASP1DC	ASPCT	ASPK	ATPPRT	BPNT	BiomassEcoli	C120SN	C140SN	C141SN	C160SN	C161SN	C181SN	CHORM	CHORS	CLPNS_EC	CO2t	CS	CTPS2	CYSS
aerobic EX_asp_L(e)	A5PISO	ACCOACr	ACGK	ACGS	ACHBS	ACLS	ACODA	ACONT	ACOTA	ADCL	ADCS	ADMDCr	ADSK	ADSL1r	ADSL2r	ADSS	AGMHE	AGPR	AICART	AIRC2	AIRC3	ALAALAr	ALATA_L	ANPRT	ANS	APRAUR	ARGSL	ARGSS	ASAD	ASP1DC	ASPCT	ASPK	ATPPRT	BPNT	BiomassEcoli	C120SN	C140SN	C141SN	C160SN	C161SN	C181SN	CHORM	CHORS	CLPNS_EC	CO2t	CS	CTPS2	CYSS	CYSTL
aerobic EX_but(e)	A5PISO	ACACT1r	ACCOACr	ACGK	ACGS	ACHBS	ACLS	ACODA	ACONT	ACOTA	ADCL	ADCS	ADMDCr	ADSK	ADSL1r	ADSL2r	ADSS	AGMHE	AGPR	AICART	AIRC2	AIRC3	ALAALAr	ALATA_L	ANPRT	ANS	APRAUR	ARGSL	ARGSS	ASAD	ASPCT	ASPK	ASPTA	ATPPRT	BPNT	BUTCT	BUTt2r	BiomassEcoli	C120SN	C140SN	C141SN	C160SN	C161SN	C181SN	CHORM	CHORS	CLPNS_EC	CS	CTPS2
aerobic EX_cit(e)	A5PISO	ACCOACr	ACGK	ACGS	ACHBS	ACLS	ACODA	ACONT	ACOTA	ADCL	ADCS	ADMDCr	ADSK	ADSL1r	ADSL2r	ADSS	AGMHE	AGPR	AICART	AIRC2	AIRC3	ALAALAr	ALATA_L	ANPRT	ANS	APRAUR	ARGSL	ARGSS	ASAD	ASP1DC	ASPCT	ASPK	ASPTA	ATPPRT	BPNT	BiomassEcoli	C120SN	C140SN	C141SN	C160SN	C161SN	C181SN	CHORM	CHORS	CITt7	CLPNS_EC	CO2t	CTPS2	CYSS
aerobic EX_cytd(e)	A5PISO	ACCOACr	ACGK	ACGS	ACHBS	ACLS	ACODA	ACONT	ACOTA	ADCL	ADCS	ADMDCr	ADSK	ADSL1r	ADSL2r	ADSS	AGMHE	AGPR	AICART	AIRC2	AIRC3	ALAALAr	ALATA_L	ANPRT	ANS	APRAUR	ARGSL	ARGSS	ASAD	ASP1DC	ASPK	ASPTA	ATPPRT	BPNT	BiomassEcoli	C120SN	C140SN	C141SN	C160SN	C161SN	C181SN	CHORM	CHORS	CLPNS_EC	CS	CYSS	CYSTL	DAGK_EC	DAPDC
aerobic EX_dad_2(e)	A5PISO	ACCOACr	ACGK	ACGS	ACHBS	ACLS	ACODA	ACONT	ACOTA	ADCL	ADCS	ADMDCr	ADSK	AGMHE	AGPR	AICART	ALAALAr	ALATA_L	ANPRT	ANS	APRAUR	ARGSL	ARGSS	ASAD	ASP1DC	ASPCT	ASPK	ASPTA	ATPPRT	BPNT	BiomassEcoli	C120SN	C140SN	C141SN	C160SN	C161SN	C181SN	CHORM	CHORS	CLPNS_EC	CS	CTPS2	CYSS	CYSTL	DADNt2	DAGK_EC	DAPDC	DAPE	DASYN_EC
aerobic EX_dcyt(e)	A5PISO	ACCOACr	ACGK	ACGS	ACHBS	ACLS	ACODA	ACONT	ACOTA	ADCL	ADCS	ADMDCr	ADSK	ADSL1r	ADSL2r	ADSS	AGMHE	AGPR	AICART	AIRC2	AIRC3	ALAALAr	ALATA_L	ANPRT	ANS	APRAUR	ARGSL	ARGSS	ASAD	ASP1DC	ASPK	ASPTA	ATPPRT	BPNT	BiomassEcoli	C120SN	C140SN	C141SN	C160SN	C161SN	C181SN	CHORM	CHORS	CLPNS_EC	CS	CTPS2	CYSS	CYSTL	DAGK_EC
aerobic EX_dgsn(e)	A5PISO	ACCOACr	ACGK	ACGS	ACHBS	ACLS	ACODA	ACONT	ACOTA	ADCL	ADCS	ADMDCr	ADSK	ADSL1r	ADSS	AGMHE	AGPR	AICART	ALAALAr	ALATA_L	ANPRT	ANS	APRAUR	ARGSL	ARGSS	ASAD	ASP1DC	ASPCT	ASPK	ASPTA	ATPPRT	BPNT	BiomassEcoli	C120SN	C140SN	C141SN	C160SN	C161SN	C181SN	CHORM	CHORS	CLPNS_EC	CS	CTPS2	CYSS	CYSTL	DAGK_EC	DAPDC	DAPE
aerobic EX_dha(e)	A5PISO	ACCOACr	ACGK	ACGS	ACHBS	ACLS	ACODA	ACONT	ACOTA	ADCL	ADCS	ADMDCr	ADSK	ADSL1r	ADSL2r	ADSS	AGMHE	AGPR	AICART	AIRC2	AIRC3	ALAALAr	ALATA_L	ANPRT	ANS	APRAUR	ARGSL	ARGSS	ASAD	ASP1DC	ASPCT	ASPK	ASPTA	ATPPRT	BPNT	BiomassEcoli	C120SN	C140SN	C141SN	C160SN	C161SN	C181SN	CHORM	CHORS	CLPNS_EC	CS	CTPS2	CYSS	CYSTL
aerobic EX_din(e)	A5PISO	ACCOACr	ACGK	ACGS	ACHBS	ACLS	ACODA	ACONT	ACOTA	ADCL	ADCS	ADMDCr	ADSK	ADSL1r	ADSS	AGMHE	AGPR	AICART	ALAALAr	ALATA_L	ANPRT	ANS	APRAUR	ARGSL	ARGSS	ASAD	ASP1DC	ASPCT	ASPK	ASPTA	ATPPRT	BPNT	BiomassEcoli	C120SN	C140SN	C141SN	C160SN	C161SN	C181SN	CHORM	CHORS	CLPNS_EC	CS	CTPS2	CYSS	CYSTL	DAGK_EC	DAPDC	DAPE
aerobic EX_duri(e)	A5PISO	ACCOACr	ACGK	ACGS	ACHBS	ACLS	ACODA	ACONT	ACOTA	ADCL	ADCS	ADMDCr	ADSK	ADSL1r	ADSL2r	ADSS	AGMHE	AGPR	AICART	AIRC2	AIRC3	ALAALAr	ALATA_L	ANPRT	ANS	APRAUR	ARGSL	ARGSS	ASAD	ASP1DC	ASPK	ASPTA	ATPPRT	BPNT	BiomassEcoli	C120SN	C140SN	C141SN	C160SN	C161SN	C181SN	CHORM	CHORS	CLPNS_EC	CS	CTPS2	CYSS	CYSTL	DAGK_EC
aerobic EX_etoh(e)	A5PISO	ACCOACr	ACGK	ACGS	ACHBS	ACLS	ACODA	ACONT	ACOTA	ADCL	ADCS	ADHEr	ADMDCr	ADSK	ADSL1r	ADSL2r	ADSS	AGMHE	AGPR	AICART	AIRC2	AIRC3	ALAALAr	ALATA_L	ANPRT	ANS	APRAUR	ARGSL	ARGSS	ASAD	ASP1DC	ASPCT	ASPK	ASPTA	ATPPRT	BPNT	BiomassEcoli	C120SN	C140SN	C141SN	C160SN	C161SN	C181SN	CHORM	CHORS	CLPNS_EC	CS	CTPS2	CYSS
aerobic EX_fru(e)	A5PISO	ACCOACr	ACGK	ACGS	ACHBS	ACLS	ACODA	ACONT	ACOTA	ADCL	ADCS	ADMDCr	ADSK	ADSL1r	ADSL2r	ADSS	AGMHE	AGPR	AICART	AIRC2	AIRC3	ALAALAr	ALATA_L	ANPRT	ANS	APRAUR	ARGSL	ARGSS	ASAD	ASP1DC	ASPCT	ASPK	ASPTA	ATPPRT	BPNT	BiomassEcoli	C120SN	C140SN	C141SN	C160SN	C161SN	C181SN	CHORM	CHORS	CLPNS_EC	CS	CTPS2	CYSS	CYSTL
aerobic EX_fuc_L(e)	A5PISO	ACCOACr	ACGK	ACGS	ACHBS	ACLS	ACODA	ACONT	ACOTA	ADCL	ADCS	ADMDCr	ADSK	ADSL1r	ADSL2r	ADSS	AGMHE	AGPR	AICART	AIRC2	AIRC3	ALAALAr	ALATA_L	ANPRT	ANS	APRAUR	ARGSL	ARGSS	ASAD	ASP1DC	ASPCT	ASPK	ASPTA	ATPPRT	BPNT	BiomassEcoli	C120SN	C140SN	C141SN	C160SN	C161SN	C181SN	CHORM	CHORS	CLPNS_EC	CS	CTPS2	CYSS	CYSTL
aerobic EX_fum(e)	A5PISO	ACCOACr	ACGK	ACGS	ACHBS	ACLS	ACODA	ACONT	ACOTA	ADCL	ADCS	ADMDCr	ADSK	ADSL1r	ADSL2r	ADSS	AGMHE	AGPR	AICART	AIRC2	AIRC3	ALAALAr	ALATA_L	ANPRT	ANS	APRAUR	ARGSL	ARGSS	ASAD	ASP1DC	ASPCT	ASPK	ASPTA	ATPPRT	BPNT	BiomassEcoli	C120SN	C140SN	C141SN	C160SN	C161SN	C181SN	CHORM	CHORS	CLPNS_EC	CO2t	CS	CTPS2	CYSS
aerobic EX_g6p(e)	A5PISO	ACCOACr	ACGK	ACGS	ACHBS	ACLS	ACODA	ACONT	ACOTA	ADCL	ADCS	ADMDCr	ADSK	ADSL1r	ADSL2r	ADSS	AGMHE	AGPR	AICART	AIRC2	AIRC3	ALAALAr	ALATA_L	ANPRT	ANS	APRAUR	ARGSL	ARGSS	ASAD	ASPCT	ASPK	ASPTA	ATPPRT	BPNT	BiomassEcoli	C120SN	C140SN	C141SN	C160SN	C161SN	C181SN	CHORM	CHORS	CLPNS_EC	CS	CTPS2	CYSS	CYSTL	DAGK_EC
aerobic EX_gal(e)	A5PISO	ACCOACr	ACGK	ACGS	ACHBS	ACLS	ACODA	ACONT	ACOTA	ADCL	ADCS	ADMDCr	ADSK	ADSL1r	ADSL2r	ADSS	AGMHE	AGPR	AICART	AIRC2	AIRC3	ALAALAr	ALATA_L	ANPRT	ANS	APRAUR	ARGSL	ARGSS	ASAD	ASP1DC	ASPCT	ASPK	ASPTA	ATPPRT	BPNT	BiomassEcoli	C120SN	C140SN	C141SN	C160SN	C161SN	C181SN	CHORM	CHORS	CLPNS_EC	CS	CTPS2	CYSS	CYSTL
aerobic EX_galct_D(e)	A5PISO	ACCOACr	ACGK	ACGS	ACHBS	ACLS	ACODA	ACONT	ACOTA	ADCL	ADCS	ADMDCr	ADSK	ADSL1r	ADSL2r	ADSS	AGMHE	AGPR	AICART	AIRC2	AIRC3	ALAALAr	ALATA_L	ANPRT	ANS	APRAUR	ARGSL	ARGSS	ASAD	ASP1DC	ASPCT	ASPK	ASPTA	ATPPRT	BPNT	BiomassEcoli	C120SN	C140SN	C141SN	C160SN	C161SN	C181SN	CHORM	CHORS	CLPNS_EC	CS	CTPS2	CYSS	CYSTL
aerobic EX_galctn_D(e)	A5PISO	ACCOACr	ACGK	ACGS	ACHBS	ACLS	ACODA	ACONT	ACOTA	ADCL	ADCS	ADMDCr	ADSK	ADSL1r	ADSL2r	ADSS	AGMHE	AGPR	AICART	AIRC2	AIRC3	ALAALAr	ALATA_L	ANPRT	ANS	APRAUR	ARGSL	ARGSS	ASAD	ASP1DC	ASPCT	ASPK	ASPTA	ATPPRT	BPNT	BiomassEcoli	C120SN	C140SN	C141SN	C160SN	C161SN	C181SN	CHORM	CHORS	CLPNS_EC	CS	CTPS2	CYSS	CYSTL
aerobic EX_galt(e)	A5PISO	ACCOACr	ACGK	ACGS	ACHBS	ACLS	ACODA	ACONT	ACOTA	ADCL	ADCS	ADMDCr	ADSK	ADSL1r	ADSL2r	ADSS	AGMHE	AGPR	AICART	AIRC2	AIRC3	ALAALAr	ALATA_L	ANPRT	ANS	APRAUR	ARGSL	ARGSS	ASAD	ASP1DC	ASPCT	ASPK	ASPTA	ATPPRT	BPNT	BiomassEcoli	C120SN	C140SN	C141SN	C160SN	C161SN	C181SN	CHORM	CHORS	CLPNS_EC	CS	CTPS2	CYSS	CYSTL
aerobic EX_galur(e)	A5PISO	ACCOACr	ACGK	ACGS	ACHBS	ACLS	ACODA	ACONT	ACOTA	ADCL	ADCS	ADMDCr	ADSK	ADSL1r	ADSL2r	ADSS	AGMHE	AGPR	AICART	AIRC2	AIRC3	ALAALAr	ALATA_L	ALTRH	ANPRT	ANS	APRAUR	ARGSL	ARGSS	ASAD	ASP1DC	ASPCT	ASPK	ASPTA	ATPPRT	BPNT	BiomassEcoli	C120SN	C140SN	C141SN	C160SN	C161SN	C181SN	CHORM	CHORS	CLPNS_EC	CS	CTPS2	CYSS
aerobic EX_gam(e)	A5PISO	ACCOACr	ACGK	ACGS	ACHBS	ACLS	ACODA	ACONT	ACOTA	ADCL	ADCS	ADMDCr	ADSK	ADSL1r	ADSL2r	ADSS	AGMHE	AGPR	AICART	AIRC2	AIRC3	ALAALAr	ALATA_L	ANPRT	ANS	APRAUR	ARGSL	ARGSS	ASAD	ASP1DC	ASPCT	ASPK	ASPTA	ATPPRT	BPNT	BiomassEcoli	C120SN	C140SN	C141SN	C160SN	C161SN	C181SN	CHORM	CHORS	CLPNS_EC	CS	CTPS2	CYSS	CYSTL
aerobic EX_glc(e)	A5PISO	ACCOACr	ACGK	ACGS	ACHBS	ACLS	ACODA	ACONT	ACOTA	ADCL	ADCS	ADMDCr	ADSK	ADSL1r	ADSL2r	ADSS	AGMHE	AGPR	AICART	AIRC2	AIRC3	ALAALAr	ALATA_L	ANPRT	ANS	APRAUR	ARGSL	ARGSS	ASAD	ASP1DC	ASPCT	ASPK	ASPTA	ATPPRT	BPNT	BiomassEcoli	C120SN	C140SN	C141SN	C160SN	C161SN	C181SN	CHORM	CHORS	CLPNS_EC	CS	CTPS2	CYSS	CYSTL
aerobic EX_glcn(e)	A5PISO	ACCOACr	ACGK	ACGS	ACHBS	ACLS	ACODA	ACONT	ACOTA	ADCL	ADCS	ADMDCr	ADSK	ADSL1r	ADSL2r	ADSS	AGMHE	AGPR	AICART	AIRC2	AIRC3	ALAALAr	ALATA_L	ANPRT	ANS	APRAUR	ARGSL	ARGSS	ASAD	ASP1DC	ASPCT	ASPK	ASPTA	ATPPRT	BPNT	BiomassEcoli	C120SN	C140SN	C141SN	C160SN	C161SN	C181SN	CHORM	CHORS	CLPNS_EC	CS	CTPS2	CYSS	CYSTL
aerobic EX_glcr(e)	A5PISO	ACCOACr	ACGK	ACGS	ACHBS	ACLS	ACODA	ACONT	ACOTA	ADCL	ADCS	ADMDCr	ADSK	ADSL1r	ADSL2r	ADSS	AGMHE	AGPR	AICART	AIRC2	AIRC3	ALAALAr	ALATA_L	ANPRT	ANS	APRAUR	ARGSL	ARGSS	ASAD	ASP1DC	ASPCT	ASPK	ASPTA	ATPPRT	BPNT	BiomassEcoli	C120SN	C140SN	C141SN	C160SN	C161SN	C181SN	CHORM	CHORS	CLPNS_EC	CS	CTPS2	CYSS	CYSTL
aerobic EX_glcur(e)	A5PISO	ACCOACr	ACGK	ACGS	ACHBS	ACLS	ACODA	ACONT	ACOTA	ADCL	ADCS	ADMDCr	ADSK	ADSL1r	ADSL2r	ADSS	AGMHE	AGPR	AICART	AIRC2	AIRC3	ALAALAr	ALATA_L	ANPRT	ANS	APRAUR	ARGSL	ARGSS	ASAD	ASP1DC	ASPCT	ASPK	ASPTA	ATPPRT	BPNT	BiomassEcoli	C120SN	C140SN	C141SN	C160SN	C161SN	C181SN	CHORM	CHORS	CLPNS_EC	CS	CTPS2	CYSS	CYSTL
aerobic EX_gln_L(e)	A5PISO	ACCOACr	ACGK	ACGS	ACHBS	ACLS	ACODA	ACOTA	ADCL	ADCS	ADMDCr	ADSK	ADSL1r	ADSL2r	ADSS	AGMHE	AGPR	AICART	AIRC2	AIRC3	ALAALAr	ALATA_L	ANPRT	ANS	APRAUR	ARGSL	ARGSS	ASAD	ASPCT	ASPK	ASPTA	ATPPRT	BPNT	BiomassEcoli	C120SN	C140SN	C141SN	C160SN	C161SN	C181SN	CHORM	CHORS	CLPNS_EC	CTPS2	CYSS	CYSTL	DAGK_EC	DAPDC	DAPE
aerobic EX_glu_L(e)	A5PISO	ACCOACr	ACGK	ACGS	ACHBS	ACLS	ACODA	ACOTA	ADCL	ADCS	ADMDCr	ADSK	ADSL1r	ADSL2r	ADSS	AGMHE	AGPR	AICART	AIRC2	AIRC3	ALAALAr	ALATA_L	ANPRT	ANS	APRAUR	ARGSL	ARGSS	ASAD	ASPCT	ASPK	ASPTA	ATPPRT	BPNT	BiomassEcoli	C120SN	C140SN	C141SN	C160SN	C161SN	C181SN	CHORM	CHORS	CLPNS_EC	CTPS2	CYSS	CYSTL	DAGK_EC	DAPDC	DAPE
aerobic EX_gly(e)	A5PISO	ACCOACr	ACGK	ACGS	ACHBS	ACLS	ACODA	ACONT	ACOTA	ADCL	ADCS	ADMDCr	ADSK	ADSL1r	ADSL2r	ADSS	AGMHE	AGPR	AICART	AIRC2	AIRC3	ALAALAr	ALATA_L	ANPRT	ANS	APRAUR	ARGSL	ARGSS	ASAD	ASP1DC	ASPCT	ASPK	ASPTA	ATPPRT	ATPS4r	BPNT	BiomassEcoli	C120SN	C140SN	C141SN	C160SN	C161SN	C181SN	CHORM	CHORS	CLPNS_EC	CO2t	CS	CTPS2
aerobic EX_glyald(e)	A5PISO	ACCOACr	ACGK	ACGS	ACHBS	ACLS	ACODA	ACONT	ACOTA	ADCL	ADCS	ADMDCr	ADSK	ADSL1r	ADSL2r	ADSS	AGMHE	AGPR	AICART	AIRC2	AIRC3	ALAALAr	ALATA_L	ALCD19	ANPRT	ANS	APRAUR	ARGSL	ARGSS	ASAD	ASP1DC	ASPCT	ASPK	ASPTA	ATPPRT	BPNT	BiomassEcoli	C120SN	C140SN	C141SN	C160SN	C161SN	C181SN	CHORM	CHORS	CLPNS_EC	CS	CTPS2	CYSS
aerobic EX_glyc(e)	A5PISO	ACCOACr	ACGK	ACGS	ACHBS	ACLS	ACODA	ACONT	ACOTA	ADCL	ADCS	ADMDCr	ADSK	ADSL1r	ADSL2r	ADSS	AGMHE	AGPR	AICART	AIRC2	AIRC3	ALAALAr	ALATA_L	ANPRT	ANS	APRAUR	ARGSL	ARGSS	ASAD	ASP1DC	ASPCT	ASPK	ASPTA	ATPPRT	BPNT	BiomassEcoli	C120SN	C140SN	C141SN	C160SN	C161SN	C181SN	CHORM	CHORS	CLPNS_EC	CS	CTPS2	CYSS	CYSTL
aerobic EX_glyc3p(e)	A5PISO	ACCOACr	ACGK	ACGS	ACHBS	ACLS	ACODA	ACONT	ACOTA	ADCL	ADCS	ADMDCr	ADSK	ADSL1r	ADSL2r	ADSS	AGMHE	AGPR	AICART	AIRC2	AIRC3	ALAALAr	ALATA_L	ANPRT	ANS	APRAUR	ARGSL	ARGSS	ASAD	ASP1DC	ASPCT	ASPK	ASPTA	ATPPRT	BPNT	BiomassEcoli	C120SN	C140SN	C141SN	C160SN	C161SN	C181SN	CHORM	CHORS	CLPNS_EC	CS	CTPS2	CYSS	CYSTL
aerobic EX_glyclt(e)	A5PISO	ACCOACr	ACGK	ACGS	ACHBS	ACLS	ACODA	ACONT	ACOTA	ADCL	ADCS	ADMDCr	ADSK	ADSL1r	ADSL2r	ADSS	AGMHE	AGPR	AICART	AIRC2	AIRC3	ALAALAr	ALATA_L	ANPRT	ANS	APRAUR	ARGSL	ARGSS	ASAD	ASP1DC	ASPCT	ASPK	ASPTA	ATPPRT	BPNT	BiomassEcoli	C120SN	C140SN	C141SN	C160SN	C161SN	C181SN	CHORM	CHORS	CLPNS_EC	CO2t	CS	CTPS2	CYSS
aerobic EX_gsn(e)	A5PISO	ACCOACr	ACGK	ACGS	ACHBS	ACLS	ACODA	ACONT	ACOTA	ADCL	ADCS	ADMDCr	ADSK	ADSL1r	ADSS	AGMHE	AGPR	AICART	ALAALAr	ALATA_L	ANPRT	ANS	APRAUR	ARGSL	ARGSS	ASAD	ASP1DC	ASPCT	ASPK	ASPTA	ATPPRT	BPNT	BiomassEcoli	C120SN	C140SN	C141SN	C160SN	C161SN	C181SN	CHORM	CHORS	CLPNS_EC	CS	CTPS2	CYSS	CYSTL	DAGK_EC	DAPDC	DAPE
aerobic EX_hdca(e)	A5PISO	ACCOACr	ACGK	ACGS	ACHBS	ACLS	ACODA	ACONT	ACOTA	ADCL	ADCS	ADMDCr	ADSK	ADSL1r	ADSL2r	ADSS	AGMHE	AGPR	AICART	AIRC2	AIRC3	ALAALAr	ALATA_L	ANPRT	ANS	APRAUR	ARGSL	ARGSS	ASAD	ASP1DC	ASPCT	ASPK	ASPTA	ATPPRT	BPNT	BiomassEcoli	C120SN	C140SN	C141SN	C161SN	C181SN	CHORM	CHORS	CLPNS_EC	CS	CTPS2	CYSS	CYSTL	DAGK_EC
aerobic EX_idon_L(e)	5DGLCNR	A5PISO	ACCOACr	ACGK	ACGS	ACHBS	ACLS	ACODA	ACONT	ACOTA	ADCL	ADCS	ADMDCr	ADSK	ADSL1r	ADSL2r	ADSS	AGMHE	AGPR	AICART	AIRC2	AIRC3	ALAALAr	ALATA_L	ANPRT	ANS	APRAUR	ARGSL	ARGSS	ASAD	ASP1DC	ASPCT	ASPK	ASPTA	ATPPRT	BPNT	BiomassEcoli	C120SN	C140SN	C141SN	C160SN	C161SN	C181SN	CHORM	CHORS	CLPNS_EC	CS	CTPS2	CYSS
aerobic EX_ins(e)	A5PISO	ACCOACr	ACGK	ACGS	ACHBS	ACLS	ACODA	ACONT	ACOTA	ADCL	ADCS	ADMDCr	ADSK	ADSL1r	ADSS	AGMHE	AGPR	AICART	ALAALAr	ALATA_L	ANPRT	ANS	APRAUR	ARGSL	ARGSS	ASAD	ASP1DC	ASPCT	ASPK	ASPTA	ATPPRT	BPNT	BiomassEcoli	C120SN	C140SN	C141SN	C160SN	C161SN	C181SN	CHORM	CHORS	CLPNS_EC	CS	CTPS2	CYSS	CYSTL	DAGK_EC	DAPDC	DAPE
aerobic EX_lac_D(e)	A5PISO	ACCOACr	ACGK	ACGS	ACHBS	ACLS	ACODA	ACONT	ACOTA	ADCL	ADCS	ADMDCr	ADSK	ADSL1r	ADSL2r	ADSS	AGMHE	AGPR	AICART	AIRC2	AIRC3	ALAALAr	ALATA_L	ANPRT	ANS	APRAUR	ARGSL	ARGSS	ASAD	ASP1DC	ASPCT	ASPK	ASPTA	ATPPRT	BPNT	BiomassEcoli	C120SN	C140SN	C141SN	C160SN	C161SN	C181SN	CHORM	CHORS	CLPNS_EC	CS	CTPS2	CYSS	CYSTL
aerobic EX_lac_L(e)	A5PISO	ACCOACr	ACGK	ACGS	ACHBS	ACLS	ACODA	ACONT	ACOTA	ADCL	ADCS	ADMDCr	ADSK	ADSL1r	ADSL2r	ADSS	AGMHE	AGPR	AICART	AIRC2	AIRC3	ALAALAr	ALATA_L	ANPRT	ANS	APRAUR	ARGSL	ARGSS	ASAD	ASP1DC	ASPCT	ASPK	ASPTA	ATPPRT	BPNT	BiomassEcoli	C120SN	C140SN	C141SN	C160SN	C161SN	C181SN	CHORM	CHORS	CLPNS_EC	CS	CTPS2	CYSS	CYSTL
aerobic EX_lcts(e)	A5PISO	ACCOACr	ACGK	ACGS	ACHBS	ACLS	ACODA	ACONT	ACOTA	ADCL	ADCS	ADMDCr	ADSK	ADSL1r	ADSL2r	ADSS	AGMHE	AGPR	AICART	AIRC2	AIRC3	ALAALAr	ALATA_L	ANPRT	ANS	APRAUR	ARGSL	ARGSS	ASAD	ASP1DC	ASPCT	ASPK	ASPTA	ATPPRT	BPNT	BiomassEcoli	C120SN	C140SN	C141SN	C160SN	C161SN	C181SN	CHORM	CHORS	CLPNS_EC	CS	CTPS2	CYSS	CYSTL
aerobic EX_mal_L(e)	A5PISO	ACCOACr	ACGK	ACGS	ACHBS	ACLS	ACODA	ACONT	ACOTA	ADCL	ADCS	ADMDCr	ADSK	ADSL1r	ADSL2r	ADSS	AGMHE	AGPR	AICART	AIRC2	AIRC3	ALAALAr	ALATA_L	ANPRT	ANS	APRAUR	ARGSL	ARGSS	ASAD	ASP1DC	ASPCT	ASPK	ASPTA	ATPPRT	BPNT	BiomassEcoli	C120SN	C140SN	C141SN	C160SN	C161SN	C181SN	CHORM	CHORS	CLPNS_EC	CO2t	CS	CTPS2	CYSS
aerobic EX_malt(e)	A5PISO	ACCOACr	ACGK	ACGS	ACHBS	ACLS	ACODA	ACONT	ACOTA	ADCL	ADCS	ADMDCr	ADSK	ADSL1r	ADSL2r	ADSS	AGMHE	AGPR	AICART	AIRC2	AIRC3	ALAALAr	ALATA_L	ANPRT	ANS	APRAUR	ARGSL	ARGSS	ASAD	ASPCT	ASPK	ASPTA	ATPPRT	BPNT	BiomassEcoli	C120SN	C140SN	C141SN	C160SN	C161SN	C181SN	CHORM	CHORS	CLPNS_EC	CS	CTPS2	CYSS	CYSTL	DAGK_EC
aerobic EX_malthx(e)	A5PISO	ACCOACr	ACGK	ACGS	ACHBS	ACLS	ACODA	ACONT	ACOTA	ADCL	ADCS	ADMDCr	ADSK	ADSL1r	ADSL2r	ADSS	AGMHE	AGPR	AICART	AIRC2	AIRC3	ALAALAr	ALATA_L	ANPRT	ANS	APRAUR	ARGSL	ARGSS	ASAD	ASP1DC	ASPCT	ASPK	ASPTA	ATPPRT	BPNT	BiomassEcoli	C120SN	C140SN	C141SN	C160SN	C161SN	C181SN	CHORM	CHORS	CLPNS_EC	CS	CTPS2	CYSS	CYSTL
aerobic EX_maltpt(e)	A5PISO	ACCOACr	ACGK	ACGS	ACHBS	ACLS	ACODA	ACONT	ACOTA	ADCL	ADCS	ADMDCr	ADSK	ADSL1r	ADSL2r	ADSS	AGMHE	AGPR	AICART	AIRC2	AIRC3	ALAALAr	ALATA_L	ANPRT	ANS	APRAUR	ARGSL	ARGSS	ASAD	ASP1DC	ASPCT	ASPK	ASPTA	ATPPRT	BPNT	BiomassEcoli	C120SN	C140SN	C141SN	C160SN	C161SN	C181SN	CHORM	CHORS	CLPNS_EC	CS	CTPS2	CYSS	CYSTL
aerobic EX_malttr(e)	A5PISO	ACCOACr	ACGK	ACGS	ACHBS	ACLS	ACODA	ACONT	ACOTA	ADCL	ADCS	ADMDCr	ADSK	ADSL1r	ADSL2r	ADSS	AGMHE	AGPR	AICART	AIRC2	AIRC3	ALAALAr	ALATA_L	ANPRT	ANS	APRAUR	ARGSL	ARGSS	ASAD	ASP1DC	ASPCT	ASPK	ASPTA	ATPPRT	BPNT	BiomassEcoli	C120SN	C140SN	C141SN	C160SN	C161SN	C181SN	CHORM	CHORS	CLPNS_EC	CS	CTPS2	CYSS	CYSTL
aerobic EX_maltttr(e)	A5PISO	ACCOACr	ACGK	ACGS	ACHBS	ACLS	ACODA	ACONT	ACOTA	ADCL	ADCS	ADMDCr	ADSK	ADSL1r	ADSL2r	ADSS	AGMHE	AGPR	AICART	AIRC2	AIRC3	ALAALAr	ALATA_L	ANPRT	ANS	APRAUR	ARGSL	ARGSS	ASAD	ASP1DC	ASPCT	ASPK	ASPTA	ATPPRT	BPNT	BiomassEcoli	C120SN	C140SN	C141SN	C160SN	C161SN	C181SN	CHORM	CHORS	CLPNS_EC	CS	CTPS2	CYSS	CYSTL
aerobic EX_man(e)	A5PISO	ACCOACr	ACGK	ACGS	ACHBS	ACLS	ACODA	ACONT	ACOTA	ADCL	ADCS	ADMDCr	ADSK	ADSL1r	ADSL2r	ADSS	AGMHE	AGPR	AICART	AIRC2	AIRC3	ALAALAr	ALATA_L	ANPRT	ANS	APRAUR	ARGSL	ARGSS	ASAD	ASP1DC	ASPCT	ASPK	ASPTA	ATPPRT	BPNT	BiomassEcoli	C120SN	C140SN	C141SN	C160SN	C161SN	C181SN	CHORM	CHORS	CLPNS_EC	CS	CTPS2	CYSS	CYSTL
aerobic EX_man6p(e)	A5PISO	ACCOACr	ACGK	ACGS	ACHBS	ACLS	ACODA	ACONT	ACOTA	ADCL	ADCS	ADMDCr	ADSK	ADSL1r	ADSL2r	ADSS	AGMHE	AGPR	AICART	AIRC2	AIRC3	ALAALAr	ALATA_L	ANPRT	ANS	APRAUR	ARGSL	ARGSS	ASAD	ASPCT	ASPK	ASPTA	ATPPRT	BPNT	BiomassEcoli	C120SN	C140SN	C141SN	C160SN	C161SN	C181SN	CHORM	CHORS	CLPNS_EC	CS	CTPS2	CYSS	CYSTL	DAGK_EC
aerobic EX_melib(e)	A5PISO	ACCOACr	ACGK	ACGS	ACHBS	ACLS	ACODA	ACONT	ACOTA	ADCL	ADCS	ADMDCr	ADSK	ADSL1r	ADSL2r	ADSS	AGMHE	AGPR	AICART	AIRC2	AIRC3	ALAALAr	ALATA_L	ANPRT	ANS	APRAUR	ARGSL	ARGSS	ASAD	ASP1DC	ASPCT	ASPK	ASPTA	ATPPRT	BPNT	BiomassEcoli	C120SN	C140SN	C141SN	C160SN	C161SN	C181SN	CHORM	CHORS	CLPNS_EC	CS	CTPS2	CYSS	CYSTL
aerobic EX_mnl(e)	A5PISO	ACCOACr	ACGK	ACGS	ACHBS	ACLS	ACODA	ACONT	ACOTA	ADCL	ADCS	ADMDCr	ADSK	ADSL1r	ADSL2r	ADSS	AGMHE	AGPR	AICART	AIRC2	AIRC3	ALAALAr	ALATA_L	ANPRT	ANS	APRAUR	ARGSL	ARGSS	ASAD	ASP1DC	ASPCT	ASPK	ASPTA	ATPPRT	BPNT	BiomassEcoli	C120SN	C140SN	C141SN	C160SN	C161SN	C181SN	CHORM	CHORS	CLPNS_EC	CS	CTPS2	CYSS	CYSTL
aerobic EX_ocdca(e)	A5PISO	ACCOACr	ACGK	ACGS	ACHBS	ACLS	ACODA	ACONT	ACOTA	ADCL	ADCS	ADMDCr	ADSK	ADSL1r	ADSL2r	ADSS	AGMHE	AGPR	AICART	AIRC2	AIRC3	ALAALAr	ALATA_L	ANPRT	ANS	APRAUR	ARGSL	ARGSS	ASAD	ASP1DC	ASPCT	ASPK	ASPTA	ATPPRT	BPNT	BiomassEcoli	C120SN	C140SN	C141SN	C160SN	C161SN	C181SN	CHORM	CHORS	CLPNS_EC	CS	CTPS2	CYSS	CYSTL
aerobic EX_orn(e)	A5PISO	ACCOACr	ACHBS	ACLS	ADCL	ADCS	ADMDCr	ADSK	ADSL1r	ADSL2r	ADSS	AGMHE	AICART	AIRC2	AIRC3	ALAALAr	ALATA_L	ANPRT	ANS	APRAUR	ARGSL	ARGSS	ASAD	ASP1DC	ASPCT	ASPK	ASPTA	ATPPRT	BPNT	BiomassEcoli	C120SN	C140SN	C141SN	C160SN	C161SN	C181SN	CHORM	CHORS	CLPNS_EC	CTPS2	CYSS	CYSTL	DAGK_EC	DAPDC	DAPE	DASYN_EC	DB4PS	DDPA	DHAD1
aerobic EX_pppn(e)	A5PISO	ACCOACr	ACGK	ACGS	ACHBS	ACLS	ACODA	ACONT	ACOTA	ADCL	ADCS	ADMDCr	ADSK	ADSL1r	ADSL2r	ADSS	AGMHE	AGPR	AICART	AIRC2	AIRC3	ALAALAr	ALATA_L	ANPRT	ANS	APRAUR	ARGSL	ARGSS	ASAD	ASPCT	ASPK	ASPTA	ATPPRT	BPNT	BiomassEcoli	C120SN	C140SN	C141SN	C160SN	C161SN	C181SN	CHORM	CHORS	CLPNS_EC	CS	CTPS2	CYSS	CYSTL	DAGK_EC
aerobic EX_pro_L(e)	A5PISO	ACCOACr	ACGK	ACGS	ACHBS	ACLS	ACODA	ACOTA	ADCL	ADCS	ADMDCr	ADSK	ADSL1r	ADSL2r	ADSS	AGMHE	AGPR	AICART	AIRC2	AIRC3	ALAALAr	ALATA_L	ANPRT	ANS	APRAUR	ARGSL	ARGSS	ASAD	ASP1DC	ASPCT	ASPK	ASPTA	ATPPRT	BPNT	BiomassEcoli	C120SN	C140SN	C141SN	C160SN	C161SN	C181SN	CHORM	CHORS	CLPNS_EC	CTPS2	CYSS	CYSTL	DAGK_EC	DAPDC
aerobic EX_ptrc(e)	A5PISO	ABTA	ABUTD	ACCOACr	ACGK	ACGS	ACHBS	ACLS	ACODA	ACONT	ACOTA	ADCL	ADCS	ADMDCr	ADSK	ADSL1r	ADSL2r	ADSS	AGMHE	AGPR	AICART	AIRC2	AIRC3	ALAALAr	ALATA_L	ANPRT	ANS	APRAUR	ARGSL	ARGSS	ASAD	ASPCT	ASPK	ASPTA	ATPPRT	BPNT	BiomassEcoli	C120SN	C140SN	C141SN	C160SN	C161SN	C181SN	CHORM	CHORS	CLPNS_EC	CS	CTPS2	CYSS
aerobic EX_pyr(e)	A5PISO	ACCOACr	ACGK	ACGS	ACHBS	ACLS	ACODA	ACONT	ACOTA	ADCL	ADCS	ADMDCr	ADSK	ADSL1r	ADSL2r	ADSS	AGMHE	AGPR	AICART	AIRC2	AIRC3	ALAALAr	ALATA_L	ANPRT	ANS	APRAUR	ARGSL	ARGSS	ASAD	ASP1DC	ASPCT	ASPK	ASPTA	ATPPRT	BPNT	BiomassEcoli	C120SN	C140SN	C141SN	C160SN	C161SN	C181SN	CHORM	CHORS	CLPNS_EC	CS	CTPS2	CYSS	CYSTL
aerobic EX_rib_D(e)	A5PISO	ACCOACr	ACGK	ACGS	ACHBS	ACLS	ACODA	ACONT	ACOTA	ADCL	ADCS	ADMDCr	ADSK	ADSL1r	ADSL2r	ADSS	AGMHE	AGPR	AICART	AIRC2	AIRC3	ALAALAr	ALATA_L	ANPRT	ANS	APRAUR	ARGSL	ARGSS	ASAD	ASP1DC	ASPCT	ASPK	ASPTA	ATPPRT	BPNT	BiomassEcoli	C120SN	C140SN	C141SN	C160SN	C161SN	C181SN	CHORM	CHORS	CLPNS_EC	CS	CTPS2	CYSS	CYSTL
aerobic EX_rmn(e)	A5PISO	ACCOACr	ACGK	ACGS	ACHBS	ACLS	ACODA	ACONT	ACOTA	ADCL	ADCS	ADMDCr	ADSK	ADSL1r	ADSL2r	ADSS	AGMHE	AGPR	AICART	AIRC2	AIRC3	ALAALAr	ALATA_L	ANPRT	ANS	APRAUR	ARGSL	ARGSS	ASAD	ASP1DC	ASPCT	ASPK	ASPTA	ATPPRT	BPNT	BiomassEcoli	C120SN	C140SN	C141SN	C160SN	C161SN	C181SN	CHORM	CHORS	CLPNS_EC	CS	CTPS2	CYSS	CYSTL
aerobic EX_sbt_D(e)	A5PISO	ACCOACr	ACGK	ACGS	ACHBS	ACLS	ACODA	ACONT	ACOTA	ADCL	ADCS	ADMDCr	ADSK	ADSL1r	ADSL2r	ADSS	AGMHE	AGPR	AICART	AIRC2	AIRC3	ALAALAr	ALATA_L	ANPRT	ANS	APRAUR	ARGSL	ARGSS	ASAD	ASP1DC	ASPCT	ASPK	ASPTA	ATPPRT	BPNT	BiomassEcoli	C120SN	C140SN	C141SN	C160SN	C161SN	C181SN	CHORM	CHORS	CLPNS_EC	CS	CTPS2	CYSS	CYSTL
aerobic EX_ser_D(e)	A5PISO	ACCOACr	ACGK	ACGS	ACHBS	ACLS	ACODA	ACONT	ACOTA	ADCL	ADCS	ADMDCr	ADSK	ADSL1r	ADSL2r	ADSS	AGMHE	AGPR	AICART	AIRC2	AIRC3	ALAALAr	ALATA_L	ANPRT	ANS	APRAUR	ARGSL	ARGSS	ASAD	ASPCT	ASPK	ASPTA	ATPPRT	BPNT	BiomassEcoli	C120SN	C140SN	C141SN	C160SN	C161SN	C181SN	CHORM	CHORS	CLPNS_EC	CS	CTPS2	CYSS	CYSTL	DAGK_EC
aerobic EX_ser_L(e)	A5PISO	ACCOACr	ACGK	ACGS	ACHBS	ACLS	ACODA	ACONT	ACOTA	ADCL	ADCS	ADMDCr	ADSK	ADSL1r	ADSL2r	ADSS	AGMHE	AGPR	AICART	AIRC2	AIRC3	ALAALAr	ALATA_L	ANPRT	ANS	APRAUR	ARGSL	ARGSS	ASAD	ASPCT	ASPK	ASPTA	ATPPRT	BPNT	BiomassEcoli	C120SN	C140SN	C141SN	C160SN	C161SN	C181SN	CHORM	CHORS	CLPNS_EC	CS	CTPS2	CYSS	CYSTL	DAGK_EC
aerobic EX_succ(e)	A5PISO	ACCOACr	ACGK	ACGS	ACHBS	ACLS	ACODA	ACONT	ACOTA	ADCL	ADCS	ADMDCr	ADSK	ADSL1r	ADSL2r	ADSS	AGMHE	AGPR	AICART	AIRC2	AIRC3	ALAALAr	ALATA_L	ANPRT	ANS	APRAUR	ARGSL	ARGSS	ASAD	ASP1DC	ASPCT	ASPK	ASPTA	ATPPRT	BPNT	BiomassEcoli	C120SN	C140SN	C141SN	C160SN	C161SN	C181SN	CHORM	CHORS	CLPNS_EC	CS	CTPS2	CYSS	CYSTL
aerobic EX_sucr(e)	A5PISO	ACCOACr	ACGK	ACGS	ACHBS	ACLS	ACODA	ACONT	ACOTA	ADCL	ADCS	ADMDCr	ADSK	ADSL1r	ADSL2r	ADSS	AGMHE	AGPR	AICART	AIRC2	AIRC3	ALAALAr	ALATA_L	ANPRT	ANS	APRAUR	ARGSL	ARGSS	ASAD	ASPCT	ASPK	ASPTA	ATPPRT	BPNT	BiomassEcoli	C120SN	C140SN	C141SN	C160SN	C161SN	C181SN	CHORM	CHORS	CLPNS_EC	CS	CTPS2	CYSS	CYSTL	DAGK_EC
aerobic EX_tartr_L(e)	A5PISO	ACCOACr	ACGK	ACGS	ACHBS	ACLS	ACODA	ACONT	ACOTA	ADCL	ADCS	ADMDCr	ADSK	ADSL1r	ADSL2r	ADSS	AGMHE	AGPR	AICART	AIRC2	AIRC3	ALAALAr	ALATA_L	ANPRT	ANS	APRAUR	ARGSL	ARGSS	ASAD	ASP1DC	ASPCT	ASPK	ASPTA	ATPPRT	BPNT	BiomassEcoli	C120SN	C140SN	C141SN	C160SN	C161SN	C181SN	CHORM	CHORS	CLPNS_EC	CO2t	CS	CTPS2	CYSS
aerobic EX_thr_L(e)	A5PISO	ACCOACr	ACGK	ACGS	ACHBS	ACLS	ACODA	ACONT	ACOTA	ADCL	ADCS	ADMDCr	ADSK	ADSL1r	ADSL2r	ADSS	AGMHE	AGPR	AICART	AIRC2	AIRC3	ALAALAr	ALATA_L	ANPRT	ANS	APRAUR	ARGSL	ARGSS	ASAD	ASP1DC	ASPCT	ASPK	ASPTA	ATPPRT	BPNT	BiomassEcoli	C120SN	C140SN	C141SN	C160SN	C161SN	C181SN	CHORM	CHORS	CLPNS_EC	CS	CTPS2	CYSS	CYSTL
aerobic EX_tre(e)	A5PISO	ACCOACr	ACGK	ACGS	ACHBS	ACLS	ACODA	ACONT	ACOTA	ADCL	ADCS	ADMDCr	ADSK	ADSL1r	ADSL2r	ADSS	AGMHE	AGPR	AICART	AIRC2	AIRC3	ALAALAr	ALATA_L	ANPRT	ANS	APRAUR	ARGSL	ARGSS	ASAD	ASP1DC	ASPCT	ASPK	ASPTA	ATPPRT	BPNT	BiomassEcoli	C120SN	C140SN	C141SN	C160SN	C161SN	C181SN	CHORM	CHORS	CLPNS_EC	CS	CTPS2	CYSS	CYSTL
aerobic EX_trp_L(e)	A5PISO	ACCOACr	ACGK	ACGS	ACHBS	ACLS	ACODA	ACONT	ACOTA	ADCL	ADCS	ADMDCr	ADSK	ADSL1r	ADSL2r	ADSS	AGMHE	AGPR	AICART	AIRC2	AIRC3	ALAALAr	ALATA_L	APRAUR	ARGSL	ARGSS	ASAD	ASP1DC	ASPCT	ASPK	ASPTA	ATPPRT	BPNT	BiomassEcoli	C120SN	C140SN	C141SN	C160SN	C161SN	C181SN	CHORM	CHORS	CLPNS_EC	CS	CTPS2	CYSS	CYSTL	DAGK_EC	DAPDC
aerobic EX_ttdca(e)	A5PISO	ACCOACr	ACGK	ACGS	ACHBS	ACLS	ACODA	ACONT	ACOTA	ADCL	ADCS	ADMDCr	ADSK	ADSL1r	ADSL2r	ADSS	AGMHE	AGPR	AICART	AIRC2	AIRC3	ALAALAr	ALATA_L	ANPRT	ANS	APRAUR	ARGSL	ARGSS	ASAD	ASP1DC	ASPCT	ASPK	ASPTA	ATPPRT	BPNT	BiomassEcoli	C120SN	C141SN	C160SN	C161SN	C181SN	CHORM	CHORS	CLPNS_EC	CS	CTPS2	CYSS	CYSTL	DAGK_EC
aerobic EX_uri(e)	A5PISO	ACCOACr	ACGK	ACGS	ACHBS	ACLS	ACODA	ACONT	ACOTA	ADCL	ADCS	ADMDCr	ADSK	ADSL1r	ADSL2r	ADSS	AGMHE	AGPR	AICART	AIRC2	AIRC3	ALAALAr	ALATA_L	ANPRT	ANS	APRAUR	ARGSL	ARGSS	ASAD	ASP1DC	ASPK	ASPTA	ATPPRT	BPNT	BiomassEcoli	C120SN	C140SN	C141SN	C160SN	C161SN	C181SN	CHORM	CHORS	CLPNS_EC	CS	CTPS2	CYSS	CYSTL	DAGK_EC
aerobic EX_xtsn(e)	A5PISO	ACCOACr	ACGK	ACGS	ACHBS	ACLS	ACODA	ACONT	ACOTA	ADCL	ADCS	ADMDCr	ADSK	ADSL1r	ADSS	AGMHE	AGPR	AICART	ALAALAr	ALATA_L	ANPRT	ANS	APRAUR	ARGSL	ARGSS	ASAD	ASP1DC	ASPCT	ASPK	ASPTA	ATPPRT	BPNT	BiomassEcoli	C120SN	C140SN	C141SN	C160SN	C161SN	C181SN	CHORM	CHORS	CLPNS_EC	CS	CTPS2	CYSS	CYSTL	DAGK_EC	DAPDC	DAPE
aerobic EX_xyl_D(e)	A5PISO	ACCOACr	ACGK	ACGS	ACHBS	ACLS	ACODA	ACONT	ACOTA	ADCL	ADCS	ADMDCr	ADSK	ADSL1r	ADSL2r	ADSS	AGMHE	AGPR	AICART	AIRC2	AIRC3	ALAALAr	ALATA_L	ANPRT	ANS	APRAUR	ARGSL	ARGSS	ASAD	ASPCT	ASPK	ASPTA	ATPPRT	BPNT	BiomassEcoli	C120SN	C140SN	C141SN	C160SN	C161SN	C181SN	CHORM	CHORS	CLPNS_EC	CS	CTPS2	CYSS	CYSTL	DAGK_EC
anaerobic EX_2ddglcn(e)	A5PISO	ACCOACr	ACGK	ACGS	ACHBS	ACLS	ACODA	ACONT	ACOTA	ADCL	ADCS	ADMDCr	ADSK	ADSL1r	ADSL2r	ADSS	AGMHE	AGPR	AICART	AIRC2	AIRC3	ALAALAr	ALATA_L	ANPRT	ANS	APRAUR	ARGSL	ARGSS	ASAD	ASP1DC	ASPCT	ASPK	ASPTA	ATPPRT	BPNT	BiomassEcoli	C120SN	C140SN	C141SN	C160SN	C161SN	C181SN	CHORM	CHORS	CLPNS_EC	CS	CTPS2	CYSS	CYSTL
anaerobic EX_acgam(e)	A5PISO	ACCOACr	ACGApts	ACGK	ACGS	ACHBS	ACLS	ACODA	ACONT	ACOTA	ADCL	ADCS	ADMDCr	ADSK	ADSL1r	ADSL2r	ADSS	AGDC	AGMHE	AGPR	AICART	AIRC2	AIRC3	ALAALAr	ALATA_L	ANPRT	ANS	APRAUR	ARGSL	ARGSS	ASAD	ASPCT	ASPK	ASPTA	ATPPRT	BPNT	BiomassEcoli	C120SN	C140SN	C141SN	C160SN	C161SN	C181SN	CHORM	CHORS	CLPNS_EC	CS	CTPS2	CYSS
anaerobic EX_acmana(e)	A5PISO	ACCOACr	ACGK	ACGS	ACHBS	ACLS	ACMANApts	ACODA	ACONT	ACOTA	ADCL	ADCS	ADMDCr	ADSK	ADSL1r	ADSL2r	ADSS	AGDC	AGMHE	AGPR	AICART	AIRC2	AIRC3	ALAALAr	ALATA_L	AMANAPE	ANPRT	ANS	APRAUR	ARGSL	ARGSS	ASAD	ASPCT	ASPK	ASPTA	ATPPRT	BPNT	BiomassEcoli	C120SN	C140SN	C141SN	C160SN	C161SN	C181SN	CHORM	CHORS	CLPNS_EC	CS	CTPS2
anaerobic EX_acnam(e)	A5PISO	ACCOACr	ACGK	ACGS	ACHBS	ACLS	ACNAMt2	ACNML	ACODA	ACONT	ACOTA	ADCL	ADCS	ADMDCr	ADSK	ADSL1r	ADSL2r	ADSS	AGDC	AGMHE	AGPR	AICART	AIRC2	AIRC3	ALAALAr	ALATA_L	AMANAPE	AMANK	ANPRT	ANS	APRAUR	ARGSL	ARGSS	ASAD	ASP1DC	ASPCT	ASPK	ASPTA	ATPPRT	BPNT	BiomassEcoli	C120SN	C140SN	C141SN	C160SN	C161SN	C181SN	CHORM	CHORS
anaerobic EX_adn(e)	A5PISO	ACCOACr	ACGK	ACGS	ACHBS	ACLS	ACODA	ACONT	ACOTA	ADCL	ADCS	ADMDCr	ADSK	AGMHE	AGPR	AICART	ALAALAr	ALATA_L	ANPRT	ANS	APRAUR	ARGSL	ARGSS	ASAD	ASP1DC	ASPCT	ASPK	ASPTA	ATPPRT	BPNT	BiomassEcoli	C120SN	C140SN	C141SN	C160SN	C161SN	C181SN	CHORM	CHORS	CLPNS_EC	CS	CTPS2	CYSS	CYSTL	DAGK_EC	DAPDC	DAPE	DASYN_EC	DB4PS
anaerobic EX_akg(e)	A5PISO	ACCOACr	ACGK	ACGS	ACHBS	ACLS	ACODA	ACOTA	ADCL	ADCS	ADMDCr	ADSK	ADSL1r	ADSL2r	ADSS	AGMHE	AGPR	AICART	AIRC2	AIRC3	AKGt2r	ALAALAr	ALATA_L	ANPRT	ANS	APRAUR	ARGSL	ARGSS	ASAD	ASPCT	ASPK	ASPTA	ATPPRT	BPNT	BiomassEcoli	C120SN	C140SN	C141SN	C160SN	C161SN	C181SN	CHORM	CHORS	CLPNS_EC	CO2t	CTPS2	CYSS	CYSTL	DAGK_EC
anaerobic EX_ala_D(e)	A5PISO	ACCOACr	ACGK	ACGS	ACHBS	ACLS	ACODA	ACONT	ACOTA	ADCL	ADCS	ADHEr	ADMDCr	ADSK	ADSL1r	ADSL2r	ADSS	AGMHE	AGPR	AICART	AIRC2	AIRC3	ALAALAr	ALAR	ANPRT	ANS	APRAUR	ARGSL	ARGSS	ASAD	ASP1DC	ASPCT	ASPK	ASPTA	ATPPRT	BPNT	BiomassEcoli	C120SN	C140SN	C141SN	C160SN	C161SN	C181SN	CHORM	CHORS	CLPNS_EC	CS	CTPS2	CYSS
anaerobic EX_ala_L(e)	A5PISO	ACCOACr	ACGK	ACGS	ACHBS	ACLS	ACODA	ACONT	ACOTA	ADCL	ADCS	ADHEr	ADMDCr	ADSK	ADSL1r	ADSL2r	ADSS	AGMHE	AGPR	AICART	AIRC2	AIRC3	ALAALAr	ALAt2r	ANPRT	ANS	APRAUR	ARGSL	ARGSS	ASAD	ASPCT	ASPK	ASPTA	ATPPRT	BPNT	BiomassEcoli	C120SN	C140SN	C141SN	C160SN	C161SN	C181SN	CHORM	CHORS	CLPNS_EC	CS	CTPS2	CYSS	CYSTL
anaerobic EX_alltn(e)	A5PISO	ACCOACr	ACGK	ACGS	ACHBS	ACLS	ACODA	ACONT	ACOTA	ADCL	ADCS	ADMDCr	ADSK	ADSL1r	ADSL2r	ADSS	AGMHE	AGPR	AICART	AIRC2	AIRC3	ALAALAr	ALATA_L	ALLTAH	ALLTN	ALLTNt2r	ANPRT	ANS	APRAUR	ARGSL	ARGSS	ASAD	ASP1DC	ASPCT	ASPK	ASPTA	ATPPRT	BPNT	BiomassEcoli	C120SN	C140SN	C141SN	C160SN	C161SN	C181SN	CHORM	CHORS	CLPNS_EC	CO2t
anaerobic EX_arab_L(e)	A5PISO	ACCOACr	ACGK	ACGS	ACHBS	ACLS	ACODA	ACONT	ACOTA	ADCL	ADCS	ADMDCr	ADSK	ADSL1r	ADSL2r	ADSS	AGMHE	AGPR	AICART	AIRC2	AIRC3	ALAALAr	ALATA_L	ANPRT	ANS	APRAUR	ARAI	ARGSL	ARGSS	ASAD	ASPCT	ASPK	ASPTA	ATPPRT	BPNT	BiomassEcoli	C120SN	C140SN	C141SN	C160SN	C161SN	C181SN	CHORM	CHORS	CLPNS_EC	CS	CTPS2	CYSS	CYSTL
anaerobic EX_arg_L(e)	A5PISO	ACCOACr	ACHBS	ACLS	ADCL	ADCS	ADMDCr	ADSK	ADSL1r	ADSL2r	ADSS	AGMHE	AGMT	AICART	AIRC2	AIRC3	ALAALAr	ALATA_L	ANPRT	ANS	APRAUR	ARGDC	ARGORNt7	ASAD	ASP1DC	ASPCT	ASPK	ASPTA	AST	ATPPRT	ATPS4r	BPNT	BiomassEcoli	C120SN	C140SN	C141SN	C160SN	C161SN	C181SN	CHORM	CHORS	CLPNS_EC	CO2t	CTPS2	CYSS	CYSTL	DAGK_EC	DAPDC	DAPE
anaerobic EX_asn_L(e)	A5PISO	ACCOACr	ACGK	ACGS	ACHBS	ACLS	ACODA	ACONT	ACOTA	ADCL	ADCS	ADMDCr	ADSK	ADSL1r	ADSL2r	ADSS	AGMHE	AGPR	AICART	AIRC2	AIRC3	ALAALAr	ALATA_L	ANPRT	ANS	APRAUR	ARGSL	ARGSS	ASAD	ASNN	ASP1DC	ASPCT	ASPK	ATPPRT	BPNT	BiomassEcoli	C120SN	C140SN	C141SN	C160SN	C161SN	C181SN	CHORM	CHORS	CLPNS_EC	CO2t	CS	CTPS2	CYSS
anaerobic EX_asp_L(e)	A5PISO	ACCOACr	ACGK	ACGS	ACHBS	ACLS	ACODA	ACONT	ACOTA	ADCL	ADCS	ADMDCr	ADSK	ADSL1r	ADSL2r	ADSS	AGMHE	AGPR	AICART	AIRC2	AIRC3	ALAALAr	ALATA_L	ANPRT	ANS	APRAUR	ARGSL	ARGSS	ASAD	ASPCT	ASPK	ATPPRT	BPNT	BiomassEcoli	C120SN	C140SN	C141SN	C160SN	C161SN	C181SN	CHORM	CHORS	CLPNS_EC	CO2t	CS	CTPS2	CYSS	CYSTL	DAGK_EC
anaerobic EX_cit(e)	A5PISO	ACCOACr	ACGK	ACGS	ACHBS	ACLS	ACODA	ACONT	ACOTA	ADCL	ADCS	ADMDCr	ADSK	ADSL1r	ADSL2r	ADSS	AGMHE	AGPR	AICART	AIRC2	AIRC3	ALAALAr	ALATA_L	ANPRT	ANS	APRAUR	ARGSL	ARGSS	ASAD	ASPCT	ASPK	ASPTA	ATPPRT	BPNT	BiomassEcoli	C120SN	C140SN	C141SN	C160SN	C161SN	C181SN	CHORM	CHORS	CITt7	CLPNS_EC	CO2t	CTPS2	CYSS	CYSTL
anaerobic EX_cytd(e)	A5PISO	ACCOACr	ACGK	ACGS	ACHBS	ACLS	ACODA	ACONT	ACOTA	ADCL	ADCS	ADMDCr	ADSK	ADSL1r	ADSL2r	ADSS	AGMHE	AGPR	AICART	AIRC2	AIRC3	ALAALAr	ALATA_L	ANPRT	ANS	APRAUR	ARGSL	ARGSS	ASAD	ASP1DC	ASPK	ASPTA	ATPPRT	BPNT	BiomassEcoli	C120SN	C140SN	C141SN	C160SN	C161SN	C181SN	CHORM	CHORS	CLPNS_EC	CS	CYSS	CYSTL	DAGK_EC	DAPDC
anaerobic EX_dad_2(e)	A5PISO	ACCOACr	ACGK	ACGS	ACHBS	ACLS	ACODA	ACONT	ACOTA	ADCL	ADCS	ADMDCr	ADSK	AGMHE	AGPR	AICART	ALAALAr	ALATA_L	ANPRT	ANS	APRAUR	ARGSL	ARGSS	ASAD	ASP1DC	ASPCT	ASPK	ASPTA	ATPPRT	BPNT	BiomassEcoli	C120SN	C140SN	C141SN	C160SN	C161SN	C181SN	CHORM	CHORS	CLPNS_EC	CS	CTPS2	CYSS	CYSTL	DADNt2	DAGK_EC	DAPDC	DAPE	DASYN_EC
anaerobic EX_dcyt(e)	A5PISO	ACCOACr	ACGK	ACGS	ACHBS	ACLS	ACODA	ACONT	ACOTA	ADCL	ADCS	ADMDCr	ADSK	ADSL1r	ADSL2r	ADSS	AGMHE	AGPR	AICART	AIRC2	AIRC3	ALAALAr	ALATA_L	ANPRT	ANS	APRAUR	ARGSL	ARGSS	ASAD	ASP1DC	ASPK	ASPTA	ATPPRT	BPNT	BiomassEcoli	C120SN	C140SN	C141SN	C160SN	C161SN	C181SN	CHORM	CHORS	CLPNS_EC	CS	CTPS2	CYSS	CYSTL	DAGK_EC
anaerobic EX_dgsn(e)	A5PISO	ACCOACr	ACGK	ACGS	ACHBS	ACLS	ACODA	ACONT	ACOTA	ADCL	ADCS	ADMDCr	ADSK	ADSL1r	ADSS	AGMHE	AGPR	AICART	ALAALAr	ALATA_L	ANPRT	ANS	APRAUR	ARGSL	ARGSS	ASAD	ASP1DC	ASPCT	ASPK	ASPTA	ATPPRT	BPNT	BiomassEcoli	C120SN	C140SN	C141SN	C160SN	C161SN	C181SN	CHORM	CHORS	CLPNS_EC	CS	CTPS2	CYSS	CYSTL	DAGK_EC	DAPDC	DAPE
anaerobic EX_dha(e)	A5PISO	ACCOACr	ACGK	ACGS	ACHBS	ACLS	ACODA	ACONT	ACOTA	ADCL	ADCS	ADMDCr	ADSK	ADSL1r	ADSL2r	ADSS	AGMHE	AGPR	AICART	AIRC2	AIRC3	ALAALAr	ALATA_L	ANPRT	ANS	APRAUR	ARGSL	ARGSS	ASAD	ASP1DC	ASPCT	ASPK	ASPTA	ATPPRT	BPNT	BiomassEcoli	C120SN	C140SN	C141SN	C160SN	C161SN	C181SN	CHORM	CHORS	CLPNS_EC	CS	CTPS2	CYSS	CYSTL
anaerobic EX_din(e)	A5PISO	ACCOACr	ACGK	ACGS	ACHBS	ACLS	ACODA	ACONT	ACOTA	ADCL	ADCS	ADMDCr	ADSK	ADSL1r	ADSS	AGMHE	AGPR	AICART	ALAALAr	ALATA_L	ANPRT	ANS	APRAUR	ARGSL	ARGSS	ASAD	ASP1DC	ASPCT	ASPK	ASPTA	ATPPRT	BPNT	BiomassEcoli	C120SN	C140SN	C141SN	C160SN	C161SN	C181SN	CHORM	CHORS	CLPNS_EC	CS	CTPS2	CYSS	CYSTL	DAGK_EC	DAPDC	DAPE
anaerobic EX_duri(e)	A5PISO	ACCOACr	ACGK	ACGS	ACHBS	ACLS	ACODA	ACONT	ACOTA	ADCL	ADCS	ADMDCr	ADSK	ADSL1r	ADSL2r	ADSS	AGMHE	AGPR	AICART	AIRC2	AIRC3	ALAALAr	ALATA_L	ANPRT	ANS	APRAUR	ARGSL	ARGSS	ASAD	ASP1DC	ASPK	ASPTA	ATPPRT	BPNT	BiomassEcoli	C120SN	C140SN	C141SN	C160SN	C161SN	C181SN	CHORM	CHORS	CLPNS_EC	CS	CTPS2	CYSS	CYSTL	DAGK_EC
anaerobic EX_fru(e)	A5PISO	ACCOACr	ACGK	ACGS	ACHBS	ACLS	ACODA	ACONT	ACOTA	ADCL	ADCS	ADMDCr	ADSK	ADSL1r	ADSL2r	ADSS	AGMHE	AGPR	AICART	AIRC2	AIRC3	ALAALAr	ALATA_L	ANPRT	ANS	APRAUR	ARGSL	ARGSS	ASAD	ASPCT	ASPK	ASPTA	ATPPRT	BPNT	BiomassEcoli	C120SN	C140SN	C141SN	C160SN	C161SN	C181SN	CHORM	CHORS	CLPNS_EC	CS	CTPS2	CYSS	CYSTL	DAGK_EC
anaerobic EX_fuc_L(e)	A5PISO	ACCOACr	ACGK	ACGS	ACHBS	ACLS	ACODA	ACONT	ACOTA	ADCL	ADCS	ADMDCr	ADSK	ADSL1r	ADSL2r	ADSS	AGMHE	AGPR	AICART	AIRC2	AIRC3	ALAALAr	ALATA_L	ANPRT	ANS	APRAUR	ARGSL	ARGSS	ASAD	ASP1DC	ASPCT	ASPK	ASPTA	ATPPRT	BPNT	BiomassEcoli	C120SN	C140SN	C141SN	C160SN	C161SN	C181SN	CHORM	CHORS	CLPNS_EC	CS	CTPS2	CYSS	CYSTL
anaerobic EX_fum(e)	A5PISO	ACCOACr	ACGK	ACGS	ACHBS	ACLS	ACODA	ACONT	ACOTA	ADCL	ADCS	ADMDCr	ADSK	ADSL1r	ADSL2r	ADSS	AGMHE	AGPR	AICART	AIRC2	AIRC3	ALAALAr	ALATA_L	ANPRT	ANS	APRAUR	ARGSL	ARGSS	ASAD	ASP1DC	ASPCT	ASPK	ASPTA	ATPPRT	BPNT	BiomassEcoli	C120SN	C140SN	C141SN	C160SN	C161SN	C181SN	CHORM	CHORS	CLPNS_EC	CO2t	CS	CTPS2	CYSS
anaerobic EX_g6p(e)	A5PISO	ACCOACr	ACGK	ACGS	ACHBS	ACLS	ACODA	ACONT	ACOTA	ADCL	ADCS	ADMDCr	ADSK	ADSL1r	ADSL2r	ADSS	AGMHE	AGPR	AICART	AIRC2	AIRC3	ALAALAr	ALATA_L	ANPRT	ANS	APRAUR	ARGSL	ARGSS	ASAD	ASPCT	ASPK	ASPTA	ATPPRT	BPNT	BiomassEcoli	C120SN	C140SN	C141SN	C160SN	C161SN	C181SN	CHORM	CHORS	CLPNS_EC	CS	CTPS2	CYSS	CYSTL	DAGK_EC
anaerobic EX_gal(e)	A5PISO	ACCOACr	ACGK	ACGS	ACHBS	ACLS	ACODA	ACONT	ACOTA	ADCL	ADCS	ADMDCr	ADSK	ADSL1r	ADSL2r	ADSS	AGMHE	AGPR	AICART	AIRC2	AIRC3	ALAALAr	ALATA_L	ANPRT	ANS	APRAUR	ARGSL	ARGSS	ASAD	ASP1DC	ASPCT	ASPK	ASPTA	ATPPRT	BPNT	BiomassEcoli	C120SN	C140SN	C141SN	C160SN	C161SN	C181SN	CHORM	CHORS	CLPNS_EC	CS	CTPS2	CYSS	CYSTL
anaerobic EX_galct_D(e)	A5PISO	ACCOACr	ACGK	ACGS	ACHBS	ACLS	ACODA	ACONT	ACOTA	ADCL	ADCS	ADMDCr	ADSK	ADSL1r	ADSL2r	ADSS	AGMHE	AGPR	AICART	AIRC2	AIRC3	ALAALAr	ALATA_L	ANPRT	ANS	APRAUR	ARGSL	ARGSS	ASAD	ASP1DC	ASPCT	ASPK	ASPTA	ATPPRT	BPNT	BiomassEcoli	C120SN	C140SN	C141SN	C160SN	C161SN	C181SN	CHORM	CHORS	CLPNS_EC	CO2t	CS	CTPS2	CYSS
anaerobic EX_galctn_D(e)	A5PISO	ACCOACr	ACGK	ACGS	ACHBS	ACLS	ACODA	ACONT	ACOTA	ADCL	ADCS	ADMDCr	ADSK	ADSL1r	ADSL2r	ADSS	AGMHE	AGPR	AICART	AIRC2	AIRC3	ALAALAr	ALATA_L	ANPRT	ANS	APRAUR	ARGSL	ARGSS	ASAD	ASPCT	ASPK	ASPTA	ATPPRT	BPNT	BiomassEcoli	C120SN	C140SN	C141SN	C160SN	C161SN	C181SN	CHORM	CHORS	CLPNS_EC	CS	CTPS2	CYSS	CYSTL	DAGK_EC
anaerobic EX_galt(e)	A5PISO	ACCOACr	ACGK	ACGS	ACHBS	ACLS	ACODA	ACONT	ACOTA	ADCL	ADCS	ADMDCr	ADSK	ADSL1r	ADSL2r	ADSS	AGMHE	AGPR	AICART	AIRC2	AIRC3	ALAALAr	ALATA_L	ANPRT	ANS	APRAUR	ARGSL	ARGSS	ASAD	ASP1DC	ASPCT	ASPK	ASPTA	ATPPRT	BPNT	BiomassEcoli	C120SN	C140SN	C141SN	C160SN	C161SN	C181SN	CHORM	CHORS	CLPNS_EC	CS	CTPS2	CYSS	CYSTL
anaerobic EX_galur(e)	A5PISO	ACCOACr	ACGK	ACGS	ACHBS	ACLS	ACODA	ACONT	ACOTA	ADCL	ADCS	ADMDCr	ADSK	ADSL1r	ADSL2r	ADSS	AGMHE	AGPR	AICART	AIRC2	AIRC3	ALAALAr	ALATA_L	ALTRH	ANPRT	ANS	APRAUR	ARGSL	ARGSS	ASAD	ASPCT	ASPK	ASPTA	ATPPRT	BPNT	BiomassEcoli	C120SN	C140SN	C141SN	C160SN	C161SN	C181SN	CHORM	CHORS	CLPNS_EC	CS	CTPS2	CYSS	CYSTL
anaerobic EX_gam(e)	A5PISO	ACCOACr	ACGK	ACGS	ACHBS	ACLS	ACODA	ACONT	ACOTA	ADCL	ADCS	ADMDCr	ADSK	ADSL1r	ADSL2r	ADSS	AGMHE	AGPR	AICART	AIRC2	AIRC3	ALAALAr	ALATA_L	ANPRT	ANS	APRAUR	ARGSL	ARGSS	ASAD	ASP1DC	ASPCT	ASPK	ASPTA	ATPPRT	BPNT	BiomassEcoli	C120SN	C140SN	C141SN	C160SN	C161SN	C181SN	CHORM	CHORS	CLPNS_EC	CS	CTPS2	CYSS	CYSTL
anaerobic EX_glc(e)	A5PISO	ACCOACr	ACGK	ACGS	ACHBS	ACLS	ACODA	ACONT	ACOTA	ADCL	ADCS	ADMDCr	ADSK	ADSL1r	ADSL2r	ADSS	AGMHE	AGPR	AICART	AIRC2	AIRC3	ALAALAr	ALATA_L	ANPRT	ANS	APRAUR	ARGSL	ARGSS	ASAD	ASPCT	ASPK	ASPTA	ATPPRT	BPNT	BiomassEcoli	C120SN	C140SN	C141SN	C160SN	C161SN	C181SN	CHORM	CHORS	CLPNS_EC	CS	CTPS2	CYSS	CYSTL	DAGK_EC
anaerobic EX_glcn(e)	A5PISO	ACCOACr	ACGK	ACGS	ACHBS	ACLS	ACODA	ACONT	ACOTA	ADCL	ADCS	ADMDCr	ADSK	ADSL1r	ADSL2r	ADSS	AGMHE	AGPR	AICART	AIRC2	AIRC3	ALAALAr	ALATA_L	ANPRT	ANS	APRAUR	ARGSL	ARGSS	ASAD	ASP1DC	ASPCT	ASPK	ASPTA	ATPPRT	BPNT	BiomassEcoli	C120SN	C140SN	C141SN	C160SN	C161SN	C181SN	CHORM	CHORS	CLPNS_EC	CS	CTPS2	CYSS	CYSTL
anaerobic EX_glcr(e)	A5PISO	ACCOACr	ACGK	ACGS	ACHBS	ACLS	ACODA	ACONT	ACOTA	ADCL	ADCS	ADMDCr	ADSK	ADSL1r	ADSL2r	ADSS	AGMHE	AGPR	AICART	AIRC2	AIRC3	ALAALAr	ALATA_L	ANPRT	ANS	APRAUR	ARGSL	ARGSS	ASAD	ASP1DC	ASPCT	ASPK	ASPTA	ATPPRT	BPNT	BiomassEcoli	C120SN	C140SN	C141SN	C160SN	C161SN	C181SN	CHORM	CHORS	CLPNS_EC	CO2t	CS	CTPS2	CYSS
anaerobic EX_glcur(e)	A5PISO	ACCOACr	ACGK	ACGS	ACHBS	ACLS	ACODA	ACONT	ACOTA	ADCL	ADCS	ADMDCr	ADSK	ADSL1r	ADSL2r	ADSS	AGMHE	AGPR	AICART	AIRC2	AIRC3	ALAALAr	ALATA_L	ANPRT	ANS	APRAUR	ARGSL	ARGSS	ASAD	ASP1DC	ASPCT	ASPK	ASPTA	ATPPRT	BPNT	BiomassEcoli	C120SN	C140SN	C141SN	C160SN	C161SN	C181SN	CHORM	CHORS	CLPNS_EC	CS	CTPS2	CYSS	CYSTL
anaerobic EX_gln_L(e)	A5PISO	ACCOACr	ACGK	ACGS	ACHBS	ACLS	ACODA	ACONT	ACOTA	ACt2r	ADCL	ADCS	ADMDCr	ADSK	ADSL1r	ADSL2r	ADSS	AGMHE	AGPR	AICART	AIRC2	AIRC3	ALAALAr	ALATA_L	ANPRT	ANS	APRAUR	ARGSL	ARGSS	ASAD	ASP1DC	ASPCT	ASPK	ASPTA	ATPPRT	ATPS4r	BPNT	BiomassEcoli	C120SN	C140SN	C141SN	C160SN	C161SN	C181SN	CHORM	CHORS	CITL	CLPNS_EC	CTPS2
anaerobic EX_glu_L(e)	A5PISO	ACCOACr	ACGK	ACGS	ACHBS	ACLS	ACODA	ACOTA	ADCL	ADCS	ADMDCr	ADSK	ADSL1r	ADSL2r	ADSS	AGMHE	AGPR	AICART	AIRC2	AIRC3	ALAALAr	ALATA_L	ANPRT	ANS	APRAUR	ARGSL	ARGSS	ASAD	ASPCT	ASPK	ASPTA	ATPPRT	BPNT	BiomassEcoli	C120SN	C140SN	C141SN	C160SN	C161SN	C181SN	CHORM	CHORS	CLPNS_EC	CTPS2	CYSS	CYSTL	DAGK_EC	DAPDC	DAPE
anaerobic EX_glyald(e)	A5PISO	ACCOACr	ACGK	ACGS	ACHBS	ACLS	ACODA	ACONT	ACOTA	ADCL	ADCS	ADMDCr	ADSK	ADSL1r	ADSL2r	ADSS	AGMHE	AGPR	AICART	AIRC2	AIRC3	ALAALAr	ALATA_L	ALCD19	ANPRT	ANS	APRAUR	ARGSL	ARGSS	ASAD	ASPCT	ASPK	ASPTA	ATPPRT	BPNT	BiomassEcoli	C120SN	C140SN	C141SN	C160SN	C161SN	C181SN	CHORM	CHORS	CLPNS_EC	CS	CTPS2	CYSS	CYSTL
anaerobic EX_glyc(e)	A5PISO	ACCOACr	ACGK	ACGS	ACHBS	ACLS	ACODA	ACONT	ACOTA	ADCL	ADCS	ADMDCr	ADSK	ADSL1r	ADSL2r	ADSS	AGMHE	AGPR	AICART	AIRC2	AIRC3	ALAALAr	ALATA_L	ANPRT	ANS	APRAUR	ARGSL	ARGSS	ASAD	ASP1DC	ASPCT	ASPK	ASPTA	ATPPRT	BPNT	BiomassEcoli	C120SN	C140SN	C141SN	C160SN	C161SN	C181SN	CHORM	CHORS	CLPNS_EC	CS	CTPS2	CYSS	CYSTL
anaerobic EX_glyc3p(e)	A5PISO	ACCOACr	ACGK	ACGS	ACHBS	ACLS	ACODA	ACONT	ACOTA	ADCL	ADCS	ADMDCr	ADSK	ADSL1r	ADSL2r	ADSS	AGMHE	AGPR	AICART	AIRC2	AIRC3	ALAALAr	ALATA_L	ANPRT	ANS	APRAUR	ARGSL	ARGSS	ASAD	ASP1DC	ASPCT	ASPK	ASPTA	ATPPRT	BPNT	BiomassEcoli	C120SN	C140SN	C141SN	C160SN	C161SN	C181SN	CHORM	CHORS	CLPNS_EC	CS	CTPS2	CYSS	CYSTL
anaerobic EX_gsn(e)	A5PISO	ACCOACr	ACGK	ACGS	ACHBS	ACLS	ACODA	ACONT	ACOTA	ADCL	ADCS	ADMDCr	ADSK	ADSL1r	ADSS	AGMHE	AGPR	AICART	ALAALAr	ALATA_L	ANPRT	ANS	APRAUR	ARGSL	ARGSS	ASAD	ASP1DC	ASPCT	ASPK	ASPTA	ATPPRT	BPNT	BiomassEcoli	C120SN	C140SN	C141SN	C160SN	C161SN	C181SN	CHORM	CHORS	CLPNS_EC	CS	CTPS2	CYSS	CYSTL	DAGK_EC	DAPDC	DAPE
anaerobic EX_idon_L(e)	5DGLCNR	A5PISO	ACCOACr	ACGK	ACGS	ACHBS	ACLS	ACODA	ACONT	ACOTA	ADCL	ADCS	ADMDCr	ADSK	ADSL1r	ADSL2r	ADSS	AGMHE	AGPR	AICART	AIRC2	AIRC3	ALAALAr	ALATA_L	ANPRT	ANS	APRAUR	ARGSL	ARGSS	ASAD	ASPCT	ASPK	ASPTA	ATPPRT	BPNT	BiomassEcoli	C120SN	C140SN	C141SN	C160SN	C161SN	C181SN	CHORM	CHORS	CLPNS_EC	CS	CTPS2	CYSS	CYSTL
anaerobic EX_ins(e)	A5PISO	ACCOACr	ACGK	ACGS	ACHBS	ACLS	ACODA	ACONT	ACOTA	ADCL	ADCS	ADMDCr	ADSK	ADSL1r	ADSS	AGMHE	AGPR	AICART	ALAALAr	ALATA_L	ANPRT	ANS	APRAUR	ARGSL	ARGSS	ASAD	ASPCT	ASPK	ASPTA	ATPPRT	BPNT	BiomassEcoli	C120SN	C140SN	C141SN	C160SN	C161SN	C181SN	CHORM	CHORS	CLPNS_EC	CS	CTPS2	CYSS	CYSTL	DAGK_EC	DAPDC	DAPE	DASYN_EC
anaerobic EX_lac_D(e)	A5PISO	ACCOACr	ACGK	ACGS	ACHBS	ACLS	ACODA	ACONT	ACOTA	ADCL	ADCS	ADHEr	ADMDCr	ADSK	ADSL1r	ADSL2r	ADSS	AGMHE	AGPR	AICART	AIRC2	AIRC3	ALAALAr	ALATA_L	ANPRT	ANS	APRAUR	ARGSL	ARGSS	ASAD	ASPCT	ASPK	ASPTA	ATPPRT	BPNT	BiomassEcoli	C120SN	C140SN	C141SN	C160SN	C161SN	C181SN	CHORM	CHORS	CLPNS_EC	CS	CTPS2	CYSS	CYSTL
anaerobic EX_lcts(e)	A5PISO	ACCOACr	ACGK	ACGS	ACHBS	ACLS	ACODA	ACONT	ACOTA	ADCL	ADCS	ADMDCr	ADSK	ADSL1r	ADSL2r	ADSS	AGMHE	AGPR	AICART	AIRC2	AIRC3	ALAALAr	ALATA_L	ANPRT	ANS	APRAUR	ARGSL	ARGSS	ASAD	ASP1DC	ASPCT	ASPK	ASPTA	ATPPRT	BPNT	BiomassEcoli	C120SN	C140SN	C141SN	C160SN	C161SN	C181SN	CHORM	CHORS	CLPNS_EC	CS	CTPS2	CYSS	CYSTL
anaerobic EX_mal_L(e)	A5PISO	ACCOACr	ACGK	ACGS	ACHBS	ACLS	ACODA	ACONT	ACOTA	ADCL	ADCS	ADMDCr	ADSK	ADSL1r	ADSL2r	ADSS	AGMHE	AGPR	AICART	AIRC2	AIRC3	ALAALAr	ALATA_L	ANPRT	ANS	APRAUR	ARGSL	ARGSS	ASAD	ASP1DC	ASPCT	ASPK	ASPTA	ATPPRT	BPNT	BiomassEcoli	C120SN	C140SN	C141SN	C160SN	C161SN	C181SN	CHORM	CHORS	CLPNS_EC	CO2t	CS	CTPS2	CYSS
anaerobic EX_malt(e)	A5PISO	ACCOACr	ACGK	ACGS	ACHBS	ACLS	ACODA	ACONT	ACOTA	ADCL	ADCS	ADMDCr	ADSK	ADSL1r	ADSL2r	ADSS	AGMHE	AGPR	AICART	AIRC2	AIRC3	ALAALAr	ALATA_L	ANPRT	ANS	APRAUR	ARGSL	ARGSS	ASAD	ASP1DC	ASPCT	ASPK	ASPTA	ATPPRT	BPNT	BiomassEcoli	C120SN	C140SN	C141SN	C160SN	C161SN	C181SN	CHORM	CHORS	CLPNS_EC	CS	CTPS2	CYSS	CYSTL
anaerobic EX_malthx(e)	A5PISO	ACCOACr	ACGK	ACGS	ACHBS	ACLS	ACODA	ACONT	ACOTA	ADCL	ADCS	ADMDCr	ADSK	ADSL1r	ADSL2r	ADSS	AGMHE	AGPR	AICART	AIRC2	AIRC3	ALAALAr	ALATA_L	ANPRT	ANS	APRAUR	ARGSL	ARGSS	ASAD	ASPCT	ASPK	ASPTA	ATPPRT	BPNT	BiomassEcoli	C120SN	C140SN	C141SN	C160SN	C161SN	C181SN	CHORM	CHORS	CLPNS_EC	CS	CTPS2	CYSS	CYSTL	DAGK_EC
anaerobic EX_maltpt(e)	A5PISO	ACCOACr	ACGK	ACGS	ACHBS	ACLS	ACODA	ACONT	ACOTA	ADCL	ADCS	ADMDCr	ADSK	ADSL1r	ADSL2r	ADSS	AGMHE	AGPR	AICART	AIRC2	AIRC3	ALAALAr	ALATA_L	ANPRT	ANS	APRAUR	ARGSL	ARGSS	ASAD	ASP1DC	ASPCT	ASPK	ASPTA	ATPPRT	BPNT	BiomassEcoli	C120SN	C140SN	C141SN	C160SN	C161SN	C181SN	CHORM	CHORS	CLPNS_EC	CS	CTPS2	CYSS	CYSTL
anaerobic EX_malttr(e)	A5PISO	ACCOACr	ACGK	ACGS	ACHBS	ACLS	ACODA	ACONT	ACOTA	ADCL	ADCS	ADMDCr	ADSK	ADSL1r	ADSL2r	ADSS	AGMHE	AGPR	AICART	AIRC2	AIRC3	ALAALAr	ALATA_L	ANPRT	ANS	APRAUR	ARGSL	ARGSS	ASAD	ASPCT	ASPK	ASPTA	ATPPRT	BPNT	BiomassEcoli	C120SN	C140SN	C141SN	C160SN	C161SN	C181SN	CHORM	CHORS	CLPNS_EC	CS	CTPS2	CYSS	CYSTL	DAGK_EC
anaerobic EX_maltttr(e)	A5PISO	ACCOACr	ACGK	ACGS	ACHBS	ACLS	ACODA	ACONT	ACOTA	ADCL	ADCS	ADMDCr	ADSK	ADSL1r	ADSL2r	ADSS	AGMHE	AGPR	AICART	AIRC2	AIRC3	ALAALAr	ALATA_L	ANPRT	ANS	APRAUR	ARGSL	ARGSS	ASAD	ASP1DC	ASPCT	ASPK	ASPTA	ATPPRT	BPNT	BiomassEcoli	C120SN	C140SN	C141SN	C160SN	C161SN	C181SN	CHORM	CHORS	CLPNS_EC	CS	CTPS2	CYSS	CYSTL
anaerobic EX_man(e)	A5PISO	ACCOACr	ACGK	ACGS	ACHBS	ACLS	ACODA	ACONT	ACOTA	ADCL	ADCS	ADMDCr	ADSK	ADSL1r	ADSL2r	ADSS	AGMHE	AGPR	AICART	AIRC2	AIRC3	ALAALAr	ALATA_L	ANPRT	ANS	APRAUR	ARGSL	ARGSS	ASAD	ASP1DC	ASPCT	ASPK	ASPTA	ATPPRT	BPNT	BiomassEcoli	C120SN	C140SN	C141SN	C160SN	C161SN	C181SN	CHORM	CHORS	CLPNS_EC	CS	CTPS2	CYSS	CYSTL
anaerobic EX_man6p(e)	A5PISO	ACCOACr	ACGK	ACGS	ACHBS	ACLS	ACODA	ACONT	ACOTA	ADCL	ADCS	ADMDCr	ADSK	ADSL1r	ADSL2r	ADSS	AGMHE	AGPR	AICART	AIRC2	AIRC3	ALAALAr	ALATA_L	ANPRT	ANS	APRAUR	ARGSL	ARGSS	ASAD	ASP1DC	ASPCT	ASPK	ASPTA	ATPPRT	BPNT	BiomassEcoli	C120SN	C140SN	C141SN	C160SN	C161SN	C181SN	CHORM	CHORS	CLPNS_EC	CS	CTPS2	CYSS	CYSTL
anaerobic EX_melib(e)	A5PISO	ACCOACr	ACGK	ACGS	ACHBS	ACLS	ACODA	ACONT	ACOTA	ADCL	ADCS	ADMDCr	ADSK	ADSL1r	ADSL2r	ADSS	AGMHE	AGPR	AICART	AIRC2	AIRC3	ALAALAr	ALATA_L	ANPRT	ANS	APRAUR	ARGSL	ARGSS	ASAD	ASP1DC	ASPCT	ASPK	ASPTA	ATPPRT	BPNT	BiomassEcoli	C120SN	C140SN	C141SN	C160SN	C161SN	C181SN	CHORM	CHORS	CLPNS_EC	CS	CTPS2	CYSS	CYSTL
anaerobic EX_mnl(e)	A5PISO	ACCOACr	ACGK	ACGS	ACHBS	ACLS	ACODA	ACONT	ACOTA	ADCL	ADCS	ADMDCr	ADSK	ADSL1r	ADSL2r	ADSS	AGMHE	AGPR	AICART	AIRC2	AIRC3	ALAALAr	ALATA_L	ANPRT	ANS	APRAUR	ARGSL	ARGSS	ASAD	ASP1DC	ASPCT	ASPK	ASPTA	ATPPRT	BPNT	BiomassEcoli	C120SN	C140SN	C141SN	C160SN	C161SN	C181SN	CHORM	CHORS	CLPNS_EC	CS	CTPS2	CYSS	CYSTL
anaerobic EX_orn(e)	A5PISO	ACCOACr	ACHBS	ACLS	ADCL	ADCS	ADMDCr	ADSK	ADSL1r	ADSL2r	ADSS	AGMHE	AICART	AIRC2	AIRC3	ALAALAr	ALATA_L	ANPRT	ANS	APRAUR	ARGSL	ARGSS	ASAD	ASP1DC	ASPCT	ASPK	ASPTA	ATPPRT	ATPS4r	BPNT	BiomassEcoli	C120SN	C140SN	C141SN	C160SN	C161SN	C181SN	CHORM	CHORS	CLPNS_EC	CTPS2	CYSS	CYSTL	DAGK_EC	DAPDC	DAPE	DASYN_EC	DB4PS	DDPA
anaerobic EX_pyr(e)	A5PISO	ACCOACr	ACGK	ACGS	ACHBS	ACLS	ACODA	ACONT	ACOTA	ADCL	ADCS	ADMDCr	ADSK	ADSL1r	ADSL2r	ADSS	AGMHE	AGPR	AICART	AIRC2	AIRC3	ALAALAr	ALATA_L	ANPRT	ANS	APRAUR	ARGSL	ARGSS	ASAD	ASP1DC	ASPCT	ASPK	ASPTA	ATPPRT	BPNT	BiomassEcoli	C120SN	C140SN	C141SN	C160SN	C161SN	C181SN	CHORM	CHORS	CLPNS_EC	CS	CTPS2	CYSS	CYSTL
anaerobic EX_rib_D(e)	A5PISO	ACCOACr	ACGK	ACGS	ACHBS	ACLS	ACODA	ACONT	ACOTA	ADCL	ADCS	ADMDCr	ADSK	ADSL1r	ADSL2r	ADSS	AGMHE	AGPR	AICART	AIRC2	AIRC3	ALAALAr	ALATA_L	ANPRT	ANS	APRAUR	ARGSL	ARGSS	ASAD	ASPCT	ASPK	ASPTA	ATPPRT	BPNT	BiomassEcoli	C120SN	C140SN	C141SN	C160SN	C161SN	C181SN	CHORM	CHORS	CLPNS_EC	CS	CTPS2	CYSS	CYSTL	DAGK_EC
anaerobic EX_rmn(e)	A5PISO	ACCOACr	ACGK	ACGS	ACHBS	ACLS	ACODA	ACONT	ACOTA	ADCL	ADCS	ADMDCr	ADSK	ADSL1r	ADSL2r	ADSS	AGMHE	AGPR	AICART	AIRC2	AIRC3	ALAALAr	ALATA_L	ANPRT	ANS	APRAUR	ARGSL	ARGSS	ASAD	ASPCT	ASPK	ASPTA	ATPPRT	BPNT	BiomassEcoli	C120SN	C140SN	C141SN	C160SN	C161SN	C181SN	CHORM	CHORS	CLPNS_EC	CS	CTPS2	CYSS	CYSTL	DAGK_EC
anaerobic EX_sbt_D(e)	A5PISO	ACCOACr	ACGK	ACGS	ACHBS	ACLS	ACODA	ACONT	ACOTA	ADCL	ADCS	ADMDCr	ADSK	ADSL1r	ADSL2r	ADSS	AGMHE	AGPR	AICART	AIRC2	AIRC3	ALAALAr	ALATA_L	ANPRT	ANS	APRAUR	ARGSL	ARGSS	ASAD	ASP1DC	ASPCT	ASPK	ASPTA	ATPPRT	BPNT	BiomassEcoli	C120SN	C140SN	C141SN	C160SN	C161SN	C181SN	CHORM	CHORS	CLPNS_EC	CS	CTPS2	CYSS	CYSTL
anaerobic EX_ser_D(e)	A5PISO	ACCOACr	ACGK	ACGS	ACHBS	ACLS	ACODA	ACONT	ACOTA	ADCL	ADCS	ADMDCr	ADSK	ADSL1r	ADSL2r	ADSS	AGMHE	AGPR	AICART	AIRC2	AIRC3	ALAALAr	ALATA_L	ANPRT	ANS	APRAUR	ARGSL	ARGSS	ASAD	ASPCT	ASPK	ASPTA	ATPPRT	BPNT	BiomassEcoli	C120SN	C140SN	C141SN	C160SN	C161SN	C181SN	CHORM	CHORS	CLPNS_EC	CS	CTPS2	CYSS	CYSTL	DAGK_EC
anaerobic EX_ser_L(e)	A5PISO	ACCOACr	ACGK	ACGS	ACHBS	ACLS	ACODA	ACONT	ACOTA	ADCL	ADCS	ADMDCr	ADSK	ADSL1r	ADSL2r	ADSS	AGMHE	AGPR	AICART	AIRC2	AIRC3	ALAALAr	ALATA_L	ANPRT	ANS	APRAUR	ARGSL	ARGSS	ASAD	ASP1DC	ASPCT	ASPK	ASPTA	ATPPRT	BPNT	BiomassEcoli	C120SN	C140SN	C141SN	C160SN	C161SN	C181SN	CHORM	CHORS	CLPNS_EC	CS	CTPS2	CYSS	CYSTL
anaerobic EX_sucr(e)	A5PISO	ACCOACr	ACGK	ACGS	ACHBS	ACLS	ACODA	ACONT	ACOTA	ADCL	ADCS	ADMDCr	ADSK	ADSL1r	ADSL2r	ADSS	AGMHE	AGPR	AICART	AIRC2	AIRC3	ALAALAr	ALATA_L	ANPRT	ANS	APRAUR	ARGSL	ARGSS	ASAD	ASPCT	ASPK	ASPTA	ATPPRT	BPNT	BiomassEcoli	C120SN	C140SN	C141SN	C160SN	C161SN	C181SN	CHORM	CHORS	CLPNS_EC	CS	CTPS2	CYSS	CYSTL	DAGK_EC
anaerobic EX_tartr_L(e)	A5PISO	ACCOACr	ACGK	ACGS	ACHBS	ACLS	ACODA	ACONT	ACOTA	ADCL	ADCS	ADMDCr	ADSK	ADSL1r	ADSL2r	ADSS	AGMHE	AGPR	AICART	AIRC2	AIRC3	ALAALAr	ALATA_L	ANPRT	ANS	APRAUR	ARGSL	ARGSS	ASAD	ASP1DC	ASPCT	ASPK	ASPTA	ATPPRT	BPNT	BiomassEcoli	C120SN	C140SN	C141SN	C160SN	C161SN	C181SN	CHORM	CHORS	CLPNS_EC	CO2t	CS	CTPS2	CYSS
anaerobic EX_tre(e)	A5PISO	ACCOACr	ACGK	ACGS	ACHBS	ACLS	ACODA	ACONT	ACOTA	ADCL	ADCS	ADMDCr	ADSK	ADSL1r	ADSL2r	ADSS	AGMHE	AGPR	AICART	AIRC2	AIRC3	ALAALAr	ALATA_L	ANPRT	ANS	APRAUR	ARGSL	ARGSS	ASAD	ASP1DC	ASPCT	ASPK	ASPTA	ATPPRT	BPNT	BiomassEcoli	C120SN	C140SN	C141SN	C160SN	C161SN	C181SN	CHORM	CHORS	CLPNS_EC	CS	CTPS2	CYSS	CYSTL
anaerobic EX_trp_L(e)	A5PISO	ACCOACr	ACGK	ACGS	ACHBS	ACLS	ACODA	ACONT	ACOTA	ADCL	ADCS	ADMDCr	ADSK	ADSL1r	ADSL2r	ADSS	AGMHE	AGPR	AICART	AIRC2	AIRC3	ALAALAr	ALATA_L	APRAUR	ARGSL	ARGSS	ASAD	ASPCT	ASPK	ASPTA	ATPPRT	BPNT	BiomassEcoli	C120SN	C140SN	C141SN	C160SN	C161SN	C181SN	CHORM	CHORS	CLPNS_EC	CS	CTPS2	CYSS	CYSTL	DAGK_EC	DAPDC	DAPE
anaerobic EX_uri(e)	A5PISO	ACCOACr	ACGK	ACGS	ACHBS	ACLS	ACODA	ACONT	ACOTA	ADCL	ADCS	ADMDCr	ADSK	ADSL1r	ADSL2r	ADSS	AGMHE	AGPR	AICART	AIRC2	AIRC3	ALAALAr	ALATA_L	ANPRT	ANS	APRAUR	ARGSL	ARGSS	ASAD	ASP1DC	ASPK	ASPTA	ATPPRT	BPNT	BiomassEcoli	C120SN	C140SN	C141SN	C160SN	C161SN	C181SN	CHORM	CHORS	CLPNS_EC	CS	CTPS2	CYSS	CYSTL	DAGK_EC
anaerobic EX_xtsn(e)	A5PISO	ACCOACr	ACGK	ACGS	ACHBS	ACLS	ACODA	ACONT	ACOTA	ADCL	ADCS	ADMDCr	ADSK	ADSL1r	ADSS	AGMHE	AGPR	AICART	ALAALAr	ALATA_L	ANPRT	ANS	APRAUR	ARGSL	ARGSS	ASAD	ASP1DC	ASPCT	ASPK	ASPTA	ATPPRT	BPNT	BiomassEcoli	C120SN	C140SN	C141SN	C160SN	C161SN	C181SN	CHORM	CHORS	CLPNS_EC	CS	CTPS2	CYSS	CYSTL	DAGK_EC	DAPDC	DAPE
anaerobic EX_xyl_D(e)	A5PISO	ACCOACr	ACGK	ACGS	ACHBS	ACLS	ACODA	ACONT	ACOTA	ADCL	ADCS	ADMDCr	ADSK	ADSL1r	ADSL2r	ADSS	AGMHE	AGPR	AICART	AIRC2	AIRC3	ALAALAr	ALATA_L	ANPRT	ANS	APRAUR	ARGSL	ARGSS	ASAD	ASP1DC	ASPCT	ASPK	ASPTA	ATPPRT	BPNT	BiomassEcoli	C120SN	C140SN	C141SN	C160SN	C161SN	C181SN	CHORM	CHORS	CLPNS_EC	CS	CTPS2	CYSS	CYSTL
[truncated: 198 more columns]

## Sheet: B subtilis_media_and_essential_reactions
Growth media (Oxygen and Carbon compound ID)	Essential Reactions (Ids)
aerobic EX_cpd00018(e)	rxn10215	rxn00802	rxn10318	rxn10195	rxn05398	rxn10252	rxn01513	rxn02476	rxn01387	rxn09206	rxn03910	rxn00364	rxn02011	rxn02212	rxn05408	rxn10227	rxn09113	rxn02160	rxn10295	rxn10304	rxn10283	rxn05422	rxn00979	rxn10322	rxn10233	rxn03164	rxn02789	rxn05383	rxn01258	rxn09104	rxn05415	rxn10286	rxn10342	rxn10201	rxn05426	rxn00902	rxn03852	rxn10266	rxn03909	rxn10230	rxn01465	rxn05364	rxn05372	rxn00863	rxn10279	rxn10277	rxn10259	rxn10225	rxn10217
aerobic EX_cpd00020(e)	rxn10215	rxn00802	rxn10318	rxn03084	rxn10195	rxn05466	rxn05398	rxn10252	rxn01513	rxn02476	rxn01387	rxn09206	rxn03910	rxn00364	rxn02011	rxn02212	rxn05408	rxn10227	rxn09113	rxn02160	rxn10295	rxn10304	rxn10283	rxn05422	rxn00979	rxn10322	rxn10233	rxn03164	rxn02789	rxn05383	rxn01258	rxn05229	rxn09104	rxn00800	rxn05415	rxn10286	rxn10342	rxn10201	rxn05426	rxn00902	rxn03852	rxn10266	rxn03909	rxn10230	rxn01465	rxn05364	rxn05372	rxn00863	rxn10279
aerobic EX_cpd00023(e)	rxn10215	rxn00802	rxn10318	rxn03084	rxn10195	rxn05398	rxn10252	rxn01513	rxn02476	rxn09206	rxn03910	rxn00364	rxn02011	rxn02212	rxn05408	rxn10227	rxn09113	rxn02160	rxn10295	rxn10304	rxn10283	rxn05422	rxn00979	rxn10322	rxn10233	rxn03164	rxn02789	rxn05383	rxn01258	rxn05229	rxn09104	rxn00800	rxn05415	rxn10286	rxn10342	rxn10201	rxn05426	rxn00902	rxn03852	rxn10266	rxn03909	rxn10230	rxn01465	rxn05364	rxn05372	rxn00863	rxn10279	rxn10277	rxn10259
aerobic EX_cpd00024(e)	rxn10215	rxn00802	rxn10318	rxn03084	rxn10195	rxn05466	rxn05398	rxn10252	rxn01513	rxn02476	rxn09206	rxn03910	rxn00364	rxn02011	rxn02212	rxn05408	rxn10227	rxn09113	rxn02160	rxn10295	rxn10304	rxn10283	rxn05422	rxn00979	rxn10322	rxn10233	rxn03164	rxn02789	rxn05383	rxn01258	rxn05229	rxn09104	rxn00800	rxn05415	rxn10286	rxn10342	rxn10201	rxn05426	rxn00902	rxn03852	rxn10266	rxn03909	rxn10230	rxn01465	rxn05364	rxn05372	rxn00863	rxn10279	rxn10277
aerobic EX_cpd00027(e)	rxn10215	rxn00802	rxn10318	rxn03084	rxn10195	rxn05466	rxn05398	rxn10252	rxn01513	rxn02476	rxn01387	rxn09206	rxn03910	rxn00364	rxn02011	rxn02212	rxn05408	rxn10227	rxn09113	rxn02160	rxn10295	rxn10304	rxn10283	rxn05422	rxn00979	rxn10322	rxn10233	rxn03164	rxn02789	rxn05383	rxn01258	rxn05229	rxn09104	rxn00800	rxn05415	rxn10286	rxn10342	rxn10201	rxn05426	rxn00902	rxn03852	rxn10266	rxn03909	rxn10230	rxn01465	rxn05364	rxn05372	rxn00863	rxn10279
aerobic EX_cpd00029(e)	rxn10215	rxn00802	rxn10318	rxn03084	rxn10195	rxn05466	rxn05398	rxn10252	rxn01513	rxn02476	rxn01387	rxn09206	rxn03910	rxn00364	rxn02011	rxn02212	rxn05408	rxn10227	rxn09113	rxn02160	rxn10295	rxn10304	rxn10283	rxn05422	rxn00979	rxn10322	rxn10233	rxn03164	rxn02789	rxn05383	rxn01258	rxn05229	rxn09104	rxn00800	rxn05415	rxn10286	rxn10342	rxn10201	rxn05426	rxn00902	rxn03852	rxn10266	rxn03909	rxn10230	rxn01465	rxn05364	rxn05372	rxn00863	rxn10279
aerobic EX_cpd00033(e)	rxn10215	rxn00802	rxn10318	rxn03084	rxn10195	rxn05398	rxn10252	rxn01513	rxn02476	rxn01387	rxn09206	rxn03910	rxn00364	rxn02011	rxn02212	rxn05408	rxn10227	rxn09113	rxn02160	rxn10295	rxn10304	rxn10283	rxn05422	rxn00979	rxn10322	rxn10233	rxn03164	rxn02789	rxn05383	rxn01258	rxn05229	rxn09104	rxn00800	rxn05415	rxn10286	rxn10342	rxn10201	rxn05426	rxn00902	rxn03852	rxn10266	rxn03909	rxn10230	rxn01465	rxn05364	rxn05372	rxn00863	rxn10279	rxn10277
aerobic EX_cpd00035(e)	rxn10215	rxn00802	rxn10318	rxn03084	rxn10195	rxn05398	rxn10252	rxn01513	rxn02476	rxn01387	rxn09206	rxn03910	rxn00364	rxn02011	rxn02212	rxn05408	rxn10227	rxn09113	rxn02160	rxn10295	rxn10304	rxn10283	rxn05422	rxn00979	rxn10322	rxn10233	rxn03164	rxn02789	rxn05383	rxn01258	rxn05229	rxn09104	rxn00800	rxn05415	rxn10286	rxn10342	rxn10201	rxn05426	rxn00902	rxn03852	rxn10266	rxn03909	rxn10230	rxn01465	rxn05364	rxn05372	rxn00863	rxn10279	rxn10277
aerobic EX_cpd00036(e)	rxn10215	rxn00802	rxn10318	rxn03084	rxn10195	rxn05466	rxn05398	rxn10252	rxn01513	rxn02476	rxn01387	rxn09206	rxn03910	rxn00364	rxn02011	rxn02212	rxn05408	rxn10227	rxn09113	rxn02160	rxn10295	rxn10304	rxn10283	rxn05422	rxn00979	rxn10322	rxn10233	rxn03164	rxn02789	rxn05383	rxn01258	rxn05229	rxn09104	rxn00800	rxn05415	rxn10286	rxn10342	rxn10201	rxn05426	rxn00902	rxn03852	rxn10266	rxn03909	rxn10230	rxn05654	rxn01465	rxn05364	rxn05372	rxn00863
aerobic EX_cpd00040(e)	rxn10215	rxn00802	rxn10318	rxn03084	rxn10195	rxn05466	rxn05398	rxn10252	rxn01513	rxn02476	rxn01387	rxn09206	rxn03910	rxn00364	rxn02011	rxn05577	rxn02212	rxn05408	rxn10227	rxn09113	rxn02160	rxn10295	rxn10304	rxn10283	rxn05422	rxn00979	rxn10322	rxn10233	rxn03164	rxn02789	rxn05383	rxn01258	rxn05229	rxn09104	rxn00800	rxn05415	rxn10286	rxn10342	rxn10201	rxn05426	rxn00902	rxn03852	rxn10266	rxn03909	rxn10230	rxn01465	rxn05364	rxn05372	rxn00863
aerobic EX_cpd00041(e)	rxn10215	rxn00802	rxn10318	rxn03084	rxn10195	rxn05398	rxn10252	rxn01513	rxn02476	rxn01387	rxn09206	rxn03910	rxn00364	rxn02011	rxn02212	rxn05408	rxn10227	rxn09113	rxn02160	rxn10295	rxn10304	rxn10283	rxn05422	rxn00979	rxn10322	rxn10233	rxn05217	rxn03164	rxn02789	rxn05383	rxn01258	rxn05229	rxn09104	rxn00800	rxn05415	rxn10286	rxn10342	rxn10201	rxn05426	rxn00902	rxn03852	rxn10266	rxn03909	rxn10230	rxn01465	rxn05364	rxn05372	rxn00863	rxn10279
aerobic EX_cpd00046(e)	rxn10215	rxn00802	rxn10318	rxn03084	rxn10195	rxn05398	rxn10252	rxn01513	rxn02476	rxn01387	rxn09206	rxn03910	rxn00364	rxn02011	rxn02212	rxn05408	rxn10227	rxn09113	rxn02160	rxn10295	rxn10304	rxn10283	rxn05422	rxn00979	rxn10322	rxn10233	rxn03164	rxn02789	rxn05383	rxn01258	rxn05229	rxn09104	rxn00800	rxn05415	rxn10286	rxn10342	rxn10201	rxn05426	rxn00902	rxn03852	rxn10266	rxn03909	rxn10230	rxn05364	rxn05372	rxn00863	rxn10279	rxn10277	rxn10259
aerobic EX_cpd00047(e)	rxn10215	rxn00802	rxn10318	rxn03084	rxn10195	rxn05466	rxn05398	rxn10252	rxn01513	rxn02476	rxn01387	rxn09206	rxn03910	rxn00364	rxn02011	rxn02212	rxn05408	rxn10227	rxn09113	rxn02160	rxn10295	rxn10304	rxn10283	rxn05422	rxn00979	rxn10322	rxn10233	rxn03164	rxn02789	rxn05383	rxn01258	rxn05229	rxn09104	rxn00800	rxn05415	rxn10286	rxn10342	rxn10201	rxn05426	rxn00902	rxn03852	rxn10266	rxn03909	rxn10230	rxn01465	rxn05364	rxn05372	rxn00863	rxn10279
aerobic EX_cpd00051(e)	rxn10215	rxn10318	rxn03084	rxn10195	rxn05398	rxn10252	rxn01513	rxn02476	rxn09206	rxn03910	rxn00364	rxn02011	rxn02212	rxn05408	rxn10227	rxn09113	rxn02160	rxn10295	rxn10304	rxn10283	rxn05422	rxn00979	rxn10322	rxn10233	rxn03164	rxn02789	rxn05383	rxn01258	rxn05229	rxn09104	rxn00800	rxn05415	rxn10286	rxn10342	rxn10201	rxn05426	rxn00902	rxn03852	rxn10266	rxn03909	rxn10230	rxn01465	rxn05364	rxn05372	rxn00863	rxn10279	rxn10277	rxn10259	rxn10225
aerobic EX_cpd00053(e)	rxn10215	rxn00802	rxn10318	rxn03084	rxn10195	rxn05398	rxn10252	rxn01513	rxn02476	rxn09206	rxn03910	rxn00364	rxn02011	rxn02212	rxn05408	rxn10227	rxn09113	rxn02160	rxn10295	rxn10304	rxn10283	rxn05422	rxn00979	rxn10322	rxn10233	rxn03164	rxn02789	rxn05383	rxn01258	rxn05229	rxn09104	rxn00800	rxn05415	rxn10286	rxn10342	rxn10201	rxn05426	rxn00902	rxn03852	rxn10266	rxn03909	rxn10230	rxn01465	rxn05364	rxn05372	rxn00863	rxn10279	rxn10277	rxn10259
aerobic EX_cpd00054(e)	rxn10215	rxn00802	rxn10318	rxn03084	rxn10195	rxn05398	rxn10252	rxn01513	rxn02476	rxn01387	rxn09206	rxn03910	rxn00364	rxn02011	rxn02212	rxn05408	rxn10227	rxn09113	rxn02160	rxn10295	rxn10304	rxn10283	rxn05422	rxn00979	rxn10322	rxn10233	rxn03164	rxn02789	rxn05383	rxn01258	rxn05229	rxn09104	rxn00800	rxn05415	rxn10286	rxn10342	rxn10201	rxn05426	rxn00902	rxn03852	rxn10266	rxn03909	rxn10230	rxn05307	rxn01465	rxn05364	rxn05372	rxn00863	rxn10279
aerobic EX_cpd00060(e)	rxn10215	rxn00802	rxn10318	rxn03084	rxn10195	rxn05398	rxn10252	rxn01513	rxn02476	rxn01387	rxn09206	rxn03910	rxn00364	rxn02011	rxn02212	rxn05408	rxn10227	rxn09113	rxn02160	rxn10295	rxn10304	rxn10283	rxn05422	rxn00979	rxn10322	rxn10233	rxn03164	rxn02789	rxn05383	rxn01258	rxn05229	rxn09104	rxn00800	rxn05415	rxn10286	rxn10342	rxn10201	rxn05426	rxn00902	rxn03852	rxn10266	rxn03909	rxn10230	rxn01465	rxn05364	rxn05372	rxn00863	rxn10279	rxn10277
aerobic EX_cpd00061(e)	rxn10215	rxn00802	rxn10318	rxn03084	rxn10195	rxn05466	rxn05398	rxn10252	rxn01513	rxn02476	rxn01387	rxn09206	rxn05630	rxn03910	rxn00364	rxn02011	rxn02212	rxn05408	rxn10227	rxn09113	rxn02160	rxn10295	rxn10304	rxn10283	rxn05422	rxn00979	rxn10322	rxn10233	rxn03164	rxn02789	rxn05383	rxn01258	rxn05229	rxn09104	rxn00800	rxn05415	rxn10286	rxn10342	rxn10201	rxn05426	rxn00902	rxn03852	rxn10266	rxn03909	rxn10230	rxn01465	rxn05364	rxn05372	rxn00863
aerobic EX_cpd00064(e)	rxn10215	rxn00802	rxn10318	rxn03084	rxn10195	rxn05398	rxn10252	rxn01513	rxn02476	rxn09206	rxn03910	rxn00364	rxn02011	rxn02212	rxn05408	rxn10227	rxn09113	rxn02160	rxn10295	rxn10304	rxn10283	rxn05422	rxn00979	rxn10322	rxn10233	rxn03164	rxn02789	rxn05383	rxn01258	rxn05229	rxn09104	rxn00800	rxn05415	rxn10286	rxn10342	rxn10201	rxn05426	rxn00902	rxn03852	rxn10266	rxn03909	rxn10230	rxn01465	rxn05364	rxn05372	rxn00863	rxn10279	rxn10277	rxn10259
aerobic EX_cpd00072(e)	rxn10215	rxn00802	rxn10318	rxn03084	rxn10195	rxn05466	rxn05398	rxn10252	rxn01513	rxn02476	rxn01387	rxn09206	rxn03910	rxn00364	rxn02011	rxn02212	rxn05408	rxn10227	rxn09113	rxn02160	rxn10295	rxn10304	rxn10283	rxn05422	rxn00979	rxn10322	rxn10233	rxn03164	rxn02789	rxn05383	rxn01258	rxn05229	rxn09104	rxn00800	rxn05415	rxn10286	rxn10342	rxn10201	rxn05426	rxn00902	rxn03852	rxn10266	rxn03909	rxn10230	rxn01465	rxn05364	rxn05372	rxn00863	rxn10279
aerobic EX_cpd00076(e)	rxn10215	rxn00802	rxn10318	rxn03084	rxn10195	rxn05466	rxn05398	rxn10252	rxn01513	rxn02476	rxn01387	rxn09206	rxn03910	rxn00364	rxn02011	rxn02212	rxn05408	rxn10227	rxn09113	rxn02160	rxn10295	rxn10304	rxn10283	rxn05422	rxn00979	rxn10322	rxn10233	rxn03164	rxn02789	rxn05383	rxn01258	rxn05229	rxn09104	rxn00800	rxn05415	rxn10342	rxn10201	rxn05426	rxn00902	rxn03852	rxn10266	rxn03909	rxn10230	rxn01465	rxn05364	rxn05372	rxn00863	rxn10279	rxn10277
aerobic EX_cpd00079(e)	rxn10215	rxn00802	rxn10318	rxn03084	rxn10195	rxn05466	rxn05398	rxn10252	rxn01513	rxn02476	rxn01387	rxn09206	rxn03910	rxn00364	rxn02011	rxn02212	rxn05408	rxn10227	rxn09113	rxn02160	rxn10295	rxn10304	rxn10283	rxn05422	rxn00979	rxn10322	rxn10233	rxn03164	rxn02789	rxn05383	rxn01258	rxn05229	rxn09104	rxn00800	rxn05415	rxn10286	rxn10342	rxn10201	rxn05426	rxn00902	rxn03852	rxn10266	rxn03909	rxn10230	rxn01465	rxn05364	rxn05372	rxn00863	rxn10279
aerobic EX_cpd00080(e)	rxn10215	rxn00802	rxn10318	rxn03084	rxn10195	rxn05466	rxn05398	rxn10252	rxn01513	rxn02476	rxn01387	rxn09206	rxn03910	rxn00364	rxn02011	rxn02212	rxn05408	rxn10227	rxn09113	rxn02160	rxn10295	rxn10304	rxn10283	rxn05422	rxn00979	rxn10322	rxn10233	rxn03164	rxn02789	rxn05383	rxn01258	rxn05229	rxn09104	rxn00800	rxn05415	rxn10286	rxn10342	rxn10201	rxn05426	rxn00902	rxn03852	rxn10266	rxn03909	rxn10230	rxn01465	rxn05364	rxn05372	rxn00863	rxn10279
aerobic EX_cpd00082(e)	rxn10215	rxn00802	rxn10318	rxn03084	rxn10195	rxn05466	rxn05398	rxn10252	rxn01513	rxn02476	rxn01387	rxn09206	rxn03910	rxn00364	rxn02011	rxn02212	rxn05408	rxn10227	rxn09113	rxn02160	rxn10295	rxn10304	rxn10283	rxn05422	rxn00979	rxn10322	rxn10233	rxn03164	rxn02789	rxn05383	rxn01258	rxn05229	rxn09104	rxn00800	rxn05415	rxn10286	rxn10342	rxn10201	rxn05426	rxn00902	rxn03852	rxn10266	rxn03909	rxn10230	rxn01465	rxn05364	rxn05372	rxn00863	rxn10279
aerobic EX_cpd00084(e)	rxn10215	rxn00802	rxn10318	rxn03084	rxn10195	rxn05398	rxn10252	rxn01513	rxn02476	rxn01387	rxn09206	rxn03910	rxn00364	rxn02011	rxn02212	rxn05408	rxn10227	rxn09113	rxn02160	rxn10295	rxn10304	rxn10283	rxn05422	rxn00979	rxn10322	rxn10233	rxn03164	rxn02789	rxn05383	rxn01258	rxn05229	rxn09104	rxn00800	rxn05415	rxn10286	rxn10342	rxn10201	rxn05426	rxn00902	rxn03852	rxn10266	rxn03909	rxn10230	rxn01465	rxn05364	rxn05372	rxn00863	rxn10279	rxn10277
aerobic EX_cpd00089(e)	rxn10215	rxn00802	rxn10318	rxn03084	rxn10195	rxn05466	rxn05398	rxn10252	rxn01513	rxn02476	rxn01387	rxn09206	rxn03910	rxn00364	rxn02011	rxn02212	rxn05408	rxn10227	rxn09113	rxn02160	rxn10295	rxn10304	rxn10283	rxn05422	rxn00979	rxn10322	rxn10233	rxn03164	rxn02789	rxn05383	rxn01258	rxn05229	rxn09104	rxn00800	rxn05415	rxn10286	rxn10342	rxn10201	rxn05426	rxn00902	rxn03852	rxn10266	rxn03909	rxn10230	rxn01465	rxn05364	rxn05372	rxn00863	rxn10279
aerobic EX_cpd00091(e)	rxn10215	rxn00802	rxn10318	rxn03084	rxn10195	rxn05466	rxn05398	rxn10252	rxn01513	rxn02476	rxn01387	rxn09206	rxn03910	rxn00364	rxn02011	rxn02212	rxn05408	rxn10227	rxn09113	rxn02160	rxn10295	rxn10304	rxn10283	rxn05422	rxn00979	rxn10322	rxn10233	rxn03164	rxn02789	rxn05383	rxn01258	rxn05229	rxn09104	rxn00800	rxn05415	rxn10286	rxn10342	rxn10201	rxn05426	rxn00902	rxn03852	rxn10266	rxn03909	rxn10230	rxn05364	rxn05372	rxn00863	rxn10279	rxn10277
aerobic EX_cpd00100(e)	rxn10215	rxn00802	rxn10318	rxn03084	rxn10195	rxn05466	rxn05398	rxn10252	rxn01513	rxn02476	rxn01387	rxn09206	rxn03910	rxn00364	rxn02011	rxn02212	rxn05408	rxn10227	rxn09113	rxn02160	rxn10295	rxn10304	rxn10283	rxn05422	rxn00979	rxn10322	rxn10233	rxn03164	rxn02789	rxn05383	rxn01258	rxn05229	rxn09104	rxn00800	rxn05415	rxn10286	rxn10342	rxn10201	rxn05426	rxn00902	rxn03852	rxn10266	rxn03909	rxn10230	rxn01465	rxn05364	rxn05372	rxn00863	rxn10279
aerobic EX_cpd00105(e)	rxn10215	rxn00802	rxn10318	rxn03084	rxn10195	rxn05466	rxn05398	rxn10252	rxn01513	rxn02476	rxn01387	rxn09206	rxn03910	rxn00364	rxn02011	rxn02212	rxn05408	rxn10227	rxn09113	rxn02160	rxn10295	rxn10304	rxn10283	rxn05422	rxn00979	rxn10322	rxn10233	rxn03164	rxn02789	rxn05383	rxn01258	rxn05229	rxn09104	rxn00800	rxn05415	rxn10286	rxn10342	rxn10201	rxn05426	rxn00902	rxn03852	rxn10266	rxn03909	rxn10230	rxn01465	rxn05364	rxn05372	rxn00863	rxn10279
aerobic EX_cpd00106(e)	rxn10215	rxn00802	rxn10318	rxn03084	rxn10195	rxn05466	rxn05398	rxn10252	rxn01513	rxn02476	rxn01387	rxn09206	rxn03910	rxn00364	rxn02011	rxn02212	rxn05408	rxn10227	rxn09113	rxn02160	rxn10295	rxn10304	rxn10283	rxn05422	rxn00979	rxn10322	rxn10233	rxn03164	rxn02789	rxn05383	rxn01258	rxn05229	rxn09104	rxn00800	rxn05415	rxn10286	rxn10342	rxn10201	rxn05426	rxn00902	rxn03852	rxn10266	rxn03909	rxn10230	rxn01465	rxn05364	rxn05372	rxn00863	rxn10279
aerobic EX_cpd00108(e)	rxn10215	rxn00802	rxn10318	rxn03084	rxn10195	rxn05466	rxn05398	rxn10252	rxn01513	rxn02476	rxn01387	rxn09206	rxn03910	rxn00364	rxn02011	rxn02212	rxn05408	rxn10227	rxn09113	rxn02160	rxn10295	rxn10304	rxn10283	rxn05422	rxn00979	rxn10322	rxn10233	rxn03164	rxn02789	rxn05383	rxn01258	rxn05229	rxn09104	rxn00800	rxn05415	rxn10286	rxn10342	rxn10201	rxn05426	rxn00902	rxn03852	rxn10266	rxn03909	rxn10230	rxn01465	rxn05364	rxn05372	rxn00863	rxn10279
aerobic EX_cpd00117(e)	rxn10215	rxn00802	rxn10318	rxn03084	rxn10195	rxn05398	rxn10252	rxn01513	rxn02476	rxn01387	rxn09206	rxn03910	rxn00364	rxn02011	rxn02212	rxn05408	rxn10227	rxn09113	rxn02160	rxn10295	rxn10304	rxn10283	rxn05422	rxn00979	rxn10322	rxn10233	rxn03164	rxn02789	rxn05383	rxn01258	rxn05229	rxn09104	rxn00800	rxn05415	rxn10286	rxn10342	rxn10201	rxn05426	rxn00902	rxn03852	rxn10266	rxn03909	rxn10230	rxn01465	rxn05364	rxn05372	rxn00863	rxn10279	rxn10277
aerobic EX_cpd00121(e)	rxn10215	rxn00802	rxn10318	rxn03084	rxn10195	rxn05466	rxn05398	rxn10252	rxn01513	rxn02476	rxn01387	rxn09206	rxn03910	rxn00364	rxn02011	rxn02212	rxn05408	rxn10227	rxn09113	rxn02160	rxn10295	rxn10304	rxn10283	rxn05422	rxn00979	rxn10322	rxn10233	rxn03164	rxn00879	rxn02789	rxn05383	rxn01258	rxn05229	rxn09104	rxn00800	rxn05415	rxn10286	rxn10342	rxn10201	rxn05426	rxn00902	rxn03852	rxn10266	rxn03909	rxn10230	rxn01465	rxn05364	rxn05372	rxn00863
aerobic EX_cpd00122(e)	rxn10215	rxn00802	rxn10318	rxn03084	rxn10195	rxn05398	rxn10252	rxn01513	rxn02476	rxn01387	rxn09206	rxn03910	rxn00364	rxn02011	rxn02212	rxn05408	rxn10227	rxn09113	rxn02160	rxn10295	rxn10304	rxn10283	rxn05422	rxn00979	rxn10322	rxn10233	rxn03164	rxn02789	rxn05383	rxn01258	rxn05229	rxn09104	rxn00800	rxn05415	rxn10286	rxn10342	rxn10201	rxn05426	rxn00902	rxn03852	rxn10266	rxn03909	rxn10230	rxn01465	rxn05364	rxn05372	rxn00863	rxn10279	rxn10277
aerobic EX_cpd00126(e)	rxn10215	rxn00802	rxn10318	rxn10195	rxn05398	rxn10252	rxn01513	rxn02476	rxn01387	rxn09206	rxn03910	rxn00364	rxn02011	rxn02212	rxn05408	rxn10227	rxn09113	rxn02160	rxn10295	rxn10304	rxn10283	rxn05422	rxn00979	rxn10322	rxn10233	rxn03164	rxn02789	rxn05383	rxn01258	rxn09104	rxn00800	rxn05415	rxn10286	rxn10342	rxn10201	rxn05426	rxn00902	rxn03852	rxn10266	rxn03909	rxn10230	rxn01465	rxn05364	rxn05372	rxn00863	rxn10279	rxn10277	rxn10259	rxn10225
aerobic EX_cpd00129(e)	rxn10215	rxn00802	rxn10318	rxn03084	rxn10195	rxn05398	rxn10252	rxn01513	rxn02476	rxn09206	rxn03910	rxn00364	rxn02011	rxn02212	rxn05408	rxn10227	rxn09113	rxn02160	rxn10295	rxn10304	rxn10283	rxn05422	rxn00979	rxn10322	rxn10233	rxn03164	rxn02789	rxn05383	rxn01258	rxn05229	rxn09104	rxn00800	rxn05415	rxn10286	rxn10342	rxn10201	rxn05426	rxn00902	rxn03852	rxn00503	rxn10266	rxn03909	rxn10230	rxn01465	rxn05364	rxn05372	rxn00863	rxn10279	rxn10277
aerobic EX_cpd00130(e)	rxn10215	rxn00802	rxn10318	rxn03084	rxn10195	rxn05466	rxn05398	rxn10252	rxn01513	rxn02476	rxn01387	rxn09206	rxn03910	rxn00364	rxn02011	rxn02212	rxn05408	rxn10227	rxn09113	rxn02160	rxn10295	rxn10304	rxn10283	rxn05422	rxn00979	rxn10322	rxn10233	rxn03164	rxn02789	rxn05383	rxn01258	rxn05229	rxn09104	rxn00800	rxn05415	rxn10286	rxn10342	rxn10201	rxn05426	rxn00902	rxn03852	rxn10266	rxn03909	rxn10230	rxn01465	rxn05364	rxn05372	rxn00863	rxn10279
aerobic EX_cpd00132(e)	rxn10215	rxn00802	rxn10318	rxn03084	rxn10195	rxn05398	rxn10252	rxn01513	rxn02476	rxn01387	rxn09206	rxn03910	rxn00364	rxn02011	rxn02212	rxn05408	rxn10227	rxn09113	rxn02160	rxn10295	rxn10304	rxn10283	rxn05422	rxn00979	rxn10322	rxn10233	rxn03164	rxn02789	rxn05383	rxn01258	rxn05229	rxn09104	rxn00800	rxn05415	rxn10286	rxn10342	rxn10201	rxn05426	rxn00902	rxn03852	rxn10266	rxn03909	rxn10230	rxn01465	rxn05364	rxn05372	rxn00863	rxn10279	rxn10277
aerobic EX_cpd00137(e)	rxn10215	rxn00802	rxn10318	rxn03084	rxn10195	rxn05466	rxn05398	rxn10252	rxn01513	rxn02476	rxn01387	rxn09206	rxn03910	rxn00364	rxn02011	rxn02212	rxn05408	rxn10227	rxn09113	rxn02160	rxn10295	rxn10304	rxn10283	rxn05422	rxn00979	rxn10322	rxn10233	rxn03164	rxn02789	rxn05383	rxn01258	rxn05229	rxn09104	rxn00800	rxn05415	rxn10286	rxn10342	rxn10201	rxn05426	rxn00902	rxn03852	rxn10266	rxn03909	rxn10230	rxn01465	rxn05364	rxn05372	rxn00863	rxn10279
aerobic EX_cpd00138(e)	rxn10215	rxn00802	rxn10318	rxn03084	rxn10195	rxn05466	rxn05398	rxn10252	rxn01513	rxn02476	rxn01387	rxn09206	rxn03910	rxn00364	rxn02011	rxn02212	rxn05408	rxn10227	rxn09113	rxn02160	rxn10295	rxn10304	rxn10283	rxn05422	rxn00979	rxn10322	rxn10233	rxn03164	rxn02789	rxn05383	rxn01258	rxn05229	rxn09104	rxn00800	rxn05415	rxn10286	rxn10342	rxn10201	rxn05426	rxn00902	rxn03852	rxn10266	rxn03909	rxn10230	rxn01465	rxn05364	rxn05372	rxn00863	rxn10279
aerobic EX_cpd00139(e)	rxn10215	rxn00802	rxn10318	rxn03084	rxn10195	rxn05466	rxn05398	rxn10252	rxn01513	rxn02476	rxn01387	rxn09206	rxn03910	rxn00364	rxn02011	rxn02212	rxn05408	rxn10227	rxn09113	rxn02160	rxn10295	rxn10304	rxn10283	rxn05422	rxn00979	rxn10322	rxn10233	rxn03164	rxn02789	rxn05383	rxn01258	rxn05229	rxn09104	rxn00800	rxn05415	rxn10286	rxn10342	rxn10201	rxn05426	rxn00902	rxn03852	rxn10266	rxn03909	rxn10230	rxn01465	rxn05364	rxn05372	rxn05470	rxn00863
aerobic EX_cpd00141(e)	rxn10215	rxn00802	rxn10318	rxn03084	rxn10195	rxn05466	rxn05398	rxn10252	rxn01513	rxn02476	rxn01387	rxn09206	rxn03061	rxn03910	rxn00364	rxn02011	rxn02212	rxn05408	rxn10227	rxn09113	rxn02160	rxn10295	rxn10304	rxn10283	rxn05422	rxn00979	rxn10322	rxn10233	rxn03164	rxn02789	rxn05383	rxn01258	rxn05229	rxn09104	rxn00800	rxn05415	rxn10286	rxn10342	rxn10201	rxn05426	rxn00902	rxn03852	rxn10266	rxn03909	rxn10230	rxn01465	rxn05364	rxn05372	rxn00863
aerobic EX_cpd00142(e)	rxn10215	rxn00802	rxn10318	rxn03084	rxn10195	rxn05466	rxn05398	rxn10252	rxn01513	rxn02476	rxn01387	rxn09206	rxn03910	rxn00364	rxn02011	rxn02212	rxn05408	rxn10227	rxn09113	rxn02160	rxn10295	rxn10304	rxn10283	rxn05422	rxn00979	rxn10322	rxn10233	rxn03164	rxn02789	rxn05383	rxn01258	rxn05229	rxn09104	rxn00800	rxn05415	rxn10286	rxn10342	rxn10201	rxn05426	rxn00902	rxn03852	rxn10266	rxn03909	rxn10230	rxn01465	rxn05364	rxn05372	rxn00863	rxn10279
aerobic EX_cpd00154(e)	rxn01199	rxn10215	rxn00802	rxn10318	rxn03084	rxn10195	rxn05466	rxn05398	rxn10252	rxn01513	rxn02476	rxn01387	rxn09206	rxn03910	rxn00364	rxn02011	rxn02212	rxn05408	rxn10227	rxn09113	rxn02160	rxn10295	rxn10304	rxn01044	rxn10283	rxn05422	rxn00979	rxn10322	rxn10233	rxn03164	rxn02789	rxn05383	rxn01258	rxn05229	rxn09104	rxn00800	rxn05415	rxn10286	rxn10342	rxn10201	rxn05426	rxn00902	rxn03852	rxn10266	rxn03909	rxn10230	rxn01465	rxn05364	rxn05372
aerobic EX_cpd00157(e)	rxn10215	rxn00802	rxn10318	rxn03084	rxn10195	rxn05466	rxn05398	rxn10252	rxn01513	rxn02476	rxn01387	rxn09206	rxn03910	rxn00364	rxn02011	rxn02212	rxn05408	rxn10227	rxn09113	rxn02160	rxn10295	rxn10304	rxn10283	rxn05422	rxn00979	rxn10322	rxn10233	rxn03164	rxn02789	rxn05383	rxn01258	rxn05229	rxn09104	rxn00800	rxn05415	rxn10286	rxn10342	rxn10201	rxn05426	rxn00902	rxn03852	rxn10266	rxn03909	rxn10230	rxn01465	rxn05364	rxn05372	rxn00863	rxn10279
aerobic EX_cpd00158(e)	rxn10215	rxn00802	rxn10318	rxn03084	rxn10195	rxn05466	rxn05398	rxn10252	rxn01513	rxn02476	rxn01387	rxn09206	rxn03910	rxn00364	rxn02011	rxn02212	rxn05408	rxn10227	rxn09113	rxn02160	rxn10295	rxn10304	rxn10283	rxn05422	rxn00979	rxn10322	rxn10233	rxn03164	rxn02789	rxn05383	rxn01258	rxn05229	rxn09104	rxn00800	rxn05415	rxn10286	rxn10342	rxn10201	rxn05426	rxn00902	rxn03852	rxn10266	rxn03909	rxn10230	rxn01465	rxn05364	rxn05372	rxn00863	rxn10279
aerobic EX_cpd00159(e)	rxn10215	rxn00802	rxn10318	rxn03084	rxn10195	rxn05466	rxn05398	rxn10252	rxn01513	rxn02476	rxn01387	rxn09206	rxn03910	rxn00364	rxn02011	rxn02212	rxn05408	rxn10227	rxn09113	rxn02160	rxn10295	rxn10304	rxn10283	rxn05422	rxn00979	rxn10322	rxn10233	rxn03164	rxn02789	rxn05383	rxn01258	rxn05229	rxn09104	rxn00800	rxn05415	rxn10286	rxn10342	rxn10201	rxn05426	rxn00902	rxn03852	rxn10266	rxn03909	rxn10230	rxn01465	rxn05364	rxn05372	rxn00863	rxn10279
aerobic EX_cpd00161(e)	rxn10215	rxn00802	rxn10318	rxn03084	rxn10195	rxn05398	rxn10252	rxn01513	rxn02476	rxn01387	rxn09206	rxn03910	rxn00364	rxn02011	rxn02212	rxn05408	rxn10227	rxn09113	rxn02160	rxn10295	rxn10304	rxn10283	rxn05422	rxn00979	rxn10322	rxn10233	rxn03164	rxn02789	rxn05383	rxn01258	rxn05229	rxn09104	rxn00800	rxn05415	rxn10286	rxn10342	rxn10201	rxn05426	rxn00902	rxn03852	rxn10266	rxn03909	rxn10230	rxn01465	rxn05364	rxn05372	rxn00863	rxn10279	rxn10277
aerobic EX_cpd00162(e)	rxn10215	rxn00802	rxn10318	rxn03084	rxn10195	rxn05398	rxn10252	rxn01513	rxn02476	rxn01387	rxn09206	rxn03910	rxn00364	rxn02011	rxn02212	rxn05408	rxn10227	rxn09113	rxn02160	rxn10295	rxn10304	rxn10283	rxn05422	rxn00979	rxn10322	rxn10233	rxn03164	rxn02789	rxn05383	rxn01258	rxn05229	rxn09104	rxn00800	rxn05415	rxn10286	rxn10342	rxn10201	rxn05426	rxn00902	rxn03852	rxn10266	rxn03909	rxn10230	rxn01465	rxn05364	rxn05372	rxn00863	rxn10279	rxn00459
aerobic EX_cpd00164(e)	rxn10215	rxn00802	rxn10318	rxn03084	rxn10195	rxn05466	rxn05398	rxn10252	rxn01513	rxn02476	rxn01387	rxn09206	rxn03910	rxn00364	rxn02011	rxn02212	rxn05408	rxn10227	rxn09113	rxn02160	rxn10295	rxn10304	rxn10283	rxn05422	rxn00979	rxn10322	rxn10233	rxn03164	rxn02789	rxn05383	rxn01258	rxn05229	rxn09104	rxn00800	rxn05415	rxn10286	rxn10342	rxn10201	rxn05426	rxn00902	rxn03852	rxn10266	rxn03909	rxn10230	rxn01465	rxn05364	rxn05372	rxn00863	rxn10279
aerobic EX_cpd00169(e)	rxn10215	rxn00802	rxn10318	rxn03084	rxn10195	rxn05466	rxn05398	rxn10252	rxn01513	rxn02476	rxn01387	rxn09206	rxn03910	rxn00364	rxn02011	rxn02212	rxn05408	rxn10227	rxn09113	rxn02160	rxn10295	rxn10304	rxn10283	rxn05422	rxn00979	rxn10322	rxn10233	rxn03164	rxn02789	rxn05383	rxn01258	rxn05229	rxn09104	rxn00800	rxn05415	rxn10286	rxn10342	rxn10201	rxn05426	rxn00902	rxn03852	rxn10266	rxn03909	rxn10230	rxn01465	rxn05364	rxn05372	rxn00863	rxn10279
aerobic EX_cpd00176(e)	rxn10215	rxn00802	rxn10318	rxn03084	rxn10195	rxn05466	rxn05398	rxn10252	rxn01513	rxn02476	rxn01387	rxn09206	rxn03910	rxn00364	rxn02011	rxn02212	rxn05408	rxn10227	rxn09113	rxn02160	rxn10295	rxn10304	rxn10283	rxn05422	rxn00979	rxn10322	rxn10233	rxn03164	rxn02789	rxn05383	rxn01258	rxn05229	rxn09104	rxn00800	rxn05415	rxn10286	rxn10342	rxn10201	rxn05426	rxn00902	rxn03852	rxn10266	rxn03909	rxn10230	rxn01465	rxn05364	rxn05372	rxn00863	rxn10279
aerobic EX_cpd00179(e)	rxn10215	rxn00802	rxn10318	rxn03084	rxn10195	rxn05466	rxn05398	rxn10252	rxn01513	rxn02476	rxn01387	rxn09206	rxn03910	rxn00364	rxn02011	rxn02212	rxn05408	rxn10227	rxn09113	rxn02160	rxn10295	rxn10304	rxn10283	rxn05422	rxn00979	rxn10322	rxn10233	rxn03164	rxn02789	rxn05383	rxn01258	rxn05229	rxn09104	rxn00800	rxn05415	rxn10286	rxn10342	rxn10201	rxn05426	rxn00902	rxn03852	rxn10266	rxn03909	rxn10230	rxn01465	rxn05364	rxn05372	rxn00863	rxn10279
aerobic EX_cpd00182(e)	rxn10215	rxn00802	rxn10318	rxn10195	rxn05398	rxn10252	rxn01513	rxn02476	rxn01387	rxn09206	rxn03910	rxn00364	rxn02011	rxn02212	rxn05408	rxn10227	rxn09113	rxn02160	rxn10295	rxn10304	rxn10283	rxn05422	rxn00979	rxn10322	rxn10233	rxn03164	rxn02789	rxn05383	rxn01258	rxn09104	rxn05415	rxn10286	rxn10342	rxn10201	rxn05426	rxn00902	rxn03852	rxn10266	rxn03909	rxn10230	rxn01465	rxn05364	rxn05372	rxn00863	rxn10279	rxn10277	rxn10259	rxn10225	rxn10217
aerobic EX_cpd00184(e)	rxn10215	rxn00802	rxn10318	rxn03084	rxn10195	rxn05466	rxn05398	rxn10252	rxn01513	rxn02476	rxn01387	rxn09206	rxn03910	rxn00364	rxn02011	rxn02212	rxn05408	rxn10227	rxn09113	rxn02160	rxn10295	rxn10304	rxn10283	rxn05422	rxn00979	rxn10322	rxn10233	rxn03164	rxn02789	rxn05383	rxn01258	rxn05229	rxn09104	rxn00800	rxn05415	rxn10286	rxn10342	rxn10201	rxn05426	rxn00902	rxn03852	rxn10266	rxn03909	rxn10230	rxn05364	rxn05372	rxn00863	rxn10279	rxn10277
aerobic EX_cpd00185(e)	rxn10215	rxn00802	rxn10318	rxn03084	rxn10195	rxn05466	rxn05398	rxn10252	rxn01513	rxn02476	rxn01387	rxn09206	rxn03910	rxn00364	rxn02011	rxn02212	rxn05408	rxn10227	rxn09113	rxn02160	rxn10295	rxn10304	rxn10283	rxn05422	rxn00979	rxn10322	rxn10233	rxn03164	rxn02789	rxn05383	rxn01258	rxn05229	rxn09104	rxn00800	rxn05415	rxn10286	rxn10342	rxn10201	rxn05426	rxn00902	rxn03852	rxn10266	rxn03909	rxn10230	rxn01465	rxn05364	rxn05372	rxn00863	rxn10279
aerobic EX_cpd00186(e)	rxn10215	rxn00802	rxn10318	rxn03084	rxn10195	rxn05398	rxn10252	rxn01513	rxn02476	rxn09206	rxn03910	rxn00364	rxn02011	rxn02212	rxn05408	rxn10227	rxn09113	rxn02160	rxn10295	rxn10304	rxn10283	rxn05422	rxn00979	rxn10322	rxn10233	rxn03164	rxn02789	rxn05383	rxn01258	rxn05229	rxn09104	rxn00800	rxn05415	rxn10286	rxn10342	rxn10201	rxn05426	rxn00902	rxn03852	rxn10266	rxn03909	rxn10230	rxn01465	rxn05364	rxn05372	rxn00863	rxn10279	rxn10277	rxn10259
aerobic EX_cpd00207(e)	rxn10215	rxn00802	rxn10318	rxn10195	rxn05398	rxn10252	rxn01513	rxn02476	rxn01387	rxn09206	rxn03910	rxn00364	rxn02011	rxn02212	rxn05408	rxn10227	rxn09113	rxn02160	rxn10295	rxn10304	rxn10283	rxn05422	rxn00979	rxn10322	rxn10233	rxn03164	rxn02789	rxn05383	rxn01258	rxn09104	rxn00800	rxn05415	rxn10286	rxn10342	rxn10201	rxn05426	rxn00902	rxn03852	rxn10266	rxn03909	rxn10230	rxn01465	rxn05364	rxn05372	rxn00863	rxn10279	rxn10277	rxn10259	rxn10225
aerobic EX_cpd00208(e)	rxn10215	rxn00802	rxn10318	rxn03084	rxn10195	rxn05466	rxn05398	rxn10252	rxn01513	rxn02476	rxn01387	rxn09206	rxn03910	rxn00364	rxn00816	rxn02011	rxn02212	rxn05408	rxn10227	rxn09113	rxn02160	rxn10295	rxn10304	rxn10283	rxn05422	rxn00979	rxn10322	rxn10233	rxn03164	rxn02789	rxn05383	rxn01258	rxn05229	rxn09104	rxn00800	rxn05415	rxn10286	rxn10342	rxn10201	rxn05426	rxn00902	rxn03852	rxn10266	rxn03909	rxn10230	rxn01465	rxn05364	rxn05372	rxn00863
aerobic EX_cpd00212(e)	rxn10215	rxn00802	rxn10318	rxn03084	rxn10195	rxn05466	rxn05398	rxn10252	rxn01513	rxn02476	rxn01387	rxn09206	rxn03910	rxn00364	rxn02011	rxn02212	rxn05408	rxn10227	rxn09113	rxn02160	rxn10295	rxn10304	rxn10283	rxn05422	rxn00979	rxn10322	rxn10233	rxn03164	rxn02789	rxn05383	rxn01258	rxn05229	rxn09104	rxn00800	rxn05415	rxn10286	rxn10342	rxn10201	rxn05426	rxn00902	rxn03852	rxn10266	rxn03909	rxn10230	rxn01465	rxn05364	rxn05372	rxn00863	rxn10279
aerobic EX_cpd00222(e)	rxn10215	rxn00802	rxn10318	rxn03084	rxn10195	rxn05466	rxn05398	rxn10252	rxn01513	rxn02476	rxn01387	rxn09206	rxn03910	rxn00364	rxn02011	rxn02212	rxn05408	rxn10227	rxn09113	rxn02160	rxn10295	rxn10304	rxn10283	rxn05422	rxn00979	rxn10322	rxn10233	rxn03164	rxn02789	rxn05383	rxn01258	rxn05229	rxn09104	rxn00800	rxn05415	rxn10286	rxn10342	rxn10201	rxn05426	rxn00902	rxn03852	rxn10266	rxn03909	rxn10230	rxn01465	rxn05364	rxn05372	rxn00863	rxn10279
aerobic EX_cpd00224(e)	rxn10215	rxn00802	rxn10318	rxn03084	rxn10195	rxn05466	rxn05398	rxn10252	rxn01513	rxn02476	rxn01387	rxn09206	rxn03910	rxn00364	rxn02011	rxn02212	rxn05408	rxn10227	rxn09113	rxn02160	rxn10295	rxn10304	rxn10283	rxn05422	rxn00979	rxn10322	rxn10233	rxn03164	rxn02789	rxn05383	rxn01258	rxn05229	rxn09104	rxn00800	rxn05415	rxn10286	rxn10342	rxn10201	rxn05426	rxn00902	rxn03852	rxn10266	rxn03909	rxn10230	rxn01465	rxn05364	rxn05372	rxn00863	rxn10279
aerobic EX_cpd00232(e)	rxn10215	rxn00802	rxn10318	rxn03084	rxn10195	rxn05398	rxn10252	rxn01513	rxn02476	rxn01387	rxn09206	rxn03910	rxn00364	rxn02011	rxn02212	rxn05408	rxn10227	rxn09113	rxn02160	rxn10295	rxn10304	rxn10283	rxn05422	rxn00979	rxn10322	rxn10233	rxn03164	rxn02789	rxn05383	rxn01258	rxn05229	rxn09104	rxn00800	rxn05415	rxn10286	rxn10342	rxn10201	rxn05426	rxn00902	rxn03852	rxn10266	rxn03909	rxn10230	rxn01465	rxn05364	rxn05372	rxn00863	rxn10279	rxn10277
aerobic EX_cpd00235(e)	rxn10215	rxn00802	rxn10318	rxn03084	rxn10195	rxn05676	rxn05466	rxn05398	rxn10252	rxn01513	rxn02476	rxn01387	rxn09206	rxn03910	rxn00364	rxn02011	rxn02212	rxn05408	rxn10227	rxn09113	rxn02160	rxn10295	rxn10304	rxn10283	rxn05422	rxn00979	rxn10322	rxn10233	rxn03164	rxn02789	rxn05383	rxn01258	rxn05229	rxn09104	rxn00800	rxn05415	rxn10286	rxn10342	rxn10201	rxn05426	rxn00902	rxn03852	rxn10266	rxn03909	rxn10230	rxn01465	rxn05364	rxn05372	rxn00863
aerobic EX_cpd00246(e)	rxn10215	rxn00802	rxn10318	rxn10195	rxn05466	rxn05398	rxn10252	rxn01513	rxn02476	rxn01387	rxn09206	rxn03910	rxn00364	rxn02011	rxn02212	rxn05408	rxn10227	rxn09113	rxn02160	rxn10295	rxn10304	rxn10283	rxn05422	rxn00979	rxn10322	rxn10233	rxn03164	rxn02789	rxn05383	rxn01258	rxn09104	rxn00800	rxn05415	rxn10286	rxn10342	rxn10201	rxn05426	rxn00902	rxn03852	rxn10266	rxn03909	rxn10230	rxn01465	rxn05364	rxn05372	rxn00863	rxn10279	rxn10277	rxn10259
aerobic EX_cpd00249(e)	rxn10215	rxn00802	rxn10318	rxn03084	rxn10195	rxn05466	rxn05398	rxn10252	rxn01513	rxn02476	rxn01387	rxn09206	rxn03910	rxn00364	rxn02011	rxn02212	rxn05408	rxn10227	rxn09113	rxn02160	rxn10295	rxn10304	rxn10283	rxn05422	rxn00979	rxn10322	rxn10233	rxn03164	rxn02789	rxn05383	rxn01258	rxn05229	rxn09104	rxn00800	rxn05415	rxn10286	rxn10342	rxn10201	rxn05426	rxn00902	rxn03852	rxn10266	rxn03909	rxn10230	rxn05364	rxn05372	rxn00863	rxn10279	rxn10277
aerobic EX_cpd00274(e)	rxn10215	rxn00802	rxn10318	rxn03084	rxn10195	rxn05398	rxn10252	rxn01513	rxn02476	rxn09206	rxn03910	rxn00364	rxn02011	rxn02212	rxn05408	rxn10227	rxn09113	rxn02160	rxn10295	rxn10304	rxn10283	rxn05422	rxn00979	rxn10322	rxn10233	rxn03164	rxn02789	rxn05383	rxn01258	rxn05229	rxn09104	rxn00800	rxn05415	rxn10286	rxn10342	rxn10201	rxn05426	rxn00902	rxn03852	rxn10266	rxn03909	rxn10230	rxn01465	rxn05364	rxn05372	rxn00863	rxn10279	rxn10277	rxn10259
aerobic EX_cpd00276(e)	rxn10215	rxn00802	rxn10318	rxn03084	rxn10195	rxn05398	rxn10252	rxn01513	rxn02476	rxn01387	rxn09206	rxn03910	rxn00364	rxn02011	rxn02212	rxn05408	rxn10227	rxn09113	rxn02160	rxn10295	rxn10304	rxn10283	rxn05422	rxn00979	rxn10322	rxn10233	rxn03164	rxn02789	rxn05383	rxn01258	rxn05229	rxn09104	rxn00800	rxn05415	rxn10286	rxn10342	rxn10201	rxn05426	rxn00902	rxn03852	rxn10266	rxn03909	rxn10230	rxn01465	rxn05364	rxn05372	rxn00863	rxn10279	rxn10277
aerobic EX_cpd00280(e)	rxn10215	rxn00802	rxn10318	rxn03084	rxn10195	rxn05466	rxn05398	rxn10252	rxn01513	rxn02476	rxn01387	rxn09206	rxn03910	rxn00364	rxn02011	rxn02212	rxn05408	rxn10227	rxn09113	rxn02160	rxn10295	rxn10304	rxn10283	rxn05422	rxn00979	rxn10322	rxn10233	rxn03164	rxn02789	rxn05383	rxn01258	rxn05229	rxn09104	rxn00800	rxn05415	rxn10286	rxn10342	rxn10201	rxn05426	rxn00902	rxn03852	rxn10266	rxn03909	rxn10230	rxn01465	rxn05364	rxn05372	rxn00863	rxn10279
aerobic EX_cpd00281(e)	rxn10215	rxn00802	rxn10318	rxn03084	rxn10195	rxn05398	rxn10252	rxn01513	rxn02476	rxn01387	rxn09206	rxn03910	rxn00364	rxn02011	rxn02212	rxn05408	rxn10227	rxn09113	rxn02160	rxn10295	rxn10304	rxn10283	rxn05422	rxn00979	rxn10322	rxn10233	rxn03164	rxn02789	rxn05383	rxn01258	rxn05229	rxn09104	rxn00800	rxn05415	rxn10286	rxn10342	rxn10201	rxn05426	rxn00902	rxn03852	rxn10266	rxn03909	rxn10230	rxn01465	rxn05364	rxn05372	rxn00863	rxn10279	rxn10277
aerobic EX_cpd00284(e)	rxn10215	rxn00802	rxn10318	rxn03084	rxn10195	rxn05466	rxn05398	rxn10252	rxn01513	rxn02476	rxn01387	rxn09206	rxn03910	rxn00364	rxn02011	rxn02212	rxn05408	rxn10227	rxn09113	rxn02160	rxn10295	rxn10304	rxn10283	rxn05422	rxn00979	rxn10322	rxn10233	rxn03164	rxn02789	rxn05383	rxn01258	rxn05229	rxn09104	rxn00800	rxn05415	rxn10286	rxn10342	rxn10201	rxn05426	rxn00902	rxn03852	rxn10266	rxn03909	rxn10230	rxn01465	rxn05364	rxn05372	rxn00863	rxn10279
aerobic EX_cpd00285(e)	rxn10215	rxn00802	rxn10318	rxn03084	rxn10195	rxn05398	rxn10252	rxn01513	rxn02476	rxn01387	rxn09206	rxn03910	rxn00364	rxn02011	rxn02212	rxn05408	rxn10227	rxn09113	rxn02160	rxn10295	rxn10304	rxn10283	rxn05422	rxn00979	rxn10322	rxn10233	rxn03164	rxn02789	rxn05383	rxn01258	rxn05229	rxn09104	rxn00800	rxn05415	rxn10286	rxn10342	rxn10201	rxn05426	rxn00902	rxn03852	rxn10266	rxn03909	rxn10230	rxn01465	rxn05364	rxn05372	rxn00863	rxn10279	rxn00459
aerobic EX_cpd00288(e)	rxn10215	rxn00802	rxn10318	rxn03084	rxn10195	rxn05398	rxn10252	rxn01513	rxn02476	rxn01387	rxn09206	rxn03910	rxn00364	rxn02011	rxn02212	rxn05408	rxn10227	rxn09113	rxn02160	rxn10295	rxn10304	rxn10283	rxn05422	rxn00979	rxn10322	rxn10233	rxn03164	rxn02789	rxn05383	rxn01258	rxn05229	rxn09104	rxn00800	rxn05415	rxn10286	rxn10342	rxn10201	rxn05426	rxn00902	rxn03852	rxn10266	rxn03909	rxn10230	rxn01465	rxn05364	rxn05372	rxn00863	rxn10279	rxn10277
aerobic EX_cpd00298(e)	rxn10215	rxn00802	rxn10318	rxn03084	rxn10195	rxn05466	rxn05398	rxn10252	rxn01513	rxn02476	rxn01387	rxn09206	rxn03910	rxn00364	rxn02011	rxn02212	rxn05408	rxn10227	rxn09113	rxn02160	rxn10295	rxn10304	rxn10283	rxn05422	rxn00979	rxn10322	rxn10233	rxn03164	rxn02789	rxn05383	rxn01258	rxn05229	rxn09104	rxn00800	rxn05415	rxn10286	rxn10342	rxn10201	rxn05426	rxn00902	rxn03852	rxn10266	rxn03909	rxn10230	rxn05364	rxn05372	rxn00863	rxn10279	rxn10277
aerobic EX_cpd00300(e)	rxn10215	rxn00802	rxn10318	rxn10195	rxn05398	rxn10252	rxn01513	rxn02476	rxn01387	rxn09206	rxn03910	rxn00364	rxn02011	rxn02212	rxn05408	rxn10227	rxn09113	rxn02160	rxn10295	rxn10304	rxn10283	rxn05422	rxn00979	rxn10322	rxn10233	rxn03164	rxn02789	rxn05383	rxn01258	rxn09104	rxn00800	rxn05415	rxn10286	rxn10342	rxn10201	rxn05426	rxn00902	rxn03852	rxn10266	rxn03909	rxn10230	rxn01465	rxn05364	rxn05372	rxn00863	rxn10279	rxn10277	rxn10259	rxn10225
aerobic EX_cpd00309(e)	rxn10215	rxn00802	rxn10318	rxn10195	rxn05398	rxn10252	rxn01513	rxn02476	rxn01387	rxn09206	rxn03910	rxn00364	rxn02011	rxn02212	rxn05408	rxn10227	rxn09113	rxn02160	rxn10295	rxn10304	rxn10283	rxn05422	rxn00979	rxn10322	rxn10233	rxn03164	rxn02789	rxn05383	rxn01258	rxn09104	rxn00800	rxn05415	rxn10286	rxn10342	rxn10201	rxn05426	rxn00902	rxn03852	rxn10266	rxn03909	rxn10230	rxn01465	rxn05364	rxn05372	rxn00863	rxn10279	rxn10277	rxn10259	rxn10225
aerobic EX_cpd00314(e)	rxn10215	rxn00802	rxn10318	rxn03084	rxn10195	rxn05466	rxn05398	rxn10252	rxn01513	rxn02476	rxn01387	rxn09206	rxn03910	rxn00364	rxn02011	rxn02212	rxn05408	rxn10227	rxn09113	rxn02160	rxn10295	rxn10304	rxn10283	rxn05422	rxn00979	rxn10322	rxn10233	rxn03164	rxn00546	rxn02789	rxn05383	rxn01258	rxn05229	rxn09104	rxn00800	rxn05415	rxn10286	rxn10342	rxn10201	rxn05426	rxn00902	rxn03852	rxn10266	rxn03909	rxn10230	rxn01465	rxn05364	rxn05372	rxn00863
aerobic EX_cpd00363(e)	rxn10215	rxn00802	rxn10318	rxn03084	rxn10195	rxn05466	rxn05398	rxn10252	rxn01513	rxn02476	rxn01387	rxn09206	rxn03910	rxn00364	rxn02011	rxn02212	rxn05408	rxn10227	rxn09113	rxn02160	rxn10295	rxn10304	rxn10283	rxn05422	rxn00979	rxn10322	rxn10233	rxn03164	rxn02789	rxn05383	rxn01258	rxn05229	rxn09104	rxn00800	rxn05415	rxn10286	rxn10342	rxn10201	rxn05426	rxn00902	rxn03852	rxn10266	rxn03909	rxn10230	rxn01465	rxn05364	rxn05372	rxn05553	rxn00863
aerobic EX_cpd00367(e)	rxn10215	rxn00802	rxn10318	rxn03084	rxn10195	rxn05398	rxn10252	rxn01513	rxn02476	rxn01387	rxn09206	rxn03910	rxn00364	rxn02011	rxn02212	rxn05408	rxn10227	rxn09113	rxn02160	rxn10295	rxn10304	rxn10283	rxn05422	rxn00979	rxn10322	rxn10233	rxn03164	rxn02789	rxn05383	rxn01258	rxn05229	rxn09104	rxn00800	rxn05415	rxn10286	rxn10342	rxn10201	rxn05426	rxn00902	rxn03852	rxn10266	rxn03909	rxn10230	rxn05364	rxn05372	rxn00863	rxn10279	rxn10277	rxn10259
aerobic EX_cpd00382(e)	rxn10215	rxn00802	rxn10318	rxn03084	rxn10195	rxn05466	rxn05398	rxn10252	rxn01513	rxn02476	rxn01387	rxn09206	rxn03910	rxn00364	rxn02011	rxn02212	rxn05408	rxn10227	rxn09113	rxn02160	rxn10295	rxn10304	rxn10283	rxn05422	rxn00979	rxn10322	rxn10233	rxn03164	rxn02789	rxn05383	rxn01258	rxn05229	rxn09104	rxn00800	rxn05415	rxn10286	rxn10342	rxn10201	rxn05426	rxn00902	rxn03852	rxn10266	rxn03909	rxn10230	rxn01465	rxn05364	rxn05372	rxn00863	rxn10279
aerobic EX_cpd00386(e)	rxn10215	rxn00802	rxn10318	rxn03084	rxn10195	rxn05466	rxn05398	rxn10252	rxn01513	rxn02476	rxn01387	rxn09206	rxn03910	rxn00364	rxn02011	rxn02212	rxn05408	rxn10227	rxn09113	rxn02160	rxn10295	rxn10304	rxn10283	rxn05422	rxn00979	rxn10322	rxn10233	rxn03164	rxn02789	rxn05383	rxn01258	rxn05229	rxn09104	rxn00800	rxn05415	rxn10286	rxn10342	rxn10201	rxn05426	rxn00902	rxn03852	rxn10266	rxn03909	rxn10230	rxn01465	rxn05364	rxn05372	rxn00863	rxn10279
aerobic EX_cpd00396(e)	rxn10215	rxn00802	rxn10318	rxn03084	rxn10195	rxn05466	rxn05398	rxn10252	rxn01513	rxn02476	rxn01387	rxn09206	rxn03910	rxn00364	rxn02011	rxn02212	rxn05408	rxn10227	rxn09113	rxn02160	rxn10295	rxn10304	rxn10283	rxn05422	rxn00979	rxn10322	rxn10233	rxn03164	rxn02789	rxn05383	rxn01258	rxn05229	rxn05646	rxn09104	rxn00800	rxn05415	rxn10286	rxn10342	rxn10201	rxn05426	rxn00902	rxn03852	rxn10266	rxn03909	rxn10230	rxn01465	rxn05364	rxn05372	rxn00863
aerobic EX_cpd00417(e)	rxn10215	rxn00802	rxn10318	rxn03084	rxn10195	rxn05466	rxn05398	rxn10252	rxn01513	rxn02476	rxn01387	rxn09206	rxn03910	rxn00364	rxn05483	rxn02011	rxn02212	rxn05408	rxn10227	rxn09113	rxn02160	rxn10295	rxn10304	rxn10283	rxn05422	rxn00979	rxn10322	rxn10233	rxn03164	rxn02789	rxn05383	rxn01258	rxn05229	rxn09104	rxn00800	rxn05415	rxn10286	rxn10342	rxn10201	rxn05426	rxn00902	rxn03852	rxn10266	rxn03909	rxn10230	rxn01465	rxn05364	rxn05372	rxn00863
aerobic EX_cpd00432(e)	rxn10215	rxn00802	rxn10318	rxn03084	rxn10195	rxn05466	rxn05398	rxn10252	rxn01513	rxn02476	rxn01387	rxn09206	rxn03910	rxn00364	rxn02011	rxn02212	rxn05408	rxn10227	rxn09113	rxn02160	rxn10295	rxn10304	rxn10283	rxn05422	rxn00979	rxn10322	rxn10233	rxn03164	rxn02789	rxn05383	rxn01258	rxn05229	rxn09104	rxn00800	rxn05415	rxn10286	rxn10342	rxn10201	rxn05426	rxn00902	rxn03852	rxn10266	rxn03909	rxn10230	rxn01465	rxn05364	rxn05372	rxn00863	rxn10279
aerobic EX_cpd00438(e)	rxn10215	rxn00802	rxn10318	rxn10195	rxn05398	rxn10252	rxn01513	rxn02476	rxn01387	rxn09206	rxn03910	rxn00364	rxn02011	rxn02212	rxn05408	rxn10227	rxn09113	rxn02160	rxn10295	rxn10304	rxn10283	rxn05422	rxn00979	rxn10322	rxn10233	rxn03164	rxn02789	rxn05383	rxn01258	rxn09104	rxn05415	rxn10286	rxn10342	rxn10201	rxn05426	rxn00902	rxn03852	rxn10266	rxn03909	rxn10230	rxn01465	rxn05364	rxn05372	rxn00863	rxn10279	rxn10277	rxn10259	rxn10225	rxn10217
aerobic EX_cpd00482(e)	rxn10215	rxn00802	rxn10318	rxn03084	rxn10195	rxn05466	rxn05398	rxn10252	rxn01513	rxn02476	rxn01387	rxn09206	rxn03910	rxn00364	rxn02011	rxn02212	rxn05408	rxn10227	rxn09113	rxn02160	rxn10295	rxn10304	rxn10283	rxn05422	rxn00979	rxn10322	rxn10233	rxn03164	rxn02789	rxn05383	rxn01258	rxn05229	rxn09104	rxn00800	rxn05415	rxn10286	rxn10342	rxn10201	rxn05426	rxn00902	rxn03852	rxn10266	rxn03909	rxn10230	rxn01465	rxn05364	rxn05372	rxn00863	rxn10279
aerobic EX_cpd00485(e)	rxn10215	rxn00802	rxn10318	rxn03084	rxn10195	rxn05466	rxn05398	rxn10252	rxn01513	rxn02476	rxn01387	rxn09206	rxn03910	rxn00364	rxn02011	rxn02212	rxn05408	rxn10227	rxn09113	rxn02160	rxn10295	rxn10304	rxn10283	rxn05422	rxn00979	rxn10322	rxn10233	rxn03164	rxn02789	rxn05383	rxn01258	rxn05229	rxn09104	rxn00800	rxn05415	rxn10286	rxn10342	rxn10201	rxn05426	rxn00902	rxn03852	rxn10266	rxn03909	rxn10230	rxn01465	rxn05364	rxn05372	rxn00863	rxn10279
aerobic EX_cpd00492(e)	rxn10215	rxn00802	rxn10318	rxn03084	rxn10195	rxn05398	rxn10252	rxn01513	rxn02476	rxn01387	rxn09206	rxn03910	rxn00364	rxn02011	rxn02212	rxn05408	rxn10227	rxn05486	rxn09113	rxn02160	rxn10295	rxn10304	rxn10283	rxn05422	rxn00979	rxn10322	rxn10233	rxn03164	rxn02789	rxn05383	rxn01258	rxn05229	rxn09104	rxn00800	rxn05415	rxn10286	rxn10342	rxn10201	rxn05426	rxn00902	rxn03852	rxn10266	rxn03909	rxn10230	rxn01465	rxn05364	rxn05372	rxn00863	rxn10279
aerobic EX_cpd00550(e)	rxn10215	rxn00802	rxn10318	rxn03084	rxn10195	rxn05398	rxn10252	rxn01513	rxn02476	rxn01387	rxn09206	rxn03910	rxn00364	rxn02011	rxn02212	rxn05408	rxn10227	rxn09113	rxn02160	rxn10295	rxn10304	rxn10283	rxn05422	rxn00979	rxn10322	rxn10233	rxn03164	rxn02789	rxn05383	rxn01258	rxn05229	rxn09104	rxn00800	rxn05415	rxn10286	rxn10342	rxn10201	rxn05426	rxn00902	rxn03852	rxn10266	rxn03909	rxn10230	rxn01465	rxn05364	rxn05372	rxn00863	rxn10279	rxn10277
aerobic EX_cpd00588(e)	rxn10215	rxn00802	rxn10318	rxn03084	rxn10195	rxn05466	rxn05398	rxn10252	rxn01513	rxn02476	rxn01387	rxn09206	rxn03910	rxn00364	rxn02011	rxn02212	rxn05408	rxn10227	rxn09113	rxn02160	rxn10295	rxn10304	rxn10283	rxn05422	rxn00979	rxn10322	rxn10233	rxn03164	rxn02789	rxn05383	rxn01258	rxn05229	rxn09104	rxn00800	rxn05415	rxn10286	rxn10342	rxn10201	rxn05426	rxn00902	rxn03852	rxn10266	rxn03909	rxn10230	rxn01465	rxn05364	rxn05372	rxn00863	rxn10279
aerobic EX_cpd00609(e)	rxn05572	rxn10215	rxn00802	rxn10318	rxn03084	rxn10195	rxn05466	rxn05398	rxn00196	rxn10252	rxn01513	rxn02476	rxn09206	rxn03910	rxn00364	rxn02011	rxn02212	rxn05408	rxn10227	rxn09113	rxn02160	rxn10295	rxn10304	rxn10283	rxn05422	rxn00979	rxn10322	rxn10233	rxn03164	rxn02789	rxn05383	rxn01258	rxn05229	rxn09104	rxn00800	rxn05415	rxn10286	rxn10342	rxn10201	rxn05426	rxn00902	rxn03852	rxn10266	rxn03909	rxn10230	rxn01465	rxn05364	rxn05372	rxn00863
aerobic EX_cpd00652(e)	rxn10215	rxn00802	rxn10318	rxn03084	rxn10195	rxn03887	rxn05466	rxn05398	rxn00196	rxn10252	rxn01513	rxn02476	rxn09206	rxn03910	rxn00364	rxn02011	rxn02212	rxn05408	rxn10227	rxn09113	rxn02160	rxn10295	rxn10304	rxn10283	rxn05422	rxn00979	rxn10322	rxn10233	rxn03164	rxn02789	rxn05383	rxn01258	rxn05229	rxn09104	rxn00800	rxn05415	rxn10286	rxn10342	rxn10201	rxn05426	rxn00902	rxn03852	rxn10266	rxn03909	rxn10230	rxn01465	rxn05364	rxn05372	rxn00863
aerobic EX_cpd00654(e)	rxn10215	rxn00802	rxn10318	rxn03084	rxn10195	rxn05398	rxn10252	rxn01513	rxn02476	rxn01387	rxn09206	rxn03910	rxn00364	rxn02011	rxn02212	rxn05408	rxn10227	rxn09113	rxn02160	rxn10295	rxn10304	rxn10283	rxn05422	rxn00979	rxn10322	rxn10233	rxn03164	rxn02789	rxn05383	rxn01258	rxn05229	rxn09104	rxn00800	rxn05415	rxn10286	rxn10342	rxn10201	rxn05426	rxn00902	rxn03852	rxn10266	rxn03909	rxn10230	rxn05364	rxn05372	rxn00863	rxn10279	rxn10277	rxn10259
aerobic EX_cpd00727(e)	rxn10215	rxn00802	rxn10318	rxn03084	rxn10195	rxn05466	rxn05398	rxn10252	rxn01513	rxn02476	rxn01387	rxn09206	rxn03910	rxn00364	rxn02011	rxn02212	rxn05408	rxn10227	rxn09113	rxn02160	rxn10295	rxn10304	rxn10283	rxn05422	rxn00979	rxn10322	rxn10233	rxn03164	rxn02789	rxn05383	rxn01258	rxn05229	rxn09104	rxn00800	rxn05415	rxn10286	rxn10342	rxn10201	rxn05426	rxn00902	rxn03852	rxn10266	rxn03909	rxn10230	rxn01465	rxn05364	rxn05372	rxn00863	rxn10279
aerobic EX_cpd00738(e)	rxn10215	rxn00802	rxn10318	rxn03084	rxn10195	rxn05398	rxn10252	rxn01513	rxn02476	rxn01387	rxn09206	rxn03910	rxn00364	rxn02011	rxn02212	rxn05408	rxn10227	rxn09113	rxn02160	rxn10295	rxn10304	rxn10283	rxn05422	rxn00979	rxn10322	rxn10233	rxn03164	rxn02789	rxn05383	rxn01258	rxn05229	rxn09104	rxn00800	rxn05415	rxn10286	rxn10342	rxn10201	rxn05426	rxn00902	rxn03852	rxn10266	rxn03909	rxn10230	rxn01465	rxn05364	rxn05372	rxn00863	rxn10279	rxn10277
aerobic EX_cpd00794(e)	rxn10215	rxn00802	rxn10318	rxn03084	rxn10195	rxn05466	rxn05398	rxn10252	rxn01513	rxn02476	rxn01387	rxn09206	rxn03910	rxn00364	rxn02011	rxn02212	rxn05408	rxn10227	rxn09113	rxn02160	rxn10295	rxn10304	rxn10283	rxn05422	rxn00979	rxn10322	rxn10233	rxn03164	rxn02789	rxn05383	rxn01258	rxn05229	rxn09104	rxn00800	rxn05415	rxn10286	rxn10342	rxn10201	rxn05426	rxn00902	rxn03852	rxn10266	rxn03909	rxn10230	rxn01465	rxn05364	rxn05372	rxn00863	rxn10279
aerobic EX_cpd00988(e)	rxn10215	rxn00802	rxn10318	rxn10195	rxn05398	rxn10252	rxn01513	rxn02476	rxn01387	rxn09206	rxn03910	rxn00364	rxn02011	rxn02212	rxn05408	rxn10227	rxn09113	rxn02160	rxn10295	rxn10304	rxn10283	rxn05422	rxn00979	rxn10322	rxn10233	rxn03164	rxn02789	rxn05383	rxn01258	rxn09104	rxn05415	rxn10286	rxn10342	rxn10201	rxn05426	rxn00902	rxn03852	rxn10266	rxn03909	rxn10230	rxn01465	rxn05364	rxn05372	rxn00863	rxn10279	rxn10277	rxn10259	rxn10225	rxn10217
aerobic EX_cpd00989(e)	rxn10215	rxn00802	rxn10318	rxn03084	rxn10195	rxn05466	rxn05398	rxn01367	rxn10252	rxn01513	rxn02476	rxn01387	rxn09206	rxn03910	rxn00364	rxn02011	rxn02212	rxn05408	rxn10227	rxn09113	rxn02160	rxn10295	rxn10304	rxn10283	rxn05422	rxn00979	rxn10322	rxn10233	rxn03164	rxn02789	rxn05383	rxn01258	rxn05229	rxn09104	rxn00800	rxn05415	rxn10286	rxn10342	rxn10201	rxn05426	rxn00902	rxn03852	rxn10266	rxn03909	rxn10230	rxn05364	rxn05372	rxn00863	rxn10279
aerobic EX_cpd01030(e)	rxn10215	rxn00802	rxn10318	rxn03084	rxn10195	rxn05466	rxn05398	rxn10252	rxn01513	rxn02476	rxn01387	rxn09206	rxn03910	rxn00364	rxn02011	rxn02212	rxn05408	rxn10227	rxn09113	rxn02160	rxn10295	rxn10304	rxn10283	rxn05422	rxn00979	rxn10322	rxn10233	rxn03164	rxn02789	rxn05383	rxn01258	rxn05229	rxn09104	rxn00800	rxn05415	rxn10286	rxn10342	rxn10201	rxn05426	rxn00902	rxn03852	rxn10266	rxn03909	rxn10230	rxn01465	rxn05364	rxn05372	rxn00863	rxn10279
aerobic EX_cpd01092(e)	rxn10215	rxn00802	rxn10318	rxn03084	rxn10195	rxn05398	rxn10252	rxn01513	rxn02476	rxn01387	rxn09206	rxn03910	rxn00364	rxn02011	rxn02212	rxn05408	rxn10227	rxn09113	rxn02160	rxn10295	rxn10304	rxn10283	rxn05422	rxn00979	rxn10322	rxn10233	rxn03164	rxn02789	rxn05383	rxn01258	rxn05229	rxn09104	rxn00800	rxn05415	rxn10286	rxn10342	rxn10201	rxn05426	rxn00902	rxn03852	rxn10266	rxn03909	rxn10230	rxn01465	rxn05364	rxn05372	rxn00863	rxn10279	rxn10277
aerobic EX_cpd01171(e)	rxn10215	rxn00802	rxn10318	rxn03084	rxn10195	rxn05466	rxn05398	rxn10252	rxn01513	rxn02476	rxn01387	rxn09206	rxn03910	rxn00364	rxn02011	rxn02212	rxn05408	rxn10227	rxn09113	rxn02160	rxn10295	rxn10304	rxn10283	rxn05422	rxn00979	rxn10322	rxn10233	rxn03164	rxn02789	rxn05383	rxn01258	rxn05229	rxn09104	rxn00800	rxn05415	rxn10286	rxn10342	rxn10201	rxn05426	rxn00902	rxn03852	rxn10266	rxn03909	rxn02314	rxn10230	rxn01465	rxn05364	rxn05372	rxn00863
aerobic EX_cpd01200(e)	rxn10215	rxn00802	rxn10318	rxn03084	rxn10195	rxn05466	rxn05398	rxn10252	rxn01513	rxn02476	rxn01387	rxn09206	rxn03910	rxn00364	rxn02011	rxn02212	rxn05408	rxn10227	rxn09113	rxn02160	rxn10295	rxn10304	rxn10283	rxn05422	rxn00979	rxn10322	rxn10233	rxn03164	rxn02789	rxn05383	rxn01258	rxn05229	rxn09104	rxn00800	rxn05415	rxn10286	rxn10342	rxn10201	rxn05426	rxn00902	rxn03852	rxn10266	rxn03909	rxn10230	rxn01465	rxn05364	rxn05372	rxn00863	rxn10279
aerobic EX_cpd01242(e)	rxn10215	rxn00802	rxn10318	rxn03084	rxn10195	rxn05466	rxn05398	rxn10252	rxn01513	rxn02476	rxn01387	rxn09206	rxn05549	rxn03910	rxn00364	rxn02011	rxn02212	rxn05408	rxn10227	rxn09113	rxn02160	rxn10295	rxn10304	rxn10283	rxn05422	rxn00979	rxn10322	rxn10233	rxn03164	rxn02789	rxn05383	rxn01258	rxn05229	rxn09104	rxn00800	rxn05415	rxn10286	rxn10342	rxn10201	rxn05426	rxn00902	rxn03852	rxn10266	rxn03909	rxn10230	rxn01465	rxn05364	rxn05372	rxn00863
aerobic EX_cpd01262(e)	rxn10215	rxn00802	rxn10318	rxn03084	rxn10195	rxn05466	rxn05398	rxn10252	rxn01513	rxn02476	rxn01387	rxn09206	rxn03910	rxn00364	rxn02011	rxn02212	rxn05408	rxn10227	rxn09113	rxn02160	rxn10295	rxn10304	rxn10283	rxn05422	rxn00979	rxn10322	rxn10233	rxn03164	rxn02789	rxn05383	rxn01258	rxn05229	rxn09104	rxn00800	rxn05415	rxn10286	rxn10342	rxn10201	rxn05426	rxn00902	rxn03852	rxn10266	rxn03909	rxn10230	rxn01465	rxn05364	rxn05372	rxn00863	rxn10279
aerobic EX_cpd01570(e)	rxn10215	rxn00802	rxn10318	rxn10195	rxn05398	rxn10252	rxn01513	rxn02476	rxn01387	rxn09206	rxn03910	rxn00364	rxn02011	rxn02212	rxn05408	rxn10227	rxn09113	rxn02160	rxn10295	rxn10304	rxn10283	rxn05422	rxn00979	rxn10322	rxn10233	rxn03164	rxn02789	rxn05383	rxn01258	rxn09104	rxn05415	rxn10286	rxn10342	rxn10201	rxn05426	rxn00902	rxn03852	rxn10266	rxn03909	rxn10230	rxn01465	rxn05364	rxn05372	rxn00863	rxn10279	rxn10277	rxn10259	rxn10225	rxn10217
aerobic EX_cpd01571(e)	rxn10215	rxn00802	rxn10318	rxn03084	rxn10195	rxn05398	rxn10252	rxn01513	rxn02476	rxn01387	rxn09206	rxn03910	rxn00364	rxn02011	rxn02212	rxn05408	rxn10227	rxn09113	rxn02160	rxn10295	rxn10304	rxn10283	rxn05422	rxn00979	rxn10322	rxn10233	rxn03164	rxn02789	rxn05383	rxn01258	rxn05229	rxn09104	rxn00800	rxn05415	rxn10286	rxn10342	rxn10201	rxn05426	rxn00902	rxn03852	rxn10266	rxn03909	rxn10230	rxn05364	rxn05372	rxn00863	rxn10279	rxn10277	rxn10259
aerobic EX_cpd01572(e)	rxn10215	rxn00802	rxn10318	rxn03084	rxn10195	rxn05466	rxn05398	rxn01367	rxn10252	rxn01513	rxn02476	rxn01387	rxn09206	rxn03910	rxn02522	rxn00364	rxn02011	rxn02212	rxn05408	rxn10227	rxn09113	rxn02160	rxn10295	rxn10304	rxn10283	rxn05422	rxn00979	rxn10322	rxn10233	rxn03164	rxn02789	rxn05383	rxn01258	rxn05229	rxn09104	rxn00800	rxn05415	rxn10286	rxn10342	rxn10201	rxn05426	rxn00902	rxn03852	rxn10266	rxn03909	rxn10230	rxn05364	rxn05372	rxn00863
aerobic EX_cpd01665(e)	rxn10215	rxn00802	rxn10318	rxn03084	rxn10195	rxn05398	rxn10252	rxn01513	rxn02476	rxn01387	rxn09206	rxn03910	rxn00364	rxn02011	rxn02212	rxn05408	rxn10227	rxn09113	rxn02160	rxn10295	rxn10304	rxn10283	rxn05422	rxn00979	rxn10322	rxn10233	rxn03164	rxn02789	rxn05383	rxn01258	rxn05229	rxn09104	rxn00800	rxn05415	rxn10286	rxn10342	rxn10201	rxn05426	rxn00902	rxn03852	rxn10266	rxn03909	rxn10230	rxn01465	rxn05364	rxn05372	rxn00863	rxn10279	rxn10277
aerobic EX_cpd03198(e)	rxn10215	rxn00802	rxn10318	rxn03084	rxn10195	rxn05466	rxn05398	rxn10252	rxn01513	rxn02476	rxn01387	rxn09206	rxn03910	rxn00364	rxn02011	rxn02212	rxn05408	rxn10227	rxn09113	rxn02160	rxn10295	rxn10304	rxn10283	rxn05422	rxn00979	rxn10322	rxn10233	rxn03164	rxn02789	rxn05383	rxn01258	rxn05229	rxn09104	rxn00800	rxn05415	rxn10286	rxn10342	rxn10201	rxn05426	rxn00902	rxn03852	rxn10266	rxn03909	rxn10230	rxn01465	rxn05364	rxn05372	rxn00863	rxn10279
aerobic EX_cpd03454(e)	rxn10215	rxn00802	rxn10318	rxn03084	rxn10195	rxn05398	rxn10252	rxn01513	rxn02476	rxn01387	rxn09206	rxn03910	rxn00364	rxn02011	rxn02212	rxn05408	rxn10227	rxn09113	rxn02160	rxn10295	rxn10304	rxn10283	rxn05422	rxn00979	rxn10322	rxn10233	rxn03164	rxn02789	rxn05383	rxn01258	rxn05229	rxn09104	rxn00800	rxn05415	rxn10286	rxn10342	rxn10201	rxn05426	rxn00902	rxn03852	rxn10266	rxn03909	rxn10230	rxn05364	rxn05372	rxn00863	rxn10279	rxn10277	rxn10259
aerobic EX_cpd03535(e)	rxn10215	rxn10318	rxn03084	rxn10195	rxn05398	rxn10252	rxn01513	rxn02476	rxn09206	rxn03910	rxn00364	rxn02011	rxn02212	rxn05408	rxn10227	rxn05502	rxn09113	rxn02160	rxn10295	rxn10304	rxn10283	rxn05422	rxn00979	rxn10322	rxn10233	rxn03164	rxn02789	rxn05383	rxn01258	rxn05229	rxn09104	rxn00800	rxn05415	rxn10286	rxn10342	rxn10201	rxn05426	rxn00902	rxn03852	rxn10266	rxn03909	rxn10230	rxn01465	rxn05364	rxn05372	rxn00863	rxn10279	rxn10277	rxn10259
aerobic EX_cpd03696(e)	rxn10215	rxn00802	rxn10318	rxn03084	rxn10195	rxn05466	rxn05398	rxn10252	rxn01513	rxn02476	rxn01387	rxn09206	rxn03910	rxn00364	rxn02011	rxn02212	rxn05408	rxn10227	rxn09113	rxn02160	rxn10295	rxn10304	rxn10283	rxn05422	rxn00979	rxn10322	rxn10233	rxn03164	rxn02789	rxn05383	rxn01258	rxn05229	rxn09104	rxn00800	rxn05415	rxn10286	rxn10342	rxn10201	rxn05426	rxn00902	rxn03852	rxn10266	rxn03909	rxn10230	rxn01465	rxn05364	rxn05372	rxn00863	rxn10279
aerobic EX_cpd08928(e)	rxn10215	rxn00802	rxn10318	rxn03084	rxn10195	rxn05398	rxn10252	rxn01513	rxn02476	rxn01387	rxn09206	rxn03910	rxn00364	rxn02011	rxn02212	rxn05408	rxn10227	rxn09113	rxn02160	rxn10295	rxn10304	rxn10283	rxn05422	rxn00979	rxn10322	rxn10233	rxn03164	rxn02789	rxn05383	rxn01258	rxn05229	rxn09104	rxn00800	rxn05415	rxn10286	rxn10342	rxn10201	rxn05426	rxn00902	rxn03852	rxn10266	rxn03909	rxn10230	rxn01465	rxn05364	rxn05372	rxn00863	rxn10279	rxn10277
aerobic EX_cpd11579(e)	rxn10215	rxn00802	rxn10318	rxn03084	rxn10195	rxn05466	rxn05398	rxn10252	rxn01513	rxn02476	rxn01387	rxn09206	rxn03910	rxn00364	rxn02011	rxn02212	rxn05408	rxn10227	rxn09113	rxn02160	rxn10295	rxn10304	rxn10283	rxn05422	rxn00979	rxn10322	rxn10233	rxn03164	rxn02789	rxn05383	rxn01258	rxn05229	rxn09104	rxn00800	rxn05415	rxn10286	rxn10342	rxn10201	rxn05426	rxn00902	rxn03852	rxn10266	rxn03909	rxn10230	rxn01465	rxn05364	rxn05372	rxn00863	rxn10279
aerobic EX_cpd11580(e)	rxn10215	rxn00802	rxn10318	rxn03084	rxn10195	rxn05398	rxn10252	rxn01513	rxn02476	rxn09206	rxn03910	rxn00364	rxn02011	rxn02212	rxn05408	rxn10227	rxn09113	rxn02160	rxn10295	rxn10304	rxn10283	rxn05422	rxn00979	rxn10322	rxn10233	rxn03164	rxn02789	rxn05383	rxn01258	rxn05229	rxn09104	rxn00800	rxn05415	rxn10286	rxn10342	rxn10201	rxn05426	rxn00902	rxn03852	rxn10266	rxn03909	rxn10230	rxn01465	rxn05364	rxn05372	rxn00863	rxn10279	rxn10277	rxn10259
aerobic EX_cpd11591(e)	rxn10215	rxn00802	rxn10318	rxn03084	rxn10195	rxn05398	rxn10252	rxn01513	rxn02476	rxn01387	rxn09206	rxn03910	rxn00364	rxn02011	rxn02212	rxn05408	rxn10227	rxn09113	rxn02160	rxn10295	rxn10304	rxn10283	rxn05422	rxn00979	rxn10322	rxn10233	rxn03164	rxn02789	rxn05383	rxn01258	rxn05229	rxn09104	rxn00800	rxn05415	rxn10286	rxn10342	rxn10201	rxn05426	rxn00902	rxn03852	rxn10266	rxn03909	rxn10230	rxn01465	rxn05364	rxn05372	rxn00863	rxn10279	rxn10277
aerobic EX_cpd11594(e)	rxn10215	rxn00802	rxn10318	rxn03084	rxn10195	rxn05466	rxn05398	rxn10252	rxn01513	rxn02476	rxn01387	rxn09206	rxn03910	rxn00364	rxn02011	rxn02212	rxn05408	rxn10227	rxn09113	rxn02160	rxn10295	rxn10304	rxn10283	rxn05422	rxn00979	rxn10322	rxn10233	rxn03164	rxn02789	rxn05383	rxn01258	rxn05229	rxn09104	rxn00800	rxn05415	rxn10286	rxn10342	rxn10201	rxn05426	rxn00902	rxn03852	rxn10266	rxn03909	rxn10230	rxn01465	rxn05364	rxn05372	rxn00863	rxn10279
aerobic EX_cpd15585(e)	rxn10215	rxn00802	rxn10318	rxn03084	rxn10195	rxn05466	rxn05398	rxn10252	rxn01513	rxn02476	rxn01387	rxn09206	rxn03910	rxn00364	rxn02011	rxn02212	rxn05408	rxn10227	rxn09113	rxn02160	rxn10295	rxn10304	rxn10283	rxn05422	rxn00979	rxn10322	rxn10233	rxn03164	rxn02789	rxn05383	rxn01258	rxn05229	rxn09104	rxn00800	rxn05415	rxn10286	rxn10342	rxn10201	rxn05426	rxn00902	rxn03852	rxn10266	rxn03909	rxn10230	rxn01465	rxn05364	rxn05372	rxn00863	rxn10279
[truncated: 354 more columns]
