# Supplementary material for: Feedbacks from the metabolic network to the genetic network reveal regulatory modules in E. coli and B. subtilis
Source: PLoS One. 2018 Oct 4;13(10):e0203311. doi: 10.1371/journal.pone.0203311 (PMC6171850; doi:10.1371/journal.pone.0203311)
Supplement: S4 Table — Has sheets related to the GRN augmented with environmental condition dependent feedbacks from MN, GC: genes, metabolites, regulatory interactions, details of SCCs, and hierarchical levels of the GRNs. (XLSX) [file pone.0203311.s004.xlsx]

## Sheet: All Nodes
Escherichia coli		Bacillus subtilis
(2S,3S)-2-methylcitrate		(S)(+)-Allantoin_C4H6N4O3
(S)-2-acetolactate		2-Oxoglutarate_C5H4O5
(S)-lactate		Acetate_C2H3O2
2-aceto-2-hydroxy-butanoate		Allantoate_C4H7N4O4
2-deoxy-D-ribose-5-phosphate		Bsu1630a
3-(2,3-dihydroxyphenyl)propanoate		Citrate_C6H5O7
3-phenylpropanoate		D-Galacturonate_C6H9O7
5-dehydro-D-gluconate		D-Sorbitol_C6H14O6
Acetate		D-Xylose_C5H10O5
Adenine		H2O2_H2O2
Adenosine 5'-phosphosulfate		L-Arabinose_C5H10O5
C0343		L-Arginine_C6H15N4O2
C0614		L-Citrulline_C6H13N3O3
D-fructuronate		L-Glutamate_C5H8NO4
D-ribose		L-Glutamine_C5H10N2O3
D-serine		L-Histidine_C6H9N3O2
D-xylose		L-Isoleucine_C6H13NO2
Formate		L-Ornithine_C5H13N2O2
Gluconate		L-Valine_C5H11NO2
Glycerol		Malonyl-CoA_C24H34N7O19P3S
Glycine		O-Acetyl-L-serine_C5H9NO4
Glycolate		Oxygen_O2
Glyoxylate		Urate_C5H4N4O3
Guanine		abfA
Hypoxanthine		abh
IS128		abnA
IS129		abrB
Idonate		acdA
L-alanine		ackA
L-arabinose		acoA
L-arginine		acoB
L-asparagine		acoC
L-fuculose-1-phosphate		acoL
L-homocysteine		acoR
L-lactose		acsA
L-leucine		acuA
L-lysine		acuB
L-phenylalanine		acuC
L-rhamnose		adaA
L-tryptophan		adaB
L-tyrosine		addA
Maltotriose		addB
Melibiose		adhB
N-acetyl-D-glucosamine-6-phosphate		ahpC
N-acetylneuraminate		ahpF
O-acetyl-L-serine		ahrC
Phosphoenolpyruvate		albA
Pyruvate		albB
S-adenosylmethionine		albC
S-allantoin		albD
Sulphide		albE
Uracil		albF
Xanthosine		albG
aaeA		ald
aaeB		aldY
aaeR		alkA
aaeX		alpha,alpha'-Trehalose_6-phosphate_C12H22O14P
aat		alsD
accA		alsR
accB		alsS
accC		alsT
accD		amhX
aceA		amyE
aceB		ansA
aceE		ansB
aceF		ansR
aceK		antE
ackA		appA
acnA		appB
acnB		appC
acpP		appD
acpS		appF
acrA		aprE
acrB		aprX
acrD		araA
acrE		araB
acrF		araD
acrR		araE
acs		araL
actP		araM
ada		araN
add		araP
ade		araQ
adhE		araR
adhP		arfM
adiA		argB
adiC		argC
adiY		argD
adrA		argF
aer		argJ
agaA		aroE
agaB		arsB
agaC		arsC
agaD		arsR
agaI		asd
agaR		asnH
agaS		asnO
agaV		azlB
agaW		azlC
agp		azlD
ahpC		bcd
ahpF		bdbA
aidB		bdbB
ais		bdbC
alaA		bdbD
alaC		bglC
alaE		bglH
alaS		bglP
alaT		bglS
alaU		bioA
alaV		bioB
alaW		bioD
alaX		bioF
aldA		bioI
aldB		bioW
alkA		birA
alkB		bkdAA
allA		bkdAB
allB		bkdB
allC		bkdR
allD		blt
allE		bltD
allR		bltR
allS		bmr
alsA		bmrR
alsB		bmrU
alsC		bofA
alsE		bofC
alsK		brnQ
alx		bsrB
amiA		buk
amiB		carA
amiC		carB
amn		ccdA
ampC		ccpA
ampD		ccpB
ampE		ccpC
ampG		ccpN
amtB		cdd
amyA		cgeA
anmK		cgeB
ansB		cgeC
ansP		cgeD
apaG		cgeE
apaH		cggR
apbE		cheA
appA		cheB
appB		cheC
appC		cheD
appY		cheV
apt		cheW
aqpZ		cheY
araA		citA
araB		citB
araC		citG
araD		citM
araE		citR
araF		citT
araG		citZ
araH		clpC
araJ		clpE
arcA		clpP
arcZ		clpQ
arfA		clpX
arfB		clpY
argA		codV
argB		codY
argC		comA
argD		comC
argE		comEA
argF		comEB
argG		comEC
argH		comFA
argI		comFB
argO		comFC
argP		comGA
argQ		comGB
argR		comGC
argS		comGD
argT		comGE
argU		comGF
argV		comGG
argW		comK
argX		comQ
argY		comS
argZ		comX
ariR		comZ
aroA		cotA
aroB		cotB
aroD		cotC
aroF		cotD
aroG		cotE
aroH		cotF
aroK		cotG
aroL		cotH
aroM		cotJA
aroP		cotJB
arpA		cotJC
arrS		cotM
arsB		cotP
arsC		cotS
arsR		cotSA
artI		cotT
artJ		cotV
artM		cotW
artP		cotX
artQ		cotY
ascB		cotZ
ascF		coxA
ascG		csbA
aslB		csbB
asnA		csbC
asnB		csbD
asnC		csbX
asnT		csfB
asnU		csfC
asnV		csgA
aspA		cspB
aspC		cssR
aspT		cssS
aspV		ctaA
asr		ctaB
astA		ctaC
astB		ctaD
astC		ctaE
astD		ctaF
astE		ctaG
atoA		ctc
atoB		ctsR
atoC		cwlC
atoD		cwlD
atoE		cwlH
atpA		cwlJ
atpB		cydA
atpC		cydB
atpD		cydC
atpE		cydD
atpF		cymR
atpG		cysC
atpH		cysE
atpI		cysH
avtA		cysK
azoR		cysP
azuC		cysS
bacA		dacB
baeR		dacC
baeS		dacF
bamA		dapA
bamB		dapG
bamC		dctP
bamD		dctR
bamE		degQ
basR		degR
basS		degS
bax		degU
bcp		deoR
bcsB		des
bcsE		dhbA
bcsF		dhbB
bcsG		dhbC
bcsZ		dhbE
bdcA		dhbF
bdcR		dinB
bdm		dinC
betA		divIB
betB		divIC
betI		dltA
betT		dltB
beta-D-galactose		dltC
bfr		dltD
bglB		dltE
bglF		dnaA
bglG		dnaE
bglJ		dnaG
bglX		dnaJ
bhsA		dnaK
bioA		dnaN
bioB		dppA
bioC		dppB
bioD		dppC
bioF		dppD
birA		dppE
bisC		dps
blc		dra
bluF		drm
bluR		eno
bolA		epr
borD		era
bssR		etfA
bssS		etfB
btuB		exoA
btuF		exuR
cadA		exuT
cadB		ezrA
cadC		fabD
caiA		fabF
caiB		fabG
caiC		fabHA
caiD		fabHB
caiE		fabI
caiF		fabL
caiT		fapR
can		fbaB
carA		fbp
carB		feuA
cas1		feuB
cas2		feuC
casA		ffh
casB		fhuD
casC		flgB
casD		flgC
casE		flgE
cbl		flgK
cbpA		flgL
cbpM		flgM
cbrA		flhA
cbrB		flhB
cbrC		flhF
cca		flhO
ccmA		flhP
ccmB		fliD
ccmC		fliE
ccmD		fliF
ccmE		fliG
ccmF		fliH
ccmG		fliI
ccmH		fliJ
cdaR		fliK
cdd		fliL
cdsA		fliM
cedA		fliP
cfa		fliQ
chaC		fliR
chbA		fliS
chbB		fliT
chbC		fliY
chbF		fliZ
chbG		fnr
chbR		folB
cheA		folC
cheB		folD
cheR		folK
cheW		fruA
cheY		fruK
cheZ		fruR
chiA		ftsA
chiP		ftsH
cho		ftsW
chpB		ftsY
chpS		ftsZ
cirA		fur
citC		gabD
citD		gabP
citE		gabR
citF		gabT
citG		galE
citT		galT
citX		gapA
clcA		gapB
clpA		gcaD
clpB		gdh
clpP		gerAA
clpS		gerAB
clpX		gerAC
cmk		gerBA
cnu		gerBB
coaD		gerBC
cobB		gerD
cobC		gerE
cobS		gerKA
cobT		gerKB
cobU		gerKC
codA		gerM
codB		gerPA
comR		gerPB
copA		gerPC
corA		gerPD
cpdB		gerPE
cpxA		gerPF
cpxP		ggaA
cpxR		ggaB
cra		gidA
crcB		gidB
creA		glcR
creB		glcT
creC		glcU
creD		glgA
crl		glgB
crp		glgC
crr		glgD
csdA		glgP
csdE		glnA
csgA		glnH
csgB		glnM
csgC		glnP
csgD		glnQ
csgE		glnR
csgF		glpD
csgG		glpF
csiD		glpK
csiE		glpP
csiR		glpQ
cspA		glpT
cspC		gltA
cspD		gltB
cspE		gltC
cspF		gltR
cspH		gltX
cspI		glyA
csrA		glyQ
csrB		glyS
csrC		gntK
csrD		gntP
cstA		gntR
cueO		gntZ
cueR		goxB
curA		gpr
cusA		groEL
cusB		groES
cusC		grpE
cusF		gsiB
cusR		gspA
cusS		gtaB
cutA		guaA
cutC		guaC
cvpA		guaD
cvrA		gudB
cyaA		gutB
cyaR		gutP
cyaY		gutR
cybB		gyrA
cycA		gyrB
cydA		hag
cydB		hbs
cydC		hemA
cydD		hemAT
cynR		hemB
cynS		hemC
cynT		hemD
cynX		hemL
cyoA		hemN
cyoB		hemX
cyoC		hemZ
cyoD		hisC
cyoE		hmp
cysA		hpr
cysB		hrcA
cysC		htpG
cysD		htrA
cysE		hutG
cysG		hutH
cysH		hutI
cysI		hutM
cysJ		hutP
cysK		hutU
cysM		hxlA
cysN		hxlB
cysP		hxlR
cysT		icd
cysU		idh
cysW		ilvA
cysZ		ilvB
cytR		ilvC
dacA		ilvD
dacB		ilvH
dacC		infB
dadA		infC
dadX		iolB
dam		iolC
damX		iolD
dapA		iolE
dapB		iolF
dapD		iolH
dapE		iolI
dapF		iolR
dbpA		iolS
dcp		ipi
dcrB		ispA
dctA		jag
dctR		kapB
dcuA		katA
dcuB		katE
dcuC		katX
dcuD		kdgA
dcuR		kdgK
dcuS		kdgR
ddlB		kdgT
ddpA		kinA
ddpB		kinB
ddpC		kinC
ddpD		kipA
ddpF		kipI
ddpX		kipR
deaD		lacA
dedA		lacR
dedD		lcfA
def		lctP
degP		ldh
deoA		lepA
deoB		leuA
deoC		leuB
deoD		leuC
deoR		leuD
der		leuS
dgkA		levD
dhaK		levE
dhaL		levF
dhaM		levG
dhaR		levR
dicA		lexA
dicB		licA
dicF		licB
dinB		licC
dinD		licH
dinF		licR
dinG		licT
dinI		ligA
dinJ		lmrA
dinQ		lmrB
djlA		lonA
djlB		lonB
djlC		lpdV
dkgA		lrpA
dkgB		lrpB
dksA		lrpC
dld		lysA
dmlA		lysC
dmlR		lysS
dmsA		lytA
dmsB		lytB
dmsC		lytC
dmsD		lytD
dnaA		lytE
dnaE		lytF
dnaG		lytR
dnaJ		maeN
dnaK		malA
dnaN		malP
dosP		mbl
dpiA		mcpA
dpiB		mcpB
dppA		mcpC
dppB		mcsA
dppC		mcsB
dppD		mdh
dppF		mecA
dps		med
dsbA		menB
dsbB		menC
dsbC		menD
dsbG		menE
dsdA		menF
dsdC		minC
dsdX		minD
dsrA		mmgA
dsrB		mmgB
dtpD		mmgC
dusA		mmgD
dusB		mmgE
dut		mmsA
dxr		mntA
dxs		mntB
ebgA		mntC
ebgC		mntD
ebgR		mntH
ecnB		mntR
eco		motA
ecpA		motB
ecpR		mrgA
eda		msmX
edd		mta
efeB		mtn
efeO		mtrA
efeU_1		mtrB
efeU_2		murB
efp		murG
elaA		nadA
elaD		nadB
elfA		nadC
elfC		nadE
elfD		narG
elfG		narH
emrA		narI
emrB		narJ
emrD		narK
emrK		nasA
emrY		nasB
emtA		nasC
eno		nasD
entA		nasE
entB		nasF
entC		nfrA
entD		nhaX
entE		nifS
entF		nin
entH		nprE
entS		nrdE
envC		nrdF
envR		nrgA
envY		nrgB
envZ		nucA
epd		nucB
epmB		nupC
eptB		nusA
era		nusB
erfK		obg
erpA		odhA
esrE		odhB
essD		ogt
etk		oppA
evgA		oppB
evgS		oppC
exbB		oppD
exbD		oppF
exoX		opuAA
exuR		opuAB
exuT		opuAC
fabA		opuBA
fabB		opuBB
fabF		opuBC
fabR		opuBD
fabZ		opuE
fadA		pabA
fadB		pabB
fadD		pabC
fadE		paiA
fadH		paiB
fadI		parC
fadJ		parE
fadL		pbpD
fadM		pbpE
fadR		pbpF
fau		pbpX
fbaA		pbuG
fbaB		pbuX
fdhE		pckA
fdhF		pcrA
fdnG		pdhA
fdnH		pdhB
fdnI		pdhC
fdoG		pdhD
fdrA		pdp
fdx		pel
feaB		perR
feaR		pgk
fecA		pgm
fecB		pheS
fecC		pheT
fecD		phoA
fecE		phoB
fecI		phoD
fecR		phoP
feoA		phoR
feoB		phrA
feoC		phrC
fepA		phrE
fepB		phrF
fepC		phrG
fepD		phrI
fepE		phrK
fepG		plsX
fes		pmi
ffh		ppiB
ffs		prfB
fhlA		prkA
fhuA		prs
fhuB		psd
fhuC		pspA
fhuD		pssA
fhuE		pstA
fhuF		pstBA
fic		pstBB
fieF		pstC
fimA		pstS
fimB		pta
fimC		ptb
fimD		ptsG
fimE		ptsH
fimF		ptsI
fimG		pucA
fimH		pucB
fimI		pucC
fimZ		pucD
fis		pucE
fiu		pucH
fixA		pucJ
fixB		pucK
fixC		pucL
fixX		pucM
fkpA		pucR
fkpB		punA
fldA		purA
fldB		purB
flgA		purC
flgB		purD
flgC		purE
flgD		purF
flgE		purH
flgF		purK
flgG		purL
flgH		purM
flgI		purN
flgJ		purQ
flgK		purR
flgL		purS
flgM		purT
flgN		pycA
flhA		pyrAA
flhB		pyrAB
flhC		pyrB
flhD		pyrC
flhE		pyrD
fliA		pyrE
fliC		pyrF
fliD		pyrG
fliE		pyrK
fliF		pyrP
fliG		pyrR
fliH		qcrA
fliI		qcrB
fliJ		qcrC
fliK		racX
fliL		radA
fliM		radC
fliN		rapA
fliO		rapB
fliP		rapC
fliQ		rapD
fliR		rapE
fliS		rapF
fliT		rapG
fliY		rapH
fliZ		rbfA
flu		rbsA
flxA		rbsB
fmt		rbsC
fnr		rbsD
fnrS		rbsK
focA		rbsR
focB		recA
folA		recF
folB		relA
folE		resA
folK		resB
folP		resC
fpr		resD
frc		resE
frdA		rho
frdB		ribA
frdC		ribD
frdD		ribE
frlA		ribH
frlB		ribR
frlC		ribT
frlD		rnc
frlR		rncS
frr		rocA
frsA		rocB
fruA		rocC
fruB		rocD
fruK		rocE
frvR		rocF
fryA		rocG
fsaA		rocR
fsr		rok
ftnA		rplT
ftnB		rpmH
ftsA		rpmI
ftsB		rpoB
ftsH		rpoE
ftsI		rpsD
ftsK		rpsF
ftsL		rpsR
ftsP		rrnA-16S
ftsQ		rrnA-23S
ftsW		rrnA-5S
ftsX		rrnB-16S
ftsZ		rrnB-23S
fucA		rrnB-5S
fucI		rrnD-16S
fucK		rrnD-23S
fucO		rrnD-5S
fucP		rrnO-16S
fucR		rrnO-23S
fucU		rrnO-5S
fumA		rsbR
fumB		rsbS
fumC		rsbT
fur		rsbU
fusA		rsbV
fxsA		rsbW
gabD		rsbX
gabP		rsfA
gabT		rsiX
gadA		ruvA
gadB		ruvB
gadC		sacA
gadE		sacB
gadW		sacC
gadX		sacP
gadY		sacT
galE		sacX
galK		sacY
galM		safA
galP		sat
galR		sbcD
galS		sboA
galT		sboX
gapA		sbp
garD		scoA
garK		scoB
garL		scr
garP		sda
garR		sdhA
gatA		sdhB
gatB		sdhC
gatC		seaA
gatD		secA
gatR_1		senS
gatR_2		serS
gatY		sigA
gatZ		sigB
gcd		sigD
gcl		sigE
gcvA		sigF
gcvB		sigG
gcvH		sigH
gcvP		sigI
gcvR		sigK
gcvT		sigL
gdhA		sigM
gfcA		sigW
gfcD		sigX
ghrA		sigY
ghrB		sinI
glcA		sinR
glcB		sipS
glcC		sipT
glcD		sipV
glcE		sipW
glcF		sleB
glcG		smc
gldA		smf
glf		sn-Glycerol_3-phosphate_C3H8O6P
glgA		speB
glgB		speD
glgC		speE
glgP		splA
glgS		splB
glgX		spmA
glk		spmB
glmS		spo0A
glmU		spo0B
glmY		spo0E
glmZ		spo0F
glnA		spo0M
glnB		spoIIAA
glnD		spoIIAB
glnE		spoIID
glnG		spoIIE
glnH		spoIIGA
glnK		spoIIIAA
glnL		spoIIIAB
glnP		spoIIIAC
glnQ		spoIIIAD
glnS		spoIIIAE
glnU		spoIIIAF
glnV		spoIIIAG
glnW		spoIIIAH
glnX		spoIIIC
gloA		spoIIID
gloB		spoIIIE
glpA		spoIIIJ
glpB		spoIIM
glpC		spoIIP
glpD		spoIIQ
glpE		spoIIR
glpF		spoIVA
glpG		spoIVB
glpK		spoIVCA
glpQ		spoIVCB
glpR		spoIVFA
glpT		spoIVFB
glpX		spoVAA
glrK		spoVAB
glrR		spoVAC
gltA		spoVAD
gltB		spoVAE
gltD		spoVAF
gltF		spoVB
gltI		spoVD
gltJ		spoVE
gltK		spoVFA
gltL		spoVFB
gltP		spoVG
gltS		spoVID
gltT		spoVK
gltU		spoVM
gltV		spoVR
gltW		spoVS
gltX		spoVT
gluQ		sppA
glxK		spsA
glxR		spsB
glyA		spsC
glyQ		spsD
glyS		spsE
glyT		spsF
glyU		spsG
glyW		spsI
gmk		spsJ
gmr		spsK
gnd		spsL
gnsA		srfAA
gntK		srfAB
gntP		srfAC
gntR		srfAD
gntT		ssb
gntU		sspA
gntX		sspB
gor		sspC
gph		sspD
gpmA		sspE
gpmM		sspF
gpsA		sspG
gpt		sspH
grcA		sspI
greA		sspJ
greB		sspK
groL		sspL
groS		sspM
grpE		sspN
grxA		sspO
grxB		sspP
grxC		ssuA
grxD		ssuB
gshB		ssuC
gspA		ssuD
gspB		sul
gspC		sunA
gspD		sunT
gspE		tagA
gspF		tagB
gspG		tagC
gspH		tagD
gspI		tagE
gspJ		tagF
gspK		tasA
gspL		tenA
gspM		tenI
gspO		tetB
guaA		tetL
guaB		tgl
guaD		thdF
gudD		thiE
gudP		thiF
gudX		thiG
gutM		thiM
gutQ		thiS
gyrA		thrS
gyrB		thrZ
hcaB		tlp
hcaC		tlpA
hcaD		tlpB
hcaE		tlpC
hcaF		tnrA
hcaR		tpiA
hcaT		treA
hchA		treP
hcp		treR
hcr		trmU
hdeA		trnA-Ala
hdeB		trnA-Ile
hdeD		trnB-Ala
hdfR		trnB-Arg
hemA		trnB-Asn
hemB		trnB-Asp
hemE		trnB-Glu
hemF		trnB-Gly1
hemH		trnB-Gly2
hemL		trnB-His
hemN		trnB-Ile2
hepA		trnB-Leu1
hflC		trnB-Leu2
hflD		trnB-Lys
hflK		trnB-Met1
hflX		trnB-Met2
hfq		trnB-Met3
hha		trnB-Phe
hicA		trnB-Pro
hicB		trnB-Ser1
higA		trnB-Ser2
higB		trnB-Thr
hinT		trnB-Val
hipA		trnD-Asn
hipB		trnD-Asp
hisA		trnD-Cys
hisB		trnD-Gln
hisF		trnD-Glu
hisH		trnD-Gly
hisI		trnD-His
hisJ		trnD-Leu1
hisM		trnD-Leu2
hisP		trnD-Met
hisQ		trnD-Phe
hisR		trnD-Ser
hisS		trnD-Thr
hlpA		trnD-Trp
hlyE		trnD-Tyr
hmp		trnD-Val
hns		trnI-Gly
hofB		trnI-Thr
hofC		trnJ-Gly
hofM		trnO-Ala
hofN		trnO-Ile
hofO		trnS-Leu2
hofP		trnSL-Tyr1
hokA		trnSL-Val2
hokC		trpA
hokD		trpB
hokE		trpC
holB		trpD
holC		trpE
holE		trpF
hpf		trpS
hpt		trxA
hrpB		tuaA
hscA		tuaB
hscB		tuaC
hscC		tuaD
hsdS		tuaE
hslJ		tuaF
hslO		tuaG
hslR		tuaH
hslU		tyrA
hslV		tyrS
hspQ		tyrZ
hsrA		ureA
htgA		ureB
htpG		ureC
htpX		usd
htrE		uvrA
htrL		uvrB
hupA		uvrC
hupB		uvrX
hyaA		uxaA
hyaB		uxaB
hyaC		uxaC
hyaD		uxuA
hyaE		valS
hyaF		veg
hybA		vpr
hybB		wapA
hybC		wprA
hybD		xkdA
hybE		xkdB
hybF		xkdC
hybG		xkdD
hybO		xkdE
hycA		xkdF
hycB		xkdG
hycC		xkdH
hycD		xkdI
hycE		xkdJ
hycF		xkdK
hycG		xkdM
hycH		xpaC
hycI		xpf
hydN		xpt
hyfA		xre
hyfB		xsa
hyfC		xtmA
hyfD		xtmB
hyfE		xtrA
hyfF		xylA
hyfG		xylB
hyfH		xylR
hyfI		xynA
hyfJ		xynB
hyfR		xynP
hyi		yaaA
hypA		yaaB
hypB		yaaH
hypC		yaaJ
hypD		yaaN
hypE		yabG
hypF		yabJ
hyuA		yabP
iadA		yabQ
iap		yabR
ibaG		yacF
ibpA		yacK
ibpB		yacL
ibsA		yacM
ibsB		yacN
ibsC		yacO
ibsD		yacP
ibsE		yazB
icd		yazC
iclR		ybaK
idi		ybaL
idnD		ybaN
idnK		ybbA
idnO		ybbB
idnR		ybbM
idnT		ybcO
ihfA		ybcP
ihfB		ybcS
ileS		ybcT
ileT		ybdA
ileU		ybdB
ileV		ybdD
ileX		ybdE
ilvA		ybdK
ilvB		ybdO
ilvC		ybfM
ilvD		ybfO
ilvE		ybgB
ilvG_1		ybgE
ilvG_2		ybgH
ilvH		ybgJ
ilvI		ybxH
ilvL		ycbA
ilvM		ycbK
ilvN		yccC
ilvX		ycdH
ilvY		ycdI
inaA		yceA
infA		yceC
infB		yceD
infC		yceE
insA-6		yceF
insA-7		yceG
insAB-6		yceH
insB-6		ycgF
insC-5		ycgG
insCD-5		ycgT
insD		yciA
insD-5		yciB
insEF-2		yciC
insEF-4		yckD
insF-2		yclF
insF-4		yclN
insG		yclO
insH-1		yclP
insH-11		yclQ
insH-2		ycnH
insH-3		ycnK
insH-4		ycsF
insH-5		ycsG
insH-6		ycsI
insH-7		ycsK
insH-9		yczA
insI-1		ydaD
insI-3		ydaE
insJ		ydaF
insK		ydaG
insL-1		ydaP
insL-2		ydaS
insL-3		ydaT
insN-1		ydbD
insO-1		ydbM
intD		ydbN
intQ		ydbP
intR		ydbS
intS		ydbT
intZ		ydcA
ipeX		ydcC
iraD		ydfI
iraM		ydfJ
iraP		ydfK
iscA		ydfO
iscR		ydfR
iscS		ydfS
iscU		ydgA
iscX		ydgB
ispA		ydgG
ispE		ydgH
ispF		ydhD
ispG		ydhF
ispH		ydhK
istR-1		ydhO
istR-2		ydhU
ivbL		ydiH
ivy		ydiO
katE		ydiP
katG		ydjG
kbaY		ydjH
kbaZ		ydjI
kbl		ydjK
kch		ydjO
kdgR		ydjP
kdpA		yeaA
kdpB		yerH
kdpC		yesJ
kdpE		yesK
kdpF		yfhA
kdsA		yfhC
kdsB		yfhD
kdsC		yfhK
kdsD		yfhL
kduI		yfhM
kefC		yfhP
kefF		yfhQ
kgtP		yfhS
lacA		yfiA
lacI		yfiY
lacY		yfiZ
lacZ		yfjS
lamB		yfkD
ldcA		yfkH
ldcC		yfkI
ldhA		yfkJ
ldrA		yfkM
ldrB		yfkN
ldrC		yflA
ldrD		yflG
lepB		yflH
leuA		yflN
leuB		yflS
leuC		yfmC
leuD		yfmD
leuE		yfmE
leuL		yfmF
leuO		yfmO
leuP		yfmP
leuQ		yfmS
leuT		yfmT
leuU		yfnD
leuV		yfnE
leuW		yfnF
leuX		yfnG
leuZ		yfnH
lexA		ygaN
lhgO		yhaG
lhr		yhaM
ligB		yhaN
lipA		yhaO
lipB		yhaX
lit		yhaZ
livF		yhbH
livG		yhcE
livH		yhcF
livJ		yhcG
livK		yhcH
livM		yhcI
lldD		yhcL
lldP		yhcM
lldR		yhcN
lnt		yhcO
loiP		yhcP
lolA		yhcQ
lolB		yhcV
lolC		yhdE
lolD		yhdF
lolE		yhdK
lon		yhdL
lpcA		yhdN
lpd		yhdO
lplA		yheC
lplT		yheD
lpoA		yheK
lpoB		yhfL
lptA		yhfM
lptB		yhfQ
lptC		yhfW
lptD		yhjB
lptF		yhjD
lptG		yhjE
lpxA		yhjL
lpxB		yhjM
lpxC		yhjR
lpxD		yhxC
lpxK		yirY
lpxM		yisB
lpxP		yisY
lpxT		yisZ
lrhA		yitA
lrp		yitB
lspA		yitC
lsrA		yitD
lsrB		yitE
lsrC		yitF
lsrD		yitG
lsrF		yjbC
lsrG		yjbD
lsrK		yjbE
lsrR		yjbJ
luxS		yjbV
lysA		yjbX
lysC		yjcA
lysP		yjcB
lysR		yjcC
lysT		yjcI
lysU		yjcJ
lysV		yjcN
lysW		yjcP
lyxK		yjcQ
macB		yjcZ
maeA		yjdB
mak		yjdH
malE		yjfA
malF		yjfB
malG		yjgB
malI		yjmB
malK		yjmC
malM		yjmD
malP		yjmF
malQ		yjoB
malS		ykgA
malT		ykgB
malX		yklA
malY		ykmA
malZ		yknT
manA		yknW
manX		yknX
manY		yknY
manZ		yknZ
marA		ykoL
marB		ykrI
marR		ykrS
mazE		ykrT
mazF		ykrU
mazG		ykrV
mcaS		ykrW
mcbA		ykrX
mcbR		ykrY
mcrA		ykrZ
mcrC		ykuD
mdaB		ykuF
mdh		ykuG
mdoB		ykuN
mdoD		ykuO
mdoG		ykuP
mdoH		ykvI
mdtA		ykvP
mdtB		ykvQ
mdtC		ykvR
mdtD		ykvT
mdtE		ykvU
mdtF		ykvV
mdtK		ykvW
melA		ykzA
melB		ykzB
melR		ylaA
menA		ylaB
menB		ylaC
menC		ylaD
menE		ylaJ
metA		ylbB
metB		ylbC
metC		ylbD
metE		ylbE
metF		ylbJ
metH		ylbO
metI		ylnD
metJ		ylnE
metK		ylnF
metL		yloB
metN		ylpC
metQ		ylqB
metR		ylxF
metT		ylxG
metU		ylxH
metV		ylxL
metW		ylxM
metY		ylxP
metZ		ylxQ
mfd		ylxR
mglA		ylxW
mglB		ylxX
mglC		ymaA
mgrB		ymaB
mgrR		ymaG
mgtA		yncD
mgtL		yndA
mhpA		yndD
mhpB		yndE
mhpC		yndF
mhpD		yndL
mhpE		yndN
mhpF		yneA
mhpR		yneB
mhpT		yneI
miaA		yneJ
micA		yngE
micC		yngF
micF		yngG
micM		yngH
minE		yngI
mioC		yngJ
mlc		yngK
mlrA		ynzC
mltA		yoaA
mltD		yoaF
mltF		yoaG
mmuM		yoaH
mmuP		yoaJ
mngA		yoaN
mngB		yoaR
mngR		yoaW
mnmG		yobH
mntH		yobJ
mntP		yobO
mntR		yobW
mntS		yocG
moaA		yocH
moaB		yocK
moaC		yodB
moaD		yodF
moaE		yodH
mocA		yodI
modA		yofA
modB		yolC
modC		yolD
modE		yolJ
moeA		yorB
moeB		yorC
mokB		yotK
mokC		yoxA
molR_1		yoxB
motA		yoxC
motB		yozK
mpaA		yozL
mpl		yozM
mppA		yozO
mprA		yozQ
mqo		ypbR
mqsA		ypeB
mqsR		yphA
mraY		ypjB
mraZ		ypmP
mreB		ypqA
mreC		ypuB
mreD		ypuC
mrp		ypuD
msbA		ypuE
mscM		ypzA
msrA		yqcK
msrB		yqdB
msyB		yqeT
mtfA		yqeU
mtgA		yqeV
mtlA		yqeZ
mtlD		yqfA
mtlR		yqfB
mtn		yqfC
mtr		yqfD
mug		yqfL
mukB		yqfQ
mukE		yqfS
mukF		yqfU
murC		yqfY
murD		yqfZ
murE		yqgZ
murF		yqhA
murG		yqhB
murI		yqhP
murP		yqhQ
murQ		yqhV
murR		yqiQ
mutH		yqjL
mutL		yqjW
mutM		yqjX
mutS		yqxA
mzrA		yqxD
nac		yqxL
nadA		yqxM
nadB		yqzB
nadC		yqzE
nadE		yqzG
nadK		yqzH
nadR		yraA
nagA		yraD
nagB		yraE
nagC		yraF
nagD		yraG
nagE		yrdK
nagK		yrhA
nagZ		yrhB
nanA		yrhC
nanC		yrhH
nanE		yrhI
nanK		yrhJ
nanM		yrkC
nanR		yrrD
nanS		yrrR
nanT		yrrS
napA		yrrT
napB		yrvD
napC		yrvI
napD		yrvO
napF		yrxA
napG		yrzC
napH		yscB
narG		ysdA
narH		ysdB
narI		ysiA
narJ		ysiB
narK		ysnD
narL		ysnF
narP		ysxA
narQ		ysxC
narU		ysxE
narV		ytaA
narW		ytbQ
narX		ytcC
narY		yteA
narZ		yteJ
ndh		yteV
ndk		ytfI
nemA		ytfJ
nemR		ythP
nfi		ythQ
nfo		ytiP
nfsA		ytkD
nfsB		ytkL
nfuA		ytlA
nhaA		ytlB
nhaB		ytlC
nhaR		ytlD
nhoA		ytlI
nikA		ytmI
nikB		ytmJ
nikC		ytmK
nikD		ytmL
nikE		ytmM
nikR		ytmN
ninE		ytmO
nirB		ytnI
nirC		ytnJ
nirD		ytnL
nlpA		ytnM
nlpC		ytrA
nlpD		ytrB
nlpE		ytrC
nlpI		ytrD
nmpC		ytrE
nohA		ytrF
norR		ytrH
norV		ytrI
norW		yttA
npr		yttP
nrdA		ytvI
nrdB		ytxC
nrdD		ytxG
nrdE		ytxH
nrdF		ytxJ
nrdG		ytxM
nrdH		ytxO
nrdI		yuaF
nrdR		yuaG
nrfA		yuaI
nrfB		yufM
nrfC		yuiC
nrfD		yuiI
nrfE		yunB
nrfF		yurG
nrfG		yurH
nsrR		yurI
nudB		yurS
nudC		yusJ
nudE		yusK
nudG		yusL
nudI		yusV
nudJ		yuxH
nudL		yuxK
nuoA		yuxO
nuoB		yuzA
nuoC		yuzC
nuoE		yvaB
nuoF		yvaM
nuoG		yvaN
nuoH		yvaW
nuoI		yvaX
nuoJ		yvaY
nuoK		yvaZ
nuoL		yvbA
nuoM		yvdP
nuoN		yvdQ
nupC		yveA
nupG		yveB
nusA		yveK
nusB		yveL
ogrK		yveM
ogt		yveN
ohsC		yveO
ompA		yveP
ompC		yveQ
ompF		yveR
ompL		yveS
ompN		yveT
ompR		yvfA
ompT		yvfB
ompW		yvfC
ompX		yvfD
omrA		yvfE
omrB		yvfF
oppA		yvfO
oppB		yvgO
oppC		yvgQ
oppD		yvgR
oppF		yvjB
orn		yvlA
osmB		yvlB
osmC		yvlC
osmE		yvlD
osmF		yvqH
osmY		yvrE
otsA		yvrH
otsB		yvrI
oxc		yvrN
oxyR		yvrO
oxyS		yvrP
paaA		yvtA
paaB		yvyC
paaC		yvyD
paaD		yvyF
paaE		yvyG
paaF		ywaC
paaG		ywbI
paaH		ywbL
paaI		ywbM
paaJ		ywbN
paaK		ywcH
paaX		ywcJ
paaY		ywdA
paaZ		ywdI
pabA		ywdJ
pabB		ywdK
pabC		ywdL
pagP		ywfK
pal		ywhA
panB		ywhE
panC		ywjA
panF		ywjC
parC		ywjF
pbpC		ywkA
pbpG		ywkB
pck		ywkC
pcm		ywlF
pcnB		ywlG
pdhR		ywmE
pdxA		ywnJ
pdxJ		ywoA
pepA		ywoE
pepB		ywpH
pepD		ywrD
pepT		ywrE
pfkA		ywrJ
pfkB		ywtG
pflA		yxaG
pflB		yxaH
pflC		yxaJ
pflD		yxaL
pgaA		yxaM
pgaB		yxbA
pgaC		yxbB
pgaD		yxbC
pgi		yxbD
pgk		yxeB
pgl		yxeD
pgm		yxeE
pgpA		yxeK
pgpB		yxeL
pgpC		yxeM
pheA		yxeN
pheL		yxeO
pheM		yxeP
pheP		yxeQ
pheS		yxiE
pheT		yxiS
pheU		yxjC
pheV		yxjF
phnC		yxjI
phnD		yxjJ
phnE_1		yxkC
phnE_2		yxkJ
phnF		yxkO
phnG		yxlC
phnH		yxlD
phnI		yxlE
phnJ		yxlF
phnK		yxlG
phnL		yxnB
phnM		yxxG
phnN		yxzE
phnO		yyaA
phnP		yyaC
phoA		yyaD
phoB		yyaF
phoE		yybI
phoH		yybJ
phoP		yybK
phoQ		yybL
phoR		yybM
phoU		yybN
phr		yycB
pinE		yycC
pinQ		yycD
pinR		yycF
pitA		yydH
pitB		yydI
pka		yydJ
plaP		zur
pldA
pldB
plsB
pmrD
pncB
pncC
pnp
pntA
pntB
pnuC
polA
polB
potD
potE
potF
potG
potH
potI
poxB
ppc
ppdA
ppdB
ppdC
ppdD
pphA
pphB
ppiA
ppiD
ppk
pppA
ppsA
ppsR
pptA
ppx
pqiA
pqiB
pqqL
prc
preA
preT
prfA
prfB
prfC
priB
prlC
prlF
prmA
prmC
proA
proB
proK
proL
proM
proP
proS
proV
proW
proX
prpB
prpC
prpD
prpE
prpR
prs
psd
psiE
psiF
pspA
pspB
pspC
pspD
pspE
pspF
pspG
pssA
pstA
pstB
pstC
pstS
psuG
pth
ptsG
ptsH
ptsI
ptsN
purA
purB
purC
purD
purE
purF
purH
purK
purL
purM
purN
purR
purT
purU
putA
putP
puuA
puuB
puuC
puuD
puuE
puuP
puuR
pykA
pykF
pyrC
pyrD
pyrE
pyrF
pyrH
qseB
qseC
queA
queE
racC
racR
raiA
rarA
rarD
rayT
rbfA
rbn
rbsA
rbsB
rbsC
rbsD
rbsK
rbsR
rcnA
rcnB
rcnR
rcsA
rcsB
rcsC
rcsD
rdgB
rdlA
rdlB
rdlC
rdlD
rdoA
recA
recC
recF
recG
recJ
recN
recO
recQ
recR
recX
relA
relB
relE
rem
rfaD
rfaE
rfaH
rfaL
rfaS
rfaZ
rfbA
rfbX
rfe
rffA
rffC
rffD
rffE
rffG
rffH
rffM
rffT
rhaA
rhaB
rhaD
rhaR
rhaS
rhaT
rhlE
rhsB
rhsC
rhsD
rhtA
rhtC
ribA
ribC
ribD
ribE
ribF
rihA
rihB
rimK
rimM
rimP
rlmA
rlmC
rlmD
rlmE
rlmF
rlmG
rlmI
rlpA
rluA
rluF
rmf
rnb
rnc
rnd
rne
rnhB
rnk
rnlA
rnlB
rnpA
rnpB
rob
rodZ
rof
rpe
rpiB
rpiR
rplB
rplC
rplD
rplI
rplM
rplP
rplQ
rplS
rplT
rplU
rplV
rplW
rplY
rpmA
rpmC
rpmE
rpmI
rpoA
rpoD
rpoE
rpoH
rpoN
rpoS
rpoZ
rprA
rpsA
rpsB
rpsC
rpsD
rpsF
rpsI
rpsJ
rpsK
rpsM
rpsO
rpsP
rpsQ
rpsR
rpsS
rpsU
rraA
rraB
rrfA
rrfB
rrfC
rrfD
rrfE
rrfF
rrfG
rrfH
rrlA
rrlB
rrlC
rrlD
rrlE
rrlG
rrlH
rrrD
rrsA
rrsB
rrsC
rrsD
rrsE
rrsG
rrsH
rsd
rseA
rseB
[truncated: 1,329 more rows]

## Sheet: Genes
Escherichia coli		Bacillus subtilis
aaeA		abfA
aaeB		abh
aaeR		abnA
aaeX		abrB
aat		acdA
accA		ackA
accB		acoA
accC		acoB
accD		acoC
aceA		acoL
aceB		acoR
aceE		acsA
aceF		acuA
aceK		acuB
ackA		acuC
acnA		adaA
acnB		adaB
acpP		addA
acpS		addB
acrA		adhB
acrB		ahpC
acrD		ahpF
acrE		ahrC
acrF		albA
acrR		albB
acs		albC
actP		albD
ada		albE
add		albF
ade		albG
adhE		ald
adhP		aldY
adiA		alkA
adiC		alsD
adiY		alsR
adrA		alsS
aer		alsT
agaA		amhX
agaB		amyE
agaC		ansA
agaD		ansB
agaI		ansR
agaR		antE
agaS		appA
agaV		appB
agaW		appC
agp		appD
ahpC		appF
ahpF		aprE
aidB		aprX
ais		araA
alaA		araB
alaC		araD
alaE		araE
alaS		araL
alaT		araM
alaU		araN
alaV		araP
alaW		araQ
alaX		araR
aldA		arfM
aldB		argB
alkA		argC
alkB		argD
allA		argF
allB		argJ
allC		aroE
allD		arsB
allE		arsC
allR		arsR
allS		asd
alsA		asnH
alsB		asnO
alsC		azlB
alsE		azlC
alsK		azlD
alx		bcd
amiA		bdbA
amiB		bdbB
amiC		bdbC
amn		bdbD
ampC		bglC
ampD		bglH
ampE		bglP
ampG		bglS
amtB		bioA
amyA		bioB
anmK		bioD
ansB		bioF
ansP		bioI
apaG		bioW
apaH		birA
apbE		bkdAA
appA		bkdAB
appB		bkdB
appC		bkdR
appY		blt
apt		bltD
aqpZ		bltR
araA		bmr
araB		bmrR
araC		bmrU
araD		bofA
araE		bofC
araF		brnQ
araG		bsrB
araH		Bsu1630a
araJ		buk
arcA		carA
arcZ		carB
arfA		ccdA
arfB		ccpA
argA		ccpB
argB		ccpC
argC		ccpN
argD		cdd
argE		cgeA
argF		cgeB
argG		cgeC
argH		cgeD
argI		cgeE
argO		cggR
argP		cheA
argQ		cheB
argR		cheC
argS		cheD
argT		cheV
argU		cheW
argV		cheY
argW		citA
argX		citB
argY		citG
argZ		citM
ariR		citR
aroA		citT
aroB		citZ
aroD		clpC
aroF		clpE
aroG		clpP
aroH		clpQ
aroK		clpX
aroL		clpY
aroM		codV
aroP		codY
arpA		comA
arrS		comC
arsB		comEA
arsC		comEB
arsR		comEC
artI		comFA
artJ		comFB
artM		comFC
artP		comGA
artQ		comGB
ascB		comGC
ascF		comGD
ascG		comGE
aslB		comGF
asnA		comGG
asnB		comK
asnC		comQ
asnT		comS
asnU		comX
asnV		comZ
aspA		cotA
aspC		cotB
aspT		cotC
aspV		cotD
asr		cotE
astA		cotF
astB		cotG
astC		cotH
astD		cotJA
astE		cotJB
atoA		cotJC
atoB		cotM
atoC		cotP
atoD		cotS
atoE		cotSA
atpA		cotT
atpB		cotV
atpC		cotW
atpD		cotX
atpE		cotY
atpF		cotZ
atpG		coxA
atpH		csbA
atpI		csbB
avtA		csbC
azoR		csbD
azuC		csbX
bacA		csfB
baeR		csfC
baeS		csgA
bamA		cspB
bamB		cssR
bamC		cssS
bamD		ctaA
bamE		ctaB
basR		ctaC
basS		ctaD
bax		ctaE
bcp		ctaF
bcsB		ctaG
bcsE		ctc
bcsF		ctsR
bcsG		cwlC
bcsZ		cwlD
bdcA		cwlH
bdcR		cwlJ
bdm		cydA
betA		cydB
betB		cydC
betI		cydD
betT		cymR
bfr		cysC
bglB		cysE
bglF		cysH
bglG		cysK
bglJ		cysP
bglX		cysS
bhsA		dacB
bioA		dacC
bioB		dacF
bioC		dapA
bioD		dapG
bioF		dctP
birA		dctR
bisC		degQ
blc		degR
bluF		degS
bluR		degU
bolA		deoR
borD		des
bssR		dhbA
bssS		dhbB
btuB		dhbC
btuF		dhbE
C0343		dhbF
C0614		dinB
cadA		dinC
cadB		divIB
cadC		divIC
caiA		dltA
caiB		dltB
caiC		dltC
caiD		dltD
caiE		dltE
caiF		dnaA
caiT		dnaE
can		dnaG
carA		dnaJ
carB		dnaK
cas1		dnaN
cas2		dppA
casA		dppB
casB		dppC
casC		dppD
casD		dppE
casE		dps
cbl		dra
cbpA		drm
cbpM		eno
cbrA		epr
cbrB		era
cbrC		etfA
cca		etfB
ccmA		exoA
ccmB		exuR
ccmC		exuT
ccmD		ezrA
ccmE		fabD
ccmF		fabF
ccmG		fabG
ccmH		fabHA
cdaR		fabHB
cdd		fabI
cdsA		fabL
cedA		fapR
cfa		fbaB
chaC		fbp
chbA		feuA
chbB		feuB
chbC		feuC
chbF		ffh
chbG		fhuD
chbR		flgB
cheA		flgC
cheB		flgE
cheR		flgK
cheW		flgL
cheY		flgM
cheZ		flhA
chiA		flhB
chiP		flhF
cho		flhO
chpB		flhP
chpS		fliD
cirA		fliE
citC		fliF
citD		fliG
citE		fliH
citF		fliI
citG		fliJ
citT		fliK
citX		fliL
clcA		fliM
clpA		fliP
clpB		fliQ
clpP		fliR
clpS		fliS
clpX		fliT
cmk		fliY
cnu		fliZ
coaD		fnr
cobB		folB
cobC		folC
cobS		folD
cobT		folK
cobU		fruA
codA		fruK
codB		fruR
comR		ftsA
copA		ftsH
corA		ftsW
cpdB		ftsY
cpxA		ftsZ
cpxP		fur
cpxR		gabD
cra		gabP
crcB		gabR
creA		gabT
creB		galE
creC		galT
creD		gapA
crl		gapB
crp		gcaD
crr		gdh
csdA		gerAA
csdE		gerAB
csgA		gerAC
csgB		gerBA
csgC		gerBB
csgD		gerBC
csgE		gerD
csgF		gerE
csgG		gerKA
csiD		gerKB
csiE		gerKC
csiR		gerM
cspA		gerPA
cspC		gerPB
cspD		gerPC
cspE		gerPD
cspF		gerPE
cspH		gerPF
cspI		ggaA
csrA		ggaB
csrB		gidA
csrC		gidB
csrD		glcR
cstA		glcT
cueO		glcU
cueR		glgA
curA		glgB
cusA		glgC
cusB		glgD
cusC		glgP
cusF		glnA
cusR		glnH
cusS		glnM
cutA		glnP
cutC		glnQ
cvpA		glnR
cvrA		glpD
cyaA		glpF
cyaR		glpK
cyaY		glpP
cybB		glpQ
cycA		glpT
cydA		gltA
cydB		gltB
cydC		gltC
cydD		gltR
cynR		gltX
cynS		glyA
cynT		glyQ
cynX		glyS
cyoA		gntK
cyoB		gntP
cyoC		gntR
cyoD		gntZ
cyoE		goxB
cysA		gpr
cysB		groEL
cysC		groES
cysD		grpE
cysE		gsiB
cysG		gspA
cysH		gtaB
cysI		guaA
cysJ		guaC
cysK		guaD
cysM		gudB
cysN		gutB
cysP		gutP
cysT		gutR
cysU		gyrA
cysW		gyrB
cysZ		hag
cytR		hbs
dacA		hemA
dacB		hemAT
dacC		hemB
dadA		hemC
dadX		hemD
dam		hemL
damX		hemN
dapA		hemX
dapB		hemZ
dapD		hisC
dapE		hmp
dapF		hpr
dbpA		hrcA
dcp		htpG
dcrB		htrA
dctA		hutG
dctR		hutH
dcuA		hutI
dcuB		hutM
dcuC		hutP
dcuD		hutU
dcuR		hxlA
dcuS		hxlB
ddlB		hxlR
ddpA		icd
ddpB		idh
ddpC		ilvA
ddpD		ilvB
ddpF		ilvC
ddpX		ilvD
deaD		ilvH
dedA		infB
dedD		infC
def		iolB
degP		iolC
deoA		iolD
deoB		iolE
deoC		iolF
deoD		iolH
deoR		iolI
der		iolR
dgkA		iolS
dhaK		ipi
dhaL		ispA
dhaM		jag
dhaR		kapB
dicA		katA
dicB		katE
dicF		katX
dinB		kdgA
dinD		kdgK
dinF		kdgR
dinG		kdgT
dinI		kinA
dinJ		kinB
dinQ		kinC
djlA		kipA
djlB		kipI
djlC		kipR
dkgA		lacA
dkgB		lacR
dksA		lcfA
dld		lctP
dmlA		ldh
dmlR		lepA
dmsA		leuA
dmsB		leuB
dmsC		leuC
dmsD		leuD
dnaA		leuS
dnaE		levD
dnaG		levE
dnaJ		levF
dnaK		levG
dnaN		levR
dosP		lexA
dpiA		licA
dpiB		licB
dppA		licC
dppB		licH
dppC		licR
dppD		licT
dppF		ligA
dps		lmrA
dsbA		lmrB
dsbB		lonA
dsbC		lonB
dsbG		lpdV
dsdA		lrpA
dsdC		lrpB
dsdX		lrpC
dsrA		lysA
dsrB		lysC
dtpD		lysS
dusA		lytA
dusB		lytB
dut		lytC
dxr		lytD
dxs		lytE
ebgA		lytF
ebgC		lytR
ebgR		maeN
ecnB		malA
eco		malP
ecpA		mbl
ecpR		mcpA
eda		mcpB
edd		mcpC
efeB		mcsA
efeO		mcsB
efeU_1		mdh
efeU_2		mecA
efp		med
elaA		menB
elaD		menC
elfA		menD
elfC		menE
elfD		menF
elfG		minC
emrA		minD
emrB		mmgA
emrD		mmgB
emrK		mmgC
emrY		mmgD
emtA		mmgE
eno		mmsA
entA		mntA
entB		mntB
entC		mntC
entD		mntD
entE		mntH
entF		mntR
entH		motA
entS		motB
envC		mrgA
envR		msmX
envY		mta
envZ		mtn
epd		mtrA
epmB		mtrB
eptB		murB
era		murG
erfK		nadA
erpA		nadB
esrE		nadC
essD		nadE
etk		narG
evgA		narH
evgS		narI
exbB		narJ
exbD		narK
exoX		nasA
exuR		nasB
exuT		nasC
fabA		nasD
fabB		nasE
fabF		nasF
fabR		nfrA
fabZ		nhaX
fadA		nifS
fadB		nin
fadD		nprE
fadE		nrdE
fadH		nrdF
fadI		nrgA
fadJ		nrgB
fadL		nucA
fadM		nucB
fadR		nupC
fau		nusA
fbaA		nusB
fbaB		obg
fdhE		odhA
fdhF		odhB
fdnG		ogt
fdnH		oppA
fdnI		oppB
fdoG		oppC
fdrA		oppD
fdx		oppF
feaB		opuAA
feaR		opuAB
fecA		opuAC
fecB		opuBA
fecC		opuBB
fecD		opuBC
fecE		opuBD
fecI		opuE
fecR		pabA
feoA		pabB
feoB		pabC
feoC		paiA
fepA		paiB
fepB		parC
fepC		parE
fepD		pbpD
fepE		pbpE
fepG		pbpF
fes		pbpX
ffh		pbuG
ffs		pbuX
fhlA		pckA
fhuA		pcrA
fhuB		pdhA
fhuC		pdhB
fhuD		pdhC
fhuE		pdhD
fhuF		pdp
fic		pel
fieF		perR
fimA		pgk
fimB		pgm
fimC		pheS
fimD		pheT
fimE		phoA
fimF		phoB
fimG		phoD
fimH		phoP
fimI		phoR
fimZ		phrA
fis		phrC
fiu		phrE
fixA		phrF
fixB		phrG
fixC		phrI
fixX		phrK
fkpA		plsX
fkpB		pmi
fldA		ppiB
fldB		prfB
flgA		prkA
flgB		prs
flgC		psd
flgD		pspA
flgE		pssA
flgF		pstA
flgG		pstBA
flgH		pstBB
flgI		pstC
flgJ		pstS
flgK		pta
flgL		ptb
flgM		ptsG
flgN		ptsH
flhA		ptsI
flhB		pucA
flhC		pucB
flhD		pucC
flhE		pucD
fliA		pucE
fliC		pucH
fliD		pucJ
fliE		pucK
fliF		pucL
fliG		pucM
fliH		pucR
fliI		punA
fliJ		purA
fliK		purB
fliL		purC
fliM		purD
fliN		purE
fliO		purF
fliP		purH
fliQ		purK
fliR		purL
fliS		purM
fliT		purN
fliY		purQ
fliZ		purR
flu		purS
flxA		purT
fmt		pycA
fnr		pyrAA
fnrS		pyrAB
focA		pyrB
focB		pyrC
folA		pyrD
folB		pyrE
folE		pyrF
folK		pyrG
folP		pyrK
fpr		pyrP
frc		pyrR
frdA		qcrA
frdB		qcrB
frdC		qcrC
frdD		racX
frlA		radA
frlB		radC
frlC		rapA
frlD		rapB
frlR		rapC
frr		rapD
frsA		rapE
fruA		rapF
fruB		rapG
fruK		rapH
frvR		rbfA
fryA		rbsA
fsaA		rbsB
fsr		rbsC
ftnA		rbsD
ftnB		rbsK
ftsA		rbsR
ftsB		recA
ftsH		recF
ftsI		relA
ftsK		resA
ftsL		resB
ftsP		resC
ftsQ		resD
ftsW		resE
ftsX		rho
ftsZ		ribA
fucA		ribD
fucI		ribE
fucK		ribH
fucO		ribR
fucP		ribT
fucR		rnc
fucU		rncS
fumA		rocA
fumB		rocB
fumC		rocC
fur		rocD
fusA		rocE
fxsA		rocF
gabD		rocG
gabP		rocR
gabT		rok
gadA		rplT
gadB		rpmH
gadC		rpmI
gadE		rpoB
gadW		rpoE
gadX		rpsD
gadY		rpsF
galE		rpsR
galK		rrnA-16S
galM		rrnA-23S
galP		rrnA-5S
galR		rrnB-16S
galS		rrnB-23S
galT		rrnB-5S
gapA		rrnD-16S
garD		rrnD-23S
garK		rrnD-5S
garL		rrnO-16S
garP		rrnO-23S
garR		rrnO-5S
gatA		rsbR
gatB		rsbS
gatC		rsbT
gatD		rsbU
gatR_1		rsbV
gatR_2		rsbW
gatY		rsbX
gatZ		rsfA
gcd		rsiX
gcl		ruvA
gcvA		ruvB
gcvB		sacA
gcvH		sacB
gcvP		sacC
gcvR		sacP
gcvT		sacT
gdhA		sacX
gfcA		sacY
gfcD		safA
ghrA		sat
ghrB		sbcD
glcA		sboA
glcB		sboX
glcC		sbp
glcD		scoA
glcE		scoB
glcF		scr
glcG		sda
gldA		sdhA
glf		sdhB
glgA		sdhC
glgB		seaA
glgC		secA
glgP		senS
glgS		serS
glgX		sigA
glk		sigB
glmS		sigD
glmU		sigE
glmY		sigF
glmZ		sigG
glnA		sigH
glnB		sigI
glnD		sigK
glnE		sigL
glnG		sigM
glnH		sigW
glnK		sigX
glnL		sigY
glnP		sinI
glnQ		sinR
glnS		sipS
glnU		sipT
glnV		sipV
glnW		sipW
glnX		sleB
gloA		smc
gloB		smf
glpA		speB
glpB		speD
glpC		speE
glpD		splA
glpE		splB
glpF		spmA
glpG		spmB
glpK		spo0A
glpQ		spo0B
glpR		spo0E
glpT		spo0F
glpX		spo0M
glrK		spoIIAA
glrR		spoIIAB
gltA		spoIID
gltB		spoIIE
gltD		spoIIGA
gltF		spoIIIAA
gltI		spoIIIAB
gltJ		spoIIIAC
gltK		spoIIIAD
gltL		spoIIIAE
gltP		spoIIIAF
gltS		spoIIIAG
gltT		spoIIIAH
gltU		spoIIIC
gltV		spoIIID
gltW		spoIIIE
gltX		spoIIIJ
gluQ		spoIIM
glxK		spoIIP
glxR		spoIIQ
glyA		spoIIR
glyQ		spoIVA
glyS		spoIVB
glyT		spoIVCA
glyU		spoIVCB
glyW		spoIVFA
gmk		spoIVFB
gmr		spoVAA
gnd		spoVAB
gnsA		spoVAC
gntK		spoVAD
gntP		spoVAE
gntR		spoVAF
gntT		spoVB
gntU		spoVD
gntX		spoVE
gor		spoVFA
gph		spoVFB
gpmA		spoVG
gpmM		spoVID
gpsA		spoVK
gpt		spoVM
grcA		spoVR
greA		spoVS
greB		spoVT
groL		sppA
groS		spsA
grpE		spsB
grxA		spsC
grxB		spsD
grxC		spsE
grxD		spsF
gshB		spsG
gspA		spsI
gspB		spsJ
gspC		spsK
gspD		spsL
gspE		srfAA
gspF		srfAB
gspG		srfAC
gspH		srfAD
gspI		ssb
gspJ		sspA
gspK		sspB
gspL		sspC
gspM		sspD
gspO		sspE
guaA		sspF
guaB		sspG
guaD		sspH
gudD		sspI
gudP		sspJ
gudX		sspK
gutM		sspL
gutQ		sspM
gyrA		sspN
gyrB		sspO
hcaB		sspP
hcaC		ssuA
hcaD		ssuB
hcaE		ssuC
hcaF		ssuD
hcaR		sul
hcaT		sunA
hchA		sunT
hcp		tagA
hcr		tagB
hdeA		tagC
hdeB		tagD
hdeD		tagE
hdfR		tagF
hemA		tasA
hemB		tenA
hemE		tenI
hemF		tetB
hemH		tetL
hemL		tgl
hemN		thdF
hepA		thiE
hflC		thiF
hflD		thiG
hflK		thiM
hflX		thiS
hfq		thrS
hha		thrZ
hicA		tlp
hicB		tlpA
higA		tlpB
higB		tlpC
hinT		tnrA
hipA		tpiA
hipB		treA
hisA		treP
hisB		treR
hisF		trmU
hisH		trnA-Ala
hisI		trnA-Ile
hisJ		trnB-Ala
hisM		trnB-Arg
hisP		trnB-Asn
hisQ		trnB-Asp
hisR		trnB-Glu
hisS		trnB-Gly1
hlpA		trnB-Gly2
hlyE		trnB-His
hmp		trnB-Ile2
hns		trnB-Leu1
hofB		trnB-Leu2
hofC		trnB-Lys
hofM		trnB-Met1
hofN		trnB-Met2
hofO		trnB-Met3
hofP		trnB-Phe
hokA		trnB-Pro
hokC		trnB-Ser1
hokD		trnB-Ser2
hokE		trnB-Thr
holB		trnB-Val
holC		trnD-Asn
holE		trnD-Asp
hpf		trnD-Cys
hpt		trnD-Gln
hrpB		trnD-Glu
hscA		trnD-Gly
hscB		trnD-His
hscC		trnD-Leu1
hsdS		trnD-Leu2
hslJ		trnD-Met
hslO		trnD-Phe
hslR		trnD-Ser
hslU		trnD-Thr
hslV		trnD-Trp
hspQ		trnD-Tyr
hsrA		trnD-Val
htgA		trnI-Gly
htpG		trnI-Thr
htpX		trnJ-Gly
htrE		trnO-Ala
htrL		trnO-Ile
hupA		trnS-Leu2
hupB		trnSL-Tyr1
hyaA		trnSL-Val2
hyaB		trpA
hyaC		trpB
hyaD		trpC
hyaE		trpD
hyaF		trpE
hybA		trpF
hybB		trpS
hybC		trxA
hybD		tuaA
hybE		tuaB
hybF		tuaC
hybG		tuaD
hybO		tuaE
hycA		tuaF
hycB		tuaG
hycC		tuaH
hycD		tyrA
hycE		tyrS
hycF		tyrZ
hycG		ureA
hycH		ureB
hycI		ureC
hydN		usd
hyfA		uvrA
hyfB		uvrB
hyfC		uvrC
hyfD		uvrX
hyfE		uxaA
hyfF		uxaB
hyfG		uxaC
hyfH		uxuA
hyfI		valS
hyfJ		veg
hyfR		vpr
hyi		wapA
hypA		wprA
hypB		xkdA
hypC		xkdB
hypD		xkdC
hypE		xkdD
hypF		xkdE
hyuA		xkdF
iadA		xkdG
iap		xkdH
ibaG		xkdI
ibpA		xkdJ
ibpB		xkdK
ibsA		xkdM
ibsB		xpaC
ibsC		xpf
ibsD		xpt
ibsE		xre
icd		xsa
iclR		xtmA
idi		xtmB
idnD		xtrA
idnK		xylA
idnO		xylB
idnR		xylR
idnT		xynA
ihfA		xynB
ihfB		xynP
ileS		yaaA
ileT		yaaB
ileU		yaaH
ileV		yaaJ
ileX		yaaN
ilvA		yabG
ilvB		yabJ
ilvC		yabP
ilvD		yabQ
ilvE		yabR
ilvG_1		yacF
ilvG_2		yacK
ilvH		yacL
ilvI		yacM
ilvL		yacN
ilvM		yacO
ilvN		yacP
ilvX		yazB
ilvY		yazC
inaA		ybaK
infA		ybaL
infB		ybaN
infC		ybbA
insA-6		ybbB
insA-7		ybbM
insAB-6		ybcO
insB-6		ybcP
insC-5		ybcS
insCD-5		ybcT
insD		ybdA
insD-5		ybdB
insEF-2		ybdD
insEF-4		ybdE
insF-2		ybdK
insF-4		ybdO
insG		ybfM
insH-1		ybfO
insH-11		ybgB
insH-2		ybgE
insH-3		ybgH
insH-4		ybgJ
insH-5		ybxH
insH-6		ycbA
insH-7		ycbK
insH-9		yccC
insI-1		ycdH
insI-3		ycdI
insJ		yceA
insK		yceC
insL-1		yceD
insL-2		yceE
insL-3		yceF
insN-1		yceG
insO-1		yceH
intD		ycgF
intQ		ycgG
intR		ycgT
intS		yciA
intZ		yciB
ipeX		yciC
iraD		yckD
iraM		yclF
iraP		yclN
IS128		yclO
IS129		yclP
iscA		yclQ
iscR		ycnH
iscS		ycnK
iscU		ycsF
iscX		ycsG
ispA		ycsI
ispE		ycsK
ispF		yczA
ispG		ydaD
ispH		ydaE
istR-1		ydaF
istR-2		ydaG
ivbL		ydaP
ivy		ydaS
katE		ydaT
katG		ydbD
kbaY		ydbM
kbaZ		ydbN
kbl		ydbP
kch		ydbS
kdgR		ydbT
kdpA		ydcA
kdpB		ydcC
kdpC		ydfI
kdpE		ydfJ
kdpF		ydfK
kdsA		ydfO
kdsB		ydfR
kdsC		ydfS
kdsD		ydgA
kduI		ydgB
kefC		ydgG
kefF		ydgH
kgtP		ydhD
lacA		ydhF
lacI		ydhK
lacY		ydhO
lacZ		ydhU
lamB		ydiH
ldcA		ydiO
ldcC		ydiP
ldhA		ydjG
ldrA		ydjH
ldrB		ydjI
ldrC		ydjK
ldrD		ydjO
lepB		ydjP
leuA		yeaA
leuB		yerH
leuC		yesJ
leuD		yesK
leuE		yfhA
leuL		yfhC
leuO		yfhD
leuP		yfhK
leuQ		yfhL
leuT		yfhM
leuU		yfhP
leuV		yfhQ
leuW		yfhS
leuX		yfiA
leuZ		yfiY
lexA		yfiZ
lhgO		yfjS
lhr		yfkD
ligB		yfkH
lipA		yfkI
lipB		yfkJ
lit		yfkM
livF		yfkN
livG		yflA
livH		yflG
livJ		yflH
livK		yflN
livM		yflS
lldD		yfmC
lldP		yfmD
lldR		yfmE
lnt		yfmF
loiP		yfmO
lolA		yfmP
lolB		yfmS
lolC		yfmT
lolD		yfnD
lolE		yfnE
lon		yfnF
lpcA		yfnG
lpd		yfnH
lplA		ygaN
lplT		yhaG
lpoA		yhaM
lpoB		yhaN
lptA		yhaO
lptB		yhaX
lptC		yhaZ
lptD		yhbH
lptF		yhcE
lptG		yhcF
lpxA		yhcG
lpxB		yhcH
lpxC		yhcI
lpxD		yhcL
lpxK		yhcM
lpxM		yhcN
lpxP		yhcO
lpxT		yhcP
lrhA		yhcQ
lrp		yhcV
lspA		yhdE
lsrA		yhdF
lsrB		yhdK
lsrC		yhdL
lsrD		yhdN
lsrF		yhdO
lsrG		yheC
lsrK		yheD
lsrR		yheK
luxS		yhfL
lysA		yhfM
lysC		yhfQ
lysP		yhfW
lysR		yhjB
lysT		yhjD
lysU		yhjE
lysV		yhjL
lysW		yhjM
lyxK		yhjR
macB		yhxC
maeA		yirY
mak		yisB
malE		yisY
malF		yisZ
malG		yitA
malI		yitB
malK		yitC
malM		yitD
malP		yitE
malQ		yitF
malS		yitG
malT		yjbC
malX		yjbD
malY		yjbE
malZ		yjbJ
manA		yjbV
manX		yjbX
manY		yjcA
manZ		yjcB
marA		yjcC
marB		yjcI
marR		yjcJ
mazE		yjcN
mazF		yjcP
mazG		yjcQ
mcaS		yjcZ
mcbA		yjdB
mcbR		yjdH
mcrA		yjfA
mcrC		yjfB
mdaB		yjgB
mdh		yjmB
mdoB		yjmC
mdoD		yjmD
mdoG		yjmF
mdoH		yjoB
mdtA		ykgA
mdtB		ykgB
mdtC		yklA
mdtD		ykmA
mdtE		yknT
mdtF		yknW
mdtK		yknX
melA		yknY
melB		yknZ
melR		ykoL
menA		ykrI
menB		ykrS
menC		ykrT
menE		ykrU
metA		ykrV
metB		ykrW
metC		ykrX
metE		ykrY
metF		ykrZ
metH		ykuD
metI		ykuF
metJ		ykuG
metK		ykuN
metL		ykuO
metN		ykuP
metQ		ykvI
metR		ykvP
metT		ykvQ
metU		ykvR
metV		ykvT
metW		ykvU
metY		ykvV
metZ		ykvW
mfd		ykzA
mglA		ykzB
mglB		ylaA
mglC		ylaB
mgrB		ylaC
mgrR		ylaD
mgtA		ylaJ
mgtL		ylbB
mhpA		ylbC
mhpB		ylbD
mhpC		ylbE
mhpD		ylbJ
mhpE		ylbO
mhpF		ylnD
mhpR		ylnE
mhpT		ylnF
miaA		yloB
micA		ylpC
micC		ylqB
micF		ylxF
micM		ylxG
minE		ylxH
mioC		ylxL
mlc		ylxM
mlrA		ylxP
mltA		ylxQ
mltD		ylxR
mltF		ylxW
mmuM		ylxX
mmuP		ymaA
mngA		ymaB
mngB		ymaG
mngR		yncD
mnmG		yndA
mntH		yndD
mntP		yndE
mntR		yndF
mntS		yndL
moaA		yndN
moaB		yneA
moaC		yneB
moaD		yneI
moaE		yneJ
mocA		yngE
modA		yngF
modB		yngG
modC		yngH
modE		yngI
moeA		yngJ
moeB		yngK
mokB		ynzC
mokC		yoaA
molR_1		yoaF
motA		yoaG
motB		yoaH
mpaA		yoaJ
mpl		yoaN
mppA		yoaR
mprA		yoaW
mqo		yobH
mqsA		yobJ
mqsR		yobO
mraY		yobW
mraZ		yocG
mreB		yocH
mreC		yocK
mreD		yodB
mrp		yodF
msbA		yodH
mscM		yodI
msrA		yofA
msrB		yolC
msyB		yolD
mtfA		yolJ
mtgA		yorB
mtlA		yorC
mtlD		yotK
mtlR		yoxA
mtn		yoxB
mtr		yoxC
mug		yozK
mukB		yozL
mukE		yozM
mukF		yozO
murC		yozQ
murD		ypbR
murE		ypeB
murF		yphA
murG		ypjB
murI		ypmP
murP		ypqA
murQ		ypuB
murR		ypuC
mutH		ypuD
mutL		ypuE
mutM		ypzA
mutS		yqcK
mzrA		yqdB
nac		yqeT
nadA		yqeU
nadB		yqeV
nadC		yqeZ
nadE		yqfA
nadK		yqfB
nadR		yqfC
nagA		yqfD
nagB		yqfL
nagC		yqfQ
nagD		yqfS
nagE		yqfU
nagK		yqfY
nagZ		yqfZ
nanA		yqgZ
nanC		yqhA
nanE		yqhB
nanK		yqhP
nanM		yqhQ
nanR		yqhV
nanS		yqiQ
nanT		yqjL
napA		yqjW
napB		yqjX
napC		yqxA
napD		yqxD
napF		yqxL
napG		yqxM
napH		yqzB
narG		yqzE
narH		yqzG
narI		yqzH
narJ		yraA
narK		yraD
narL		yraE
narP		yraF
narQ		yraG
narU		yrdK
narV		yrhA
narW		yrhB
narX		yrhC
narY		yrhH
narZ		yrhI
ndh		yrhJ
ndk		yrkC
nemA		yrrD
nemR		yrrR
nfi		yrrS
nfo		yrrT
nfsA		yrvD
nfsB		yrvI
nfuA		yrvO
nhaA		yrxA
nhaB		yrzC
nhaR		yscB
nhoA		ysdA
nikA		ysdB
nikB		ysiA
nikC		ysiB
nikD		ysnD
nikE		ysnF
nikR		ysxA
ninE		ysxC
nirB		ysxE
nirC		ytaA
nirD		ytbQ
nlpA		ytcC
nlpC		yteA
nlpD		yteJ
nlpE		yteV
nlpI		ytfI
nmpC		ytfJ
nohA		ythP
norR		ythQ
norV		ytiP
norW		ytkD
npr		ytkL
nrdA		ytlA
nrdB		ytlB
nrdD		ytlC
nrdE		ytlD
nrdF		ytlI
nrdG		ytmI
nrdH		ytmJ
nrdI		ytmK
nrdR		ytmL
nrfA		ytmM
nrfB		ytmN
nrfC		ytmO
nrfD		ytnI
nrfE		ytnJ
nrfF		ytnL
nrfG		ytnM
nsrR		ytrA
nudB		ytrB
nudC		ytrC
nudE		ytrD
nudG		ytrE
nudI		ytrF
nudJ		ytrH
nudL		ytrI
nuoA		yttA
nuoB		yttP
nuoC		ytvI
nuoE		ytxC
nuoF		ytxG
nuoG		ytxH
nuoH		ytxJ
nuoI		ytxM
nuoJ		ytxO
nuoK		yuaF
nuoL		yuaG
nuoM		yuaI
nuoN		yufM
nupC		yuiC
nupG		yuiI
nusA		yunB
nusB		yurG
ogrK		yurH
ogt		yurI
ohsC		yurS
ompA		yusJ
ompC		yusK
ompF		yusL
ompL		yusV
ompN		yuxH
ompR		yuxK
ompT		yuxO
ompW		yuzA
ompX		yuzC
omrA		yvaB
omrB		yvaM
oppA		yvaN
oppB		yvaW
oppC		yvaX
oppD		yvaY
oppF		yvaZ
orn		yvbA
osmB		yvdP
osmC		yvdQ
osmE		yveA
osmF		yveB
osmY		yveK
otsA		yveL
otsB		yveM
oxc		yveN
oxyR		yveO
oxyS		yveP
paaA		yveQ
paaB		yveR
paaC		yveS
paaD		yveT
paaE		yvfA
paaF		yvfB
paaG		yvfC
paaH		yvfD
paaI		yvfE
paaJ		yvfF
paaK		yvfO
paaX		yvgO
paaY		yvgQ
paaZ		yvgR
pabA		yvjB
pabB		yvlA
pabC		yvlB
pagP		yvlC
pal		yvlD
panB		yvqH
panC		yvrE
panF		yvrH
parC		yvrI
pbpC		yvrN
pbpG		yvrO
pck		yvrP
pcm		yvtA
pcnB		yvyC
pdhR		yvyD
pdxA		yvyF
pdxJ		yvyG
pepA		ywaC
pepB		ywbI
pepD		ywbL
pepT		ywbM
pfkA		ywbN
pfkB		ywcH
pflA		ywcJ
pflB		ywdA
pflC		ywdI
pflD		ywdJ
pgaA		ywdK
pgaB		ywdL
pgaC		ywfK
pgaD		ywhA
pgi		ywhE
pgk		ywjA
pgl		ywjC
pgm		ywjF
pgpA		ywkA
pgpB		ywkB
pgpC		ywkC
pheA		ywlF
pheL		ywlG
pheM		ywmE
pheP		ywnJ
pheS		ywoA
pheT		ywoE
pheU		ywpH
pheV		ywrD
phnC		ywrE
phnD		ywrJ
phnE_1		ywtG
phnE_2		yxaG
phnF		yxaH
phnG		yxaJ
phnH		yxaL
phnI		yxaM
phnJ		yxbA
phnK		yxbB
phnL		yxbC
phnM		yxbD
phnN		yxeB
phnO		yxeD
phnP		yxeE
phoA		yxeK
phoB		yxeL
phoE		yxeM
phoH		yxeN
phoP		yxeO
phoQ		yxeP
phoR		yxeQ
phoU		yxiE
phr		yxiS
pinE		yxjC
pinQ		yxjF
pinR		yxjI
pitA		yxjJ
pitB		yxkC
pka		yxkJ
plaP		yxkO
pldA		yxlC
pldB		yxlD
plsB		yxlE
pmrD		yxlF
pncB		yxlG
pncC		yxnB
pnp		yxxG
pntA		yxzE
pntB		yyaA
pnuC		yyaC
polA		yyaD
polB		yyaF
potD		yybI
potE		yybJ
potF		yybK
potG		yybL
potH		yybM
potI		yybN
poxB		yycB
ppc		yycC
ppdA		yycD
ppdB		yycF
ppdC		yydH
ppdD		yydI
pphA		yydJ
pphB		zur
ppiA
ppiD
ppk
pppA
ppsA
ppsR
pptA
ppx
pqiA
pqiB
pqqL
prc
preA
preT
prfA
prfB
prfC
priB
prlC
prlF
prmA
prmC
proA
proB
proK
proL
proM
proP
proS
proV
proW
proX
prpB
prpC
prpD
prpE
prpR
prs
psd
psiE
psiF
pspA
pspB
pspC
pspD
pspE
pspF
pspG
pssA
pstA
pstB
pstC
pstS
psuG
pth
ptsG
ptsH
ptsI
ptsN
purA
purB
purC
purD
purE
purF
purH
purK
purL
purM
purN
purR
purT
purU
putA
putP
puuA
puuB
puuC
puuD
puuE
puuP
puuR
pykA
pykF
pyrC
pyrD
pyrE
pyrF
pyrH
qseB
qseC
queA
queE
racC
racR
raiA
rarA
rarD
rayT
rbfA
rbn
rbsA
rbsB
rbsC
rbsD
rbsK
rbsR
rcnA
rcnB
rcnR
rcsA
rcsB
rcsC
rcsD
rdgB
rdlA
rdlB
rdlC
rdlD
rdoA
recA
recC
recF
recG
recJ
recN
recO
recQ
recR
recX
relA
relB
relE
rem
rfaD
rfaE
rfaH
rfaL
rfaS
rfaZ
rfbA
rfbX
rfe
rffA
rffC
rffD
rffE
rffG
rffH
rffM
rffT
rhaA
rhaB
rhaD
rhaR
rhaS
rhaT
rhlE
rhsB
rhsC
rhsD
rhtA
rhtC
ribA
ribC
ribD
ribE
ribF
rihA
rihB
rimK
rimM
rimP
rlmA
rlmC
rlmD
rlmE
rlmF
rlmG
rlmI
rlpA
rluA
rluF
rmf
rnb
rnc
rnd
rne
rnhB
rnk
rnlA
rnlB
rnpA
rnpB
rob
rodZ
rof
rpe
rpiB
rpiR
rplB
rplC
rplD
rplI
rplM
rplP
rplQ
rplS
rplT
rplU
rplV
rplW
rplY
rpmA
rpmC
rpmE
rpmI
rpoA
rpoD
rpoE
rpoH
rpoN
rpoS
rpoZ
rprA
rpsA
rpsB
rpsC
rpsD
rpsF
rpsI
rpsJ
rpsK
rpsM
rpsO
rpsP
rpsQ
rpsR
rpsS
rpsU
rraA
rraB
rrfA
rrfB
rrfC
rrfD
rrfE
rrfF
rrfG
rrfH
rrlA
rrlB
rrlC
rrlD
rrlE
rrlG
rrlH
rrrD
rrsA
rrsB
rrsC
rrsD
rrsE
rrsG
rrsH
rsd
rseA
rseB
rseC
rseP
rseX
rsgA
rsmA
rsmB
rsmC
rsmD
rsmE
rsmG
rsmH
rsmI
rsmJ
rssA
rssB
rstA
rstB
rsuA
rtcA
rtcB
rtcR
rtn
rusA
rutA
rutB
rutC
rutD
rutE
rutF
rutG
rutR
ruvA
ruvB
ruvC
rybA
rybB
rydB
rydC
ryeA
ryeB
ryfA
ryfD
ryhB
ryjB
rzpD
rzpQ
rzpR
sad
safA
sanA
[truncated: 1,278 more rows]

## Sheet: Metabolites
Escherichia coli		Bacillus subtilis
(2S,3S)-2-methylcitrate		(S)(+)-Allantoin_C4H6N4O3
(S)-2-acetolactate		2-Oxoglutarate_C5H4O5
(S)-lactate		Acetate_C2H3O2
2-aceto-2-hydroxy-butanoate		Allantoate_C4H7N4O4
2-deoxy-D-ribose-5-phosphate		Citrate_C6H5O7
3-(2,3-dihydroxyphenyl)propanoate		D-Galacturonate_C6H9O7
3-phenylpropanoate		D-Sorbitol_C6H14O6
5-dehydro-D-gluconate		D-Xylose_C5H10O5
Acetate		H2O2_H2O2
Adenine		L-Arabinose_C5H10O5
Adenosine 5'-phosphosulfate		L-Arginine_C6H15N4O2
D-fructuronate		L-Citrulline_C6H13N3O3
D-ribose		L-Glutamate_C5H8NO4
D-serine		L-Glutamine_C5H10N2O3
D-xylose		L-Histidine_C6H9N3O2
Formate		L-Isoleucine_C6H13NO2
Gluconate		L-Ornithine_C5H13N2O2
Glycerol		L-Valine_C5H11NO2
Glycine		Malonyl-CoA_C24H34N7O19P3S
Glycolate		O-Acetyl-L-serine_C5H9NO4
Glyoxylate		Oxygen_O2
Guanine		Urate_C5H4N4O3
Hypoxanthine		alpha,alpha'-Trehalose_6-phosphate_C12H22O14P
Idonate		sn-Glycerol_3-phosphate_C3H8O6P
L-alanine
L-arabinose
L-arginine
L-asparagine
L-fuculose-1-phosphate
L-homocysteine
L-lactose
L-leucine
L-lysine
L-phenylalanine
L-rhamnose
L-tryptophan
L-tyrosine
Maltotriose
Melibiose
N-acetyl-D-glucosamine-6-phosphate
N-acetylneuraminate
O-acetyl-L-serine
Phosphoenolpyruvate
Pyruvate
S-adenosylmethionine
S-allantoin
Sulphide
Uracil
Xanthosine
beta-D-galactose
sn-glycerol-3-phosphate

## Sheet: Regulatory interactions
Escherichia coli				Bacillus subtilis
(2S,3S)-2-methylcitrate	prpR	+		(S)(+)-Allantoin_C4H6N4O3	pucR	+
(S)-2-acetolactate	ilvY	+		2-Oxoglutarate_C5H4O5	gltC	+
(S)-lactate	lldR	+		Acetate_C2H3O2	alsR	+
2-aceto-2-hydroxy-butanoate	ilvY	+		Allantoate_C4H7N4O4	pucR	+
2-deoxy-D-ribose-5-phosphate	deoR	-		Citrate_C6H5O7	ccpC	-
3-(2,3-dihydroxyphenyl)propanoate	mhpR	+		D-Galacturonate_C6H9O7	exuR	-
3-phenylpropanoate	hcaR	?		D-Sorbitol_C6H14O6	gutR	+
5-dehydro-D-gluconate	idnR	+		D-Xylose_C5H10O5	xylR	-
Acetate	glcC	+		H2O2_H2O2	perR	-
Adenine	gcvA	-		L-Arabinose_C5H10O5	araR	-
Adenosine 5'-phosphosulfate	cbl	-		L-Arginine_C6H15N4O2	ahrC	+
C0614	IS128	?		L-Citrulline_C6H13N3O3	rocR	+
D-fructuronate	uxuR	-		L-Glutamate_C5H8NO4	gltC	-
D-ribose	rbsR	-		L-Glutamine_C5H10N2O3	glnR	+
D-serine	dsdC	+		L-Glutamine_C5H10N2O3	tnrA	-
D-xylose	xylR	+		L-Histidine_C6H9N3O2	hutP	+
Formate	fhlA	?		L-Isoleucine_C6H13NO2	codY	+
Gluconate	gntR	-		L-Ornithine_C5H13N2O2	rocR	+
Glycerol	glpR	?		L-Valine_C5H11NO2	codY	+
Glycine	gcvA	-		Malonyl-CoA_C24H34N7O19P3S	fapR	-
Glycolate	glcC	+		O-Acetyl-L-serine_C5H9NO4	cymR	-
Glyoxylate	allR	-		Oxygen_O2	fnr	-
Glyoxylate	iclR	-		Urate_C5H4N4O3	pucR	+
Guanine	gcvA	-		abrB	abrB	-
Guanine	purR	+		abrB	albA	-
Hypoxanthine	purR	+		abrB	albB	-
IS128	C0614	?		abrB	albC	-
IS128	IS129	?		abrB	albD	-
IS129	IS128	?		abrB	albE	-
IS129	ryfA	?		abrB	albF	-
Idonate	idnR	+		abrB	albG	-
L-alanine	alaS	+		abrB	aprE	-
L-arabinose	araC	+		abrB	argB	+
L-arginine	argP	+		abrB	argC	+
L-arginine	argR	+		abrB	argD	+
L-asparagine	asnC	-		abrB	argF	+
L-fuculose-1-phosphate	fucR	+		abrB	argJ	+
L-homocysteine	metR	+		abrB	asnH	-
L-lactose	lldR	?		abrB	carA	+
L-leucine	lrp	+		abrB	carB	+
L-lysine	argP	-		abrB	citB	+
L-lysine	exuR	?		abrB	comK	-
L-phenylalanine	tyrR	+		abrB	dppA	-
L-rhamnose	rhaR	+		abrB	dppB	-
L-rhamnose	rhaS	+		abrB	dppC	-
L-tryptophan	trpR	+		abrB	dppD	-
L-tryptophan	tyrR	+		abrB	dppE	-
L-tyrosine	tyrR	+		abrB	ftsA	-
Maltotriose	malT	+		abrB	ftsZ	-
Melibiose	melR	+		abrB	hpr	+
N-acetyl-D-glucosamine-6-phosphate	nagC	-		abrB	hutG	+
N-acetylneuraminate	nanR	-		abrB	hutH	+
O-acetyl-L-serine	cysB	+		abrB	hutI	+
Phosphoenolpyruvate	iclR	?		abrB	hutM	+
Pyruvate	iclR	+		abrB	hutP	+
Pyruvate	pdhR	-		abrB	hutU	+
S-adenosylmethionine	metJ	+		abrB	kapB	-
S-allantoin	allR	?		abrB	kinB	-
S-allantoin	allS	+		abrB	pbpE	-
Sulphide	cysB	-		abrB	racX	-
Uracil	rutR	-		abrB	rbsA	+
Xanthosine	xapR	+		abrB	rbsB	+
aceA	Glyoxylate	+		abrB	rbsC	+
acrR	acrA	-		abrB	rbsD	+
acrR	acrB	-		abrB	rbsK	+
acrR	acrR	-		abrB	rbsR	+
acrR	micF	-		abrB	rok	-
ada	ada	+		abrB	sboA	-
ada	ada	-		abrB	sboX	-
ada	aidB	+		abrB	senS	-
ada	alkA	+		abrB	sigH	-
ada	alkB	+		abrB	sigW	-
ada	alkB	-		abrB	sinI	-
adiA	L-arginine	-		abrB	sinR	-
adiY	adiA	+		abrB	spo0E	-
adiY	gadA	+		abrB	spoVG	-
adiY	gadB	+		abrB	ybbM	-
adiY	gadC	+		abrB	ybcO	-
adiY	gadX	+		abrB	ybcP	-
adiY	gltB	+		abrB	ybcS	-
adiY	gltD	+		abrB	ybcT	-
adiY	gltF	+		abrB	ybdA	-
agaR	agaA	-		abrB	ybdB	-
agaR	agaB	-		abrB	ybdD	-
agaR	agaC	-		abrB	ybdE	-
agaR	agaD	-		abrB	ycnK	-
agaR	agaI	-		abrB	yknW	-
agaR	agaR	-		abrB	yknX	-
agaR	agaS	-		abrB	yknY	-
agaR	agaV	-		abrB	yknZ	-
agaR	agaW	-		abrB	yoaW	-
agaR	kbaY	-		abrB	yocH	-
agaR	kbaZ	-		abrB	yrhI	-
aidB	aidB	-		abrB	yrhJ	-
alaS	alaS	-		abrB	yvaW	-
aldA	Glycolate	+		abrB	yvaX	-
allA	Glyoxylate	+		abrB	yvaY	-
allB	S-allantoin	-		abrB	yvaZ	-
allR	allA	-		abrB	yvbA	-
allR	allB	-		abrB	yvlA	-
allR	allS	-		abrB	yvlB	-
allR	gcl	-		abrB	yvlC	-
allR	glxK	-		abrB	yvlD	-
allR	glxR	-		abrB	yvqH	-
allR	hyi	-		abrB	yxaM	-
allR	ybbW	-		abrB	yxbA	-
allR	ybbY	-		abrB	yxbB	-
allS	allC	+		abrB	yxbC	-
allS	allD	+		abrB	yxbD	-
allS	allE	+		abrB	yxnB	-
ansB	L-asparagine	-		abrB	yxzE	-
appY	appA	+		acoR	acoA	+
appY	appB	+		acoR	acoB	+
appY	appC	+		acoR	acoC	+
appY	hyaA	+		acoR	acoL	+
appY	hyaB	+		adaA	adaA	+
appY	hyaC	+		adaA	adaB	+
appY	hyaD	+		adaA	alkA	+
appY	hyaE	+		ahrC	argB	-
appY	hyaF	+		ahrC	argC	-
appY	yccB	+		ahrC	argD	-
araA	L-arabinose	r-		ahrC	argF	-
araC	araA	+		ahrC	argJ	-
araC	araA	+-		ahrC	carA	-
araC	araA	-		ahrC	carB	-
araC	araB	+		ahrC	rocA	+
araC	araB	+-		ahrC	rocB	+
araC	araB	-		ahrC	rocC	+
araC	araC	+		ahrC	rocD	+
araC	araC	+-		ahrC	rocE	+
araC	araC	-		ahrC	rocF	+
araC	araD	+		alpha,alpha'-Trehalose_6-phosphate_C12H22O14P	treR	-
araC	araD	+-		alsR	alsD	+
araC	araD	-		alsR	alsS	+
araC	araE	+		alsR	lctP	+
araC	araF	+		alsR	ldh	+
araC	araG	+		ansR	ansA	-
araC	araH	+		ansR	ansB	-
araC	araJ	+		ansR	ansR	-
araC	xylA	-		araA	L-Arabinose_C5H10O5	r-
araC	xylB	-		araR	abfA	-
arcA	aceA	-		araR	abnA	-
arcA	aceB	-		araR	araA	-
arcA	aceE	-		araR	araB	-
arcA	aceF	-		araR	araD	-
arcA	aceK	-		araR	araE	-
arcA	ackA	+		araR	araL	-
arcA	acnA	-		araR	araM	-
arcA	acnB	-		araR	araN	-
arcA	aldA	-		araR	araP	-
arcA	appA	+		araR	araQ	-
arcA	appB	+		araR	araR	-
arcA	appC	+		araR	xsa	-
arcA	arcZ	-		arfM	alsD	+
arcA	betA	-		arfM	alsS	+
arcA	betB	-		arfM	arfM	-
arcA	betI	-		arfM	dnaJ	+
arcA	betT	-		arfM	dnaK	+
arcA	cadA	-		arfM	grpE	+
arcA	cadB	-		arfM	hemN	+
arcA	caiA	+		arfM	hemZ	+
arcA	caiB	+		arfM	hmp	+
arcA	caiC	+		arfM	hrcA	+
arcA	caiD	+		arfM	lctP	+
arcA	caiE	+		arfM	ldh	+
arcA	caiT	+		arfM	nasD	+
arcA	citC	-		arfM	nasE	+
arcA	citD	-		arfM	nasF	+
arcA	citE	-		arfM	yqeT	+
arcA	citF	-		arfM	yqeU	+
arcA	citG	-		arfM	yqeV	+
arcA	citX	-		argF	L-Citrulline_C6H13N3O3	+
arcA	cydA	+		argF	L-Ornithine_C5H13N2O2	-
arcA	cydB	+		arsR	arsB	-
arcA	cydC	+		arsR	arsC	-
arcA	cydD	+		arsR	arsR	-
arcA	cyoA	-		arsR	yqcK	-
arcA	cyoB	-		asnH	L-Glutamate_C5H8NO4	+
arcA	cyoC	-		asnH	L-Glutamine_C5H10N2O3	-
arcA	cyoD	-		asnO	L-Glutamate_C5H8NO4	+
arcA	cyoE	-		asnO	L-Glutamine_C5H10N2O3	-
arcA	dctA	-		azlB	azlB	-
arcA	dcuC	+		azlB	azlC	-
arcA	dpiA	+		azlB	azlD	-
arcA	dpiB	+		azlB	brnQ	-
arcA	fadA	-		azlB	yrdK	-
arcA	fadB	-		birA	bioA	-
arcA	fadD	-		birA	bioB	-
arcA	fadE	-		birA	bioD	-
arcA	fadH	-		birA	bioF	-
arcA	fadI	-		birA	bioI	-
arcA	fadJ	-		birA	bioW	-
arcA	fadL	-		birA	ytbQ	-
arcA	fnr	-		bkdR	bcd	+
arcA	focA	+		bkdR	bkdAA	+
arcA	fumA	-		bkdR	bkdAB	+
arcA	fumB	+		bkdR	bkdB	+
arcA	fumC	-		bkdR	buk	+
arcA	gadA	+		bkdR	lpdV	+
arcA	gadX	+		bkdR	ptb	+
arcA	gatA	-		bltR	blt	+
arcA	gatB	-		bltR	bltD	+
arcA	gatC	-		bmrR	bmr	+
arcA	gatD	-		bmrR	bmrR	+
arcA	gatY	-		carA	L-Glutamate_C5H8NO4	+
arcA	gatZ	-		carA	L-Glutamine_C5H10N2O3	-
arcA	glcA	-		carB	L-Glutamate_C5H8NO4	+
arcA	glcB	-		carB	L-Glutamine_C5H10N2O3	-
arcA	glcD	-		ccpA	abfA	-
arcA	glcE	-		ccpA	ackA	+
arcA	glcF	-		ccpA	acoA	-
arcA	glcG	-		ccpA	acoB	-
arcA	glpA	-		ccpA	acoC	-
arcA	glpB	-		ccpA	acoL	-
arcA	glpC	-		ccpA	acoR	-
arcA	glpD	-		ccpA	acsA	-
arcA	gltA	-		ccpA	acuA	-
arcA	grcA	+		ccpA	acuB	-
arcA	hemA	+		ccpA	acuC	-
arcA	hyaA	+		ccpA	alsD	+
arcA	hyaB	+		ccpA	alsS	+
arcA	hyaC	+		ccpA	amyE	-
arcA	hyaD	+		ccpA	araA	-
arcA	hyaE	+		ccpA	araB	-
arcA	hyaF	+		ccpA	araD	-
arcA	hybA	-		ccpA	araE	-
arcA	hybB	-		ccpA	araL	-
arcA	hybC	-		ccpA	araM	-
arcA	hybD	-		ccpA	araN	-
arcA	hybE	-		ccpA	araP	-
arcA	hybF	-		ccpA	araQ	-
arcA	hybG	-		ccpA	bglH	-
arcA	hybO	-		ccpA	bglP	-
arcA	icd	-		ccpA	bglS	-
arcA	iraM	+		ccpA	ccpC	-
arcA	lldD	-		ccpA	citM	-
arcA	lldP	-		ccpA	citZ	-
arcA	lldR	-		ccpA	cydA	-
arcA	lpd	-		ccpA	cydB	-
arcA	mdh	-		ccpA	cydC	-
arcA	moeA	+		ccpA	cydD	-
arcA	moeB	+		ccpA	dctP	-
arcA	ndh	+		ccpA	dra	-
arcA	nuoA	-		ccpA	etfA	-
arcA	nuoB	-		ccpA	etfB	-
arcA	nuoC	-		ccpA	exuR	-
arcA	nuoE	-		ccpA	exuT	-
arcA	nuoF	-		ccpA	fbaB	-
arcA	nuoG	-		ccpA	galT	-
arcA	nuoH	-		ccpA	glpF	-
arcA	nuoI	-		ccpA	glpK	-
arcA	nuoJ	-		ccpA	gntK	-
arcA	nuoK	-		ccpA	gntP	-
arcA	nuoL	-		ccpA	gntR	-
arcA	nuoM	-		ccpA	gntZ	-
arcA	nuoN	-		ccpA	hutG	-
arcA	oppA	-		ccpA	hutH	-
arcA	oppB	-		ccpA	hutI	-
arcA	oppC	-		ccpA	hutM	-
arcA	oppD	-		ccpA	hutP	-
arcA	oppF	-		ccpA	hutU	-
arcA	pflB	+		ccpA	icd	-
arcA	prfA	+		ccpA	idh	-
arcA	prmC	+		ccpA	ilvB	+
arcA	ptsG	-		ccpA	ilvC	+
arcA	puuA	-		ccpA	ilvH	+
arcA	puuD	-		ccpA	iolB	-
arcA	puuR	-		ccpA	iolC	-
arcA	rhaT	-		ccpA	iolD	-
arcA	rplB	-		ccpA	iolE	-
arcA	rplC	-		ccpA	iolF	-
arcA	rplD	-		ccpA	iolH	-
arcA	rplP	-		ccpA	iolI	-
arcA	rplV	-		ccpA	kdgA	-
arcA	rplW	-		ccpA	kdgT	-
arcA	rpmC	-		ccpA	lcfA	-
arcA	rpoS	-		ccpA	leuA	+
arcA	rpsC	-		ccpA	leuB	+
arcA	rpsJ	-		ccpA	leuC	+
arcA	rpsQ	-		ccpA	leuD	+
arcA	rpsS	-		ccpA	levD	-
arcA	rutA	+		ccpA	levE	-
arcA	rutB	+		ccpA	levF	-
arcA	rutC	+		ccpA	levG	-
arcA	rutD	+		ccpA	licA	-
arcA	rutE	+		ccpA	licB	-
arcA	rutF	+		ccpA	licC	-
arcA	rutG	+		ccpA	licH	-
arcA	sdhA	+		ccpA	malA	-
arcA	sdhA	-		ccpA	malP	-
arcA	sdhB	+		ccpA	mdh	-
arcA	sdhB	-		ccpA	mmgA	-
arcA	sdhC	+		ccpA	mmgB	-
arcA	sdhC	-		ccpA	mmgC	-
arcA	sdhD	+		ccpA	mmgD	-
arcA	sdhD	-		ccpA	mmgE	-
arcA	sodA	-		ccpA	mmsA	-
arcA	sroD	-		ccpA	msmX	-
arcA	ssb	-		ccpA	nupC	-
arcA	sucA	+		ccpA	pdp	-
arcA	sucA	-		ccpA	phoP	-
arcA	sucB	+		ccpA	phoR	-
arcA	sucB	-		ccpA	pta	-
arcA	sucC	+		ccpA	rbsA	-
arcA	sucC	-		ccpA	rbsB	-
arcA	sucD	+		ccpA	rbsC	-
arcA	sucD	-		ccpA	rbsD	-
arcA	tpx	-		ccpA	rbsK	-
arcA	treB	+		ccpA	rbsR	-
arcA	treC	+		ccpA	sacC	-
arcA	ubiA	-		ccpA	scoA	-
arcA	ubiC	-		ccpA	scoB	-
arcA	uvrA	-		ccpA	sigL	-
arcA	xylR	+		ccpA	sspH	-
arcA	ybdN	+		ccpA	treA	-
arcA	yccB	+		ccpA	treP	-
arcA	ydeA	-		ccpA	treR	-
arcZ	rpoS	+		ccpA	uxaA	-
argE	Acetate	+		ccpA	uxaB	-
argH	L-arginine	r+		ccpA	uxaC	-
argP	argO	+		ccpA	uxuA	-
argP	argP	-		ccpA	xylA	-
argP	dapB	+		ccpA	xylB	-
argP	dapD	+		ccpA	xynB	-
argP	dnaA	+		ccpA	xynP	-
argP	dnaN	+		ccpA	ydhO	-
argP	gdhA	+		ccpA	yfiA	-
argP	lysA	+		ccpA	yflN	-
argP	lysC	+		ccpA	yjmB	-
argP	lysP	+		ccpA	yjmC	-
argP	nrdA	+		ccpA	yjmD	-
argP	nrdB	+		ccpA	yjmF	-
argP	recF	+		ccpA	yobO	-
argP	yfaE	+		ccpA	yqiQ	-
argR	argA	-		ccpA	ysiA	-
argR	argB	-		ccpA	ysiB	-
argR	argC	-		ccpA	yxiE	-
argR	argD	-		ccpA	yxjC	-
argR	argE	-		ccpA	yxjF	-
argR	argF	-		ccpA	yxkJ	-
argR	argG	-		ccpB	gntK	-
argR	argH	-		ccpB	gntP	-
argR	argI	-		ccpB	gntR	-
argR	argR	-		ccpB	gntZ	-
argR	artI	-		ccpB	xylA	-
argR	artJ	-		ccpB	xylB	-
argR	artM	-		ccpC	ccpC	-
argR	artP	-		ccpC	citB	-
argR	artQ	-		ccpC	citZ	-
argR	astA	+		ccpC	icd	-
argR	astB	+		ccpC	mdh	-
argR	astC	+		cggR	cggR	-
argR	astD	+		cggR	eno	-
argR	astE	+		cggR	gapA	-
argR	carA	-		cggR	pgk	-
argR	carB	-		cggR	pgm	-
argR	gltB	-		cggR	tpiA	-
argR	gltD	-		citA	Citrate_C6H5O7	+
argR	gltF	-		citR	citA	-
argR	hisJ	-		citT	citM	+
argR	hisM	-		citT	yflN	+
argR	hisP	-		citZ	Citrate_C6H5O7	+
argR	hisQ	-		codY	acsA	-
argR	infB	-		codY	bcd	-
argR	metY	-		codY	bkdAA	-
argR	nusA	-		codY	bkdAB	-
argR	pnp	-		codY	bkdB	-
argR	rbfA	-		codY	buk	-
argR	rimP	-		codY	citB	-
argR	rpsO	-		codY	comK	-
argR	truB	-		codY	comS	-
aroA	Phosphoenolpyruvate	r-		codY	dppA	-
aroF	Phosphoenolpyruvate	-		codY	dppB	-
aroG	Phosphoenolpyruvate	-		codY	dppC	-
aroH	Phosphoenolpyruvate	-		codY	dppD	-
aroP	L-tryptophan	r+		codY	dppE	-
arsR	arsB	-		codY	gabP	-
arsR	arsC	-		codY	hag	-
arsR	arsR	-		codY	hutG	-
ascG	ascB	-		codY	hutH	-
ascG	ascF	-		codY	hutI	-
ascG	htpG	-		codY	hutM	-
ascG	prpR	-		codY	hutP	-
ascG	ybiT	-		codY	hutU	-
asnC	asnA	+		codY	ilvA	-
asnC	asnC	-		codY	ilvB	-
asnC	mioC	-		codY	ilvC	-
asnC	mnmG	-		codY	ilvD	-
aspC	L-phenylalanine	r+		codY	ilvH	-
aspC	L-tyrosine	r+		codY	leuA	-
astA	L-arginine	-		codY	leuB	-
atoA	Acetate	+		codY	leuC	-
atoC	atoA	+		codY	leuD	-
atoC	atoB	+		codY	lpdV	-
atoC	atoD	+		codY	phrC	-
atoC	atoE	+		codY	ptb	-
atoD	Acetate	+		codY	rapC	-
baeR	acrD	+		codY	srfAA	-
baeR	baeR	+		codY	srfAB	-
baeR	baeS	+		codY	srfAC	-
baeR	mdtA	+		codY	srfAD	-
baeR	mdtB	+		codY	ureA	-
baeR	mdtC	+		codY	ureB	-
baeR	mdtD	+		codY	ureC	-
baeR	spy	+		codY	ybgE	-
basR	csgD	+		codY	ypmP	-
basR	csgE	+		comA	comS	+
basR	csgF	+		comA	degQ	+
basR	csgG	+		comA	pel	+
basR	cspI	+		comA	phrA	+
basR	dgkA	+		comA	phrC	+
basR	fimB	+		comA	phrE	+
basR	hha	+		comA	phrF	+
basR	putA	-		comA	rapA	+
basR	tomB	+		comA	rapC	+
basR	yrbL	-		comA	rapE	+
betI	betA	-		comA	rapF	+
betI	betB	-		comA	srfAA	+
betI	betI	-		comA	srfAB	+
betI	betT	-		comA	srfAC	+
beta-D-galactose	galR	-		comA	srfAD	+
beta-D-galactose	galS	-		comK	addA	+
bglJ	bglB	+		comK	addB	+
bglJ	bglF	+		comK	bdbC	+
bglJ	bglG	+		comK	bdbD	+
bglJ	leuO	+		comK	comC	+
bglX	L-lactose	-		comK	comEA	+
bglX	beta-D-galactose	+		comK	comEB	+
birA	bioA	-		comK	comEC	+
birA	bioB	-		comK	comFA	+
birA	bioC	-		comK	comFB	+
birA	bioD	-		comK	comFC	+
birA	bioF	-		comK	comGA	+
bluR	ariR	-		comK	comGB	+
bluR	ycgZ	-		comK	comGC	+
bluR	ymgA	-		comK	comGD	+
bluR	ymgC	-		comK	comGE	+
bolA	ampC	+-		comK	comGF	+
bolA	dacC	+-		comK	comGG	+
cadC	cadA	+		comK	comK	+
cadC	cadB	+		comK	cspB	?
cadC	cadC	+		comK	degR	-
caiF	caiA	+		comK	flgK	+
caiF	caiB	+		comK	flgL	+
caiF	caiC	+		comK	flgM	+
caiF	caiD	+		comK	gidA	+
caiF	caiE	+		comK	gidB	+
caiF	caiT	+		comK	glcR	+
caiF	fixA	+		comK	nin	+
caiF	fixB	+		comK	nucA	+
caiF	fixC	+		comK	radC	+
caiF	fixX	+		comK	rapH	+
cbl	ssuA	+		comK	recA	+
cbl	ssuB	+		comK	rok	-
cbl	ssuC	+		comK	rpsF	+
cbl	ssuD	+		comK	rpsR	+
cbl	ssuE	+		comK	sbcD	+
cbl	tauA	+		comK	smf	+
cbl	tauB	+		comK	ssb	+
cbl	tauC	+		comK	thdF	+
cbl	tauD	+		comK	ybdK	+
cdaR	cdaR	+		comK	yhcE	+
cdaR	garD	+		comK	yhcF	+
cdaR	garK	+		comK	yhcG	+
cdaR	garL	+		comK	yhcH	+
cdaR	garP	+		comK	yhcI	+
cdaR	garR	+		comK	yhjB	+
cdaR	gudD	+		comK	yirY	+
cdaR	gudP	+		comK	yisB	+
cdaR	gudX	+		comK	yneA	+
cdaR	rnpB	+		comK	yneB	+
chbR	chbA	+-		comK	ynzC	+
chbR	chbB	+-		comK	yqzE	+
chbR	chbC	+-		comK	yvrN	+
chbR	chbF	+-		comK	yvrO	+
chbR	chbG	+-		comK	yvrP	+
chbR	chbR	+-		comK	yvyF	+
citD	Acetate	+		comK	yvyG	+
citE	Acetate	+		comK	ywpH	+
citF	Acetate	+		comK	yyaA	+
comR	bhsA	-		comK	yyaF	+
cpxR	acrD	+		comZ	comGA	-
cpxR	aroG	+		comZ	comGB	-
cpxR	bacA	+		comZ	comGC	-
cpxR	baeR	+		comZ	comGD	-
cpxR	baeS	+		comZ	comGE	-
cpxR	bamE	-		comZ	comGF	-
cpxR	cheA	-		comZ	comGG	-
cpxR	cheW	-		comZ	yqzE	-
cpxR	cpxA	+		csbX	2-Oxoglutarate_C5H4O5	r+
cpxR	cpxP	+		csbX	2-Oxoglutarate_C5H4O5	r-
cpxR	cpxR	+		cssR	cssR	+
cpxR	csgA	-		cssR	cssS	+
cpxR	csgB	-		cssR	htrA	+
cpxR	csgC	-		cssR	yvtA	+
cpxR	csgD	-		ctsR	clpC	-
cpxR	csgE	-		ctsR	clpE	-
cpxR	csgF	-		ctsR	clpP	-
cpxR	csgG	-		ctsR	clpX	-
cpxR	degP	+		ctsR	ctsR	-
cpxR	dsbA	+		ctsR	lonA	-
cpxR	dsbC	+		ctsR	mcsA	-
cpxR	efeU_1	+		ctsR	mcsB	-
cpxR	efeU_2	+		ctsR	radA	-
cpxR	fabZ	+		ctsR	trxA	-
cpxR	ftnB	+		ctsR	yacK	-
cpxR	hha	+		ctsR	ysxC	-
cpxR	hlpA	+		cysE	O-Acetyl-L-serine_C5H9NO4	+
cpxR	lpxA	+		cysK	Acetate_C2H3O2	+
cpxR	lpxD	+		cysK	O-Acetyl-L-serine_C5H9NO4	-
cpxR	mdtA	+		cysS	L-Arginine_C6H15N4O2	r-
cpxR	mdtB	+		cysS	L-Glutamate_C5H8NO4	r-
cpxR	mdtC	+		cysS	L-Glutamine_C5H10N2O3	r-
cpxR	mdtD	+		cysS	L-Histidine_C6H9N3O2	r-
cpxR	motA	-		cysS	L-Isoleucine_C6H13NO2	r-
cpxR	motB	-		cysS	L-Valine_C5H11NO2	r-
cpxR	mscM	-		dctR	dctP	+
cpxR	mzrA	+		degU	amyE	+
cpxR	ompC	+		degU	aprE	+
cpxR	ompF	-		degU	bglS	+
cpxR	ppiA	+		degU	comK	+
cpxR	ppiD	+		degU	degQ	+
cpxR	psd	-		degU	ispA	+
cpxR	rdoA	+		degU	nprE	+
cpxR	rpoE	-		degU	sacB	+
cpxR	rpoH	+		degU	sacX	+
cpxR	rseA	-		degU	sacY	+
cpxR	rseB	-		degU	sipS	+
cpxR	rseC	-		degU	sipT	+
cpxR	spy	+		degU	wapA	-
cpxR	tomB	+		degU	yveA	+
cpxR	tsr	-		degU	yveB	+
cpxR	ung	-		degU	yxjI	-
cpxR	yccA	+		degU	yxjJ	-
cpxR	ycfS	+		degU	yxxG	-
cpxR	ydeH	+		deoR	dra	-
cpxR	yebE	+		deoR	nupC	-
cpxR	yidQ	+		deoR	pdp	-
cpxR	yqjA	+		dnaA	dnaA	-
cra	aceA	+		dnaA	dnaN	-
cra	aceB	+		dnaA	sda	-
cra	aceE	-		exuR	exuR	-
cra	aceF	-		exuR	exuT	-
cra	aceK	+		exuR	uxaA	-
cra	acnA	+		exuR	uxaB	-
cra	acnB	-		exuR	uxaC	-
cra	adhE	-		exuR	uxuA	-
cra	aroP	+		exuR	yjmB	-
cra	betA	+		exuR	yjmC	-
cra	betB	+		exuR	yjmD	-
cra	betI	+		exuR	yjmF	-
cra	betT	+		exuT	D-Galacturonate_C6H9O7	r+
cra	crr	+		exuT	D-Galacturonate_C6H9O7	r-
cra	crr	-		fabD	Malonyl-CoA_C24H34N7O19P3S	r-
cra	csgD	+		fnr	arfM	+
cra	csgE	+		fnr	fnr	+
cra	csgF	+		fnr	hemZ	+
cra	csgG	+		fnr	narG	+
cra	cydA	+		fnr	narH	+
cra	cydB	+		fnr	narI	+
cra	cyoA	-		fnr	narJ	+
cra	cyoB	-		fnr	narK	+
cra	cyoC	-		folC	L-Glutamate_C5H8NO4	-
cra	cyoD	-		fruR	fruA	-
cra	cyoE	-		fruR	fruK	-
cra	cysG	-		fruR	fruR	-
cra	eda	-		fur	dhbA	-
cra	edd	-		fur	dhbB	-
cra	eno	-		fur	dhbC	-
cra	envC	-		fur	dhbE	-
cra	epd	-		fur	dhbF	-
cra	fbaA	-		fur	feuA	-
cra	fbaB	-		fur	feuB	-
cra	fruA	-		fur	feuC	-
cra	fruB	-		fur	fhuD	-
cra	fruK	-		fur	nasE	-
cra	gapA	-		fur	nasF	-
cra	glcC	-		fur	ybbA	-
cra	glk	-		fur	ybbB	-
cra	gpmM	-		fur	ycgT	-
cra	hypF	-		fur	yclN	-
cra	icd	+		fur	yclO	-
cra	lpd	-		fur	yclP	-
cra	manX	-		fur	yclQ	-
cra	manY	-		fur	ydbN	-
cra	manZ	-		fur	ydhU	-
cra	marA	-		fur	yfhA	-
cra	marB	-		fur	yfhC	-
cra	marR	-		fur	yfiY	-
cra	mpl	-		fur	yfiZ	-
cra	mtlA	-		fur	yfkM	-
cra	mtlD	-		fur	yfmC	-
cra	mtlR	-		fur	yfmD	-
cra	nirB	-		fur	yfmE	-
cra	nirC	-		fur	yfmF	-
cra	nirD	-		fur	yhfQ	-
cra	pck	+		fur	ykuN	-
cra	pdhR	-		fur	ykuO	-
cra	pfkA	-		fur	ykuP	-
cra	pgk	-		fur	yoaJ	-
cra	poxB	+		fur	ypbR	-
cra	ppc	-		fur	yuiI	-
cra	ppsA	+		fur	yusV	-
cra	prpB	-		fur	ywbL	-
cra	prpC	-		fur	ywbM	-
cra	prpD	-		fur	ywbN	-
cra	prpE	-		fur	ywjA	-
cra	ptsH	+		fur	yxeB	-
cra	ptsH	-		gabR	gabD	+
cra	ptsI	+		gabR	gabR	-
cra	ptsI	-		gabR	gabT	+
cra	pykF	-		gabT	2-Oxoglutarate_C5H4O5	r-
cra	setA	-		gabT	L-Glutamate_C5H8NO4	r+
cra	sgrS	-		gerE	cgeA	+
cra	sgrT	-		gerE	cgeB	+
cra	tpiA	-		gerE	cgeC	+
cra	yahA	-		gerE	cgeD	+
cra	yeaD	-		gerE	cgeE	+
cra	yibQ	-		gerE	cotA	-
cra	zwf	-		gerE	cotB	+
creB	creD	+		gerE	cotC	+
creB	malE	-		gerE	cotD	+-
creB	malF	-		gerE	cotG	+
creB	malG	-		gerE	cotH	-
creB	talA	+		gerE	cotM	-
crp	aaeA	+		gerE	cotP	-
crp	aaeB	+		gerE	cotV	+
crp	aaeR	-		gerE	cotW	+
crp	aaeX	+		gerE	cotX	+
crp	aceA	-		gerE	cotY	+
crp	aceB	-		gerE	cotZ	+
crp	aceE	+		gerE	cwlH	+
crp	aceF	+		gerE	ftsY	+
crp	aceK	-		gerE	gerPA	-
crp	acnA	+		gerE	gerPB	-
crp	acnB	+		gerE	gerPC	-
crp	acs	+		gerE	gerPD	-
crp	actP	+		gerE	gerPE	-
crp	aer	+		gerE	gerPF	-
crp	agaA	+		gerE	spoIIIC	-
crp	agaV	+		gerE	spoIVCB	-
crp	agaW	+		gerE	sspG	+
crp	agp	+		gerE	ydgA	-
crp	aldA	+		gerE	ydgB	-
crp	aldB	+		gerE	yjcC	+
crp	ampD	-		gerE	yjcZ	+
crp	ampE	-		gerE	yoaN	-
crp	ansB	+		gerE	yurS	+
crp	araA	+		glcT	ptsG	+
crp	araB	+		glcT	ptsH	+
crp	araC	+		glcT	ptsI	+
crp	araD	+		glnR	glnA	-
crp	araE	+		glnR	glnR	-
crp	araF	+		glnR	nasA	-
crp	araG	+		glnR	nasB	-
crp	araH	+		glnR	nasC	-
crp	araJ	+		glnR	nasD	-
crp	araJ	-		glnR	nasE	-
crp	arfB	-		glnR	nasF	-
crp	argG	+		glnR	ureA	-
crp	aroA	-		glnR	ureB	-
crp	ascB	+		glnR	ureC	-
crp	ascF	+		glpP	glpD	+
crp	aspA	+		glpP	glpF	+
crp	azuC	-		glpP	glpK	+
crp	bglB	+		glpP	glpQ	+
crp	bglF	+		glpP	glpT	+
crp	bglG	+		glpT	sn-Glycerol_3-phosphate_C3H8O6P	r+
crp	bhsA	-		glpT	sn-Glycerol_3-phosphate_C3H8O6P	r-
crp	caiA	+		gltC	gltA	+
crp	caiB	+		gltC	gltB	+
crp	caiC	+		gltC	gltC	-
crp	caiD	+		gltR	gltA	+
crp	caiE	+		gltR	gltB	+
crp	caiF	+		gltR	gltR	-
crp	caiT	+		gltX	L-Arginine_C6H15N4O2	r-
crp	cdd	+		gltX	L-Glutamate_C5H8NO4	r-
crp	cdd	+-		gltX	L-Glutamine_C5H10N2O3	r-
crp	cdd	-		gltX	L-Histidine_C6H9N3O2	r-
crp	chbA	+		gltX	L-Isoleucine_C6H13NO2	r-
crp	chbB	+		gltX	L-Valine_C5H11NO2	r-
crp	chbC	+		glyQ	L-Arginine_C6H15N4O2	r-
crp	chbF	+		glyQ	L-Glutamate_C5H8NO4	r-
crp	chbG	+		glyQ	L-Glutamine_C5H10N2O3	r-
crp	chbR	+		glyQ	L-Histidine_C6H9N3O2	r-
crp	cirA	+		glyQ	L-Isoleucine_C6H13NO2	r-
crp	citC	-		glyQ	L-Valine_C5H11NO2	r-
crp	citD	-		glyS	L-Arginine_C6H15N4O2	r-
crp	citE	-		glyS	L-Glutamate_C5H8NO4	r-
crp	citF	-		glyS	L-Glutamine_C5H10N2O3	r-
crp	citG	-		glyS	L-Histidine_C6H9N3O2	r-
crp	citX	-		glyS	L-Isoleucine_C6H13NO2	r-
crp	comR	-		glyS	L-Valine_C5H11NO2	r-
crp	cpdB	+		gntR	gntK	-
crp	crp	+		gntR	gntP	-
crp	crp	-		gntR	gntR	-
crp	crr	+		gntR	gntZ	-
crp	crr	-		gutB	D-Sorbitol_C6H14O6	r-
crp	csgD	+		gutP	D-Sorbitol_C6H14O6	r+
crp	csgE	+		gutP	D-Sorbitol_C6H14O6	r-
crp	csgF	+		gutR	gutB	+
crp	csgG	+		gutR	gutP	+
crp	csiD	+		hbs	hbs	-
crp	csiE	+		hisC	2-Oxoglutarate_C5H4O5	r+
crp	cspE	+		hisC	L-Glutamate_C5H8NO4	r-
crp	cstA	+		hpr	appA	-
crp	cyaA	-		hpr	appB	-
crp	cyaR	+		hpr	appC	-
crp	cyoA	+		hpr	appD	-
crp	cyoB	+		hpr	appF	-
crp	cyoC	+		hpr	aprE	-
crp	cyoD	+		hpr	epr	-
crp	cyoE	+		hpr	ispA	-
crp	cysG	-		hpr	nprE	-
crp	cytR	+-		hpr	oppA	-
crp	dadA	+		hpr	oppB	-
crp	dadA	+-		hpr	oppC	-
crp	dadX	+		hpr	oppD	-
crp	dadX	+-		hpr	oppF	-
crp	dctA	+		hpr	sinI	-
crp	dcuA	+		hpr	sinR	-
crp	dcuB	+		hpr	yclF	+
crp	dcuR	+		hrcA	dnaJ	-
crp	deoA	+		hrcA	dnaK	-
crp	deoA	+-		hrcA	groEL	-
crp	deoB	+		hrcA	groES	-
crp	deoB	+-		hrcA	grpE	-
crp	deoC	+		hrcA	hrcA	-
crp	deoC	+-		hrcA	yqeT	-
crp	deoD	+		hrcA	yqeU	-
crp	deoD	+-		hrcA	yqeV	-
crp	dksA	+		htrA	htrA	-
crp	dpiA	-		hutP	hutG	+
crp	dpiB	-		hutP	hutH	+
crp	dsdA	+		hutP	hutI	+
crp	dsdX	+		hutP	hutM	+
crp	dusB	+		hutP	hutU	+
crp	dusB	+-		hxlR	hxlA	+
crp	ebgA	+		hxlR	hxlB	+
crp	ebgC	+		icd	2-Oxoglutarate_C5H4O5	+
crp	entA	+		iolR	fbaB	-
crp	entB	+		iolR	idh	-
crp	entC	+		iolR	iolB	-
crp	entD	+		iolR	iolC	-
crp	entE	+		iolR	iolD	-
crp	entH	+		iolR	iolE	-
crp	envZ	+		iolR	iolF	-
crp	envZ	-		iolR	iolH	-
crp	epd	+		iolR	iolI	-
crp	exuT	+		iolR	iolR	-
crp	fadD	+		iolR	iolS	-
crp	fadH	+		iolR	mmsA	-
crp	fadL	-		iolR	ydjK	-
crp	fbaA	+		ipi	ispA	+
crp	feaR	+		katA	H2O2_H2O2	-
crp	fecA	+		katA	Oxygen_O2	+
crp	fecB	+		katE	H2O2_H2O2	-
crp	fecC	+		katE	Oxygen_O2	+
crp	fecD	+		katX	H2O2_H2O2	-
crp	fecE	+		katX	Oxygen_O2	+
crp	fepA	+		kdgR	kdgA	-
crp	fis	+		kdgR	kdgK	-
crp	fis	+-		kdgR	kdgR	-
crp	fiu	+		kdgR	kdgT	-
crp	fixA	+		kipR	kipA	-
crp	fixB	+		kipR	kipI	-
crp	fixC	+		kipR	kipR	-
crp	fixX	+		kipR	ycsF	-
crp	flhC	+		kipR	ycsG	-
crp	flhD	+		kipR	ycsI	-
crp	focA	+		kipR	ycsK	-
crp	focB	+		lacR	lacA	-
crp	fucA	+		lacR	yvfO	-
crp	fucI	+		leuS	L-Arginine_C6H15N4O2	r-
crp	fucK	+		leuS	L-Glutamate_C5H8NO4	r-
crp	fucO	+		leuS	L-Glutamine_C5H10N2O3	r-
crp	fucP	+		leuS	L-Histidine_C6H9N3O2	r-
crp	fucR	+		leuS	L-Isoleucine_C6H13NO2	r-
crp	fucU	+		leuS	L-Valine_C5H11NO2	r-
crp	fumA	+		levR	levD	+
crp	fumB	+		levR	levE	+
crp	fumC	+		levR	levF	+
crp	fur	+		levR	levG	+
crp	gabD	+		levR	sacC	+
crp	gabP	+		lexA	aprX	-
crp	gabT	+		lexA	cwlD	-
crp	gadA	-		lexA	dinB	-
crp	gadB	-		lexA	dinC	-
crp	gadC	-		lexA	dnaE	-
crp	gadE	-		lexA	hbs	-
crp	gadX	-		lexA	lexA	-
crp	galE	+		lexA	ligA	-
crp	galE	-		lexA	parC	-
crp	galK	+		lexA	parE	-
crp	galK	-		lexA	pcrA	-
crp	galM	+		lexA	recA	-
crp	galM	-		lexA	ruvA	-
crp	galP	+		lexA	ruvB	-
crp	galS	+		lexA	sda	-
crp	galT	+		lexA	sipV	-
crp	galT	-		lexA	tagC	-
crp	gapA	+		lexA	uvrA	-
crp	gatA	+		lexA	uvrB	-
crp	gatB	+		lexA	uvrC	-
crp	gatC	+		lexA	uvrX	-
crp	gatD	+		lexA	vpr	-
crp	gatY	+		lexA	xkdA	-
crp	gatZ	+		lexA	ybaK	-
crp	gcd	-		lexA	ydgG	-
crp	gcvH	+		lexA	ydgH	-
crp	gcvP	+		lexA	ydiO	-
crp	gcvT	+		lexA	ydiP	-
crp	gdhA	-		lexA	yerH	-
crp	glcC	+		lexA	yhaM	-
crp	glgA	+		lexA	yhaN	-
crp	glgC	+		lexA	yhaO	-
crp	glgP	+		lexA	yhaZ	-
crp	glgS	+		lexA	yhjD	-
crp	glnA	+		lexA	yhjE	-
crp	glnA	-		lexA	ykvR	-
crp	glnG	+		lexA	yneA	-
crp	glnG	-		lexA	yneB	-
crp	glnL	+		lexA	ynzC	-
crp	glnL	-		lexA	yobH	-
crp	glpA	+		lexA	yolC	-
crp	glpB	+		lexA	yolD	-
crp	glpC	+		lexA	yorB	-
crp	glpD	+		lexA	yorC	-
crp	glpE	+		lexA	yozK	-
crp	glpF	+		lexA	yozL	-
crp	glpG	+		lexA	yozM	-
crp	glpK	+		lexA	ypuD	-
crp	glpQ	+		lexA	yqhB	-
crp	glpR	+		lexA	yqjW	-
crp	glpT	+		lexA	yqjX	-
crp	glpX	+		lexA	yqxL	-
crp	gltA	+		lexA	yqzH	-
crp	gltB	-		licR	licA	+
crp	gltD	-		licR	licB	+
crp	gltF	-		licR	licC	+
crp	gntK	+		licR	licH	+
crp	gntP	+		licT	bglH	+
crp	gntT	+		licT	bglP	+
crp	gntU	+		licT	bglS	+
crp	gntX	+		licT	yxiE	+
crp	grcA	+		lmrA	lmrA	-
crp	grpE	+		lmrA	lmrB	-
crp	guaA	+		lmrA	yxaG	-
crp	guaB	+		lmrA	yxaH	-
crp	gutM	+		lrpA	glyA	-
crp	gutQ	+		lrpB	glyA	-
crp	gyrA	+		lrpC	lrpC	-
crp	hflC	-		lysS	L-Arginine_C6H15N4O2	r-
crp	hflK	-		lysS	L-Glutamate_C5H8NO4	r-
crp	hflX	-		lysS	L-Glutamine_C5H10N2O3	r-
crp	hfq	-		lysS	L-Histidine_C6H9N3O2	r-
crp	hlyE	+		lysS	L-Isoleucine_C6H13NO2	r-
crp	hofB	+		lysS	L-Valine_C5H11NO2	r-
crp	hofC	+		lytR	lytA	-
crp	hofM	+		lytR	lytB	-
crp	hofN	+		lytR	lytC	-
crp	hofO	+		lytR	lytR	-
crp	hofP	+		med	comK	+
crp	hpt	+		menD	2-Oxoglutarate_C5H4O5	-
crp	hupA	+		mntR	mntA	+
crp	hupB	+		mntR	mntB	+
crp	hyfA	+		mntR	mntC	+
crp	hyfB	+		mntR	mntD	+
crp	hyfC	+		mntR	mntH	-
crp	hyfD	+		mta	blt	+
crp	hyfE	+		mta	bltD	+
crp	hyfF	+		mta	bmr	+
crp	hyfG	+		mta	bmrR	+
crp	hyfH	+		mta	mta	+
crp	hyfI	+		mta	ydfK	+
crp	hyfJ	+		mtrB	aroE	-
crp	hyfR	+		mtrB	folB	-
crp	idnD	+		mtrB	folK	-
crp	idnK	+		mtrB	hisC	-
crp	idnO	+		mtrB	lysS	-
crp	idnR	+		mtrB	pabA	-
crp	idnT	+		mtrB	pabC	-
crp	ilvB	+		mtrB	sul	-
crp	ilvN	+		mtrB	trpA	-
crp	infB	-		mtrB	trpB	-
crp	ivbL	+		mtrB	trpC	-
crp	kbaZ	+		mtrB	trpD	-
crp	lacA	+		mtrB	trpE	-
crp	lacA	-		mtrB	trpF	-
crp	lacI	+		mtrB	tyrA	-
crp	lacY	+		mtrB	yacF	-
crp	lacY	-		mtrB	yazB	-
crp	lacZ	+		mtrB	ycbK	-
crp	lacZ	-		mtrB	yhaG	-
crp	lamB	+		nadB	H2O2_H2O2	+
crp	lhgO	+		nadB	Oxygen_O2	-
crp	lpd	+		pabA	L-Glutamate_C5H8NO4	r+
crp	lpd	-		pabA	L-Glutamine_C5H10N2O3	r-
crp	lsrA	+		pabB	L-Glutamate_C5H8NO4	r+
crp	lsrB	+		pabB	L-Glutamine_C5H10N2O3	r-
crp	lsrC	+		paiA	nprE	-
crp	lsrD	+		paiB	nprE	-
crp	lsrF	+		perR	ahpC	-
crp	lsrG	+		perR	ahpF	-
crp	lsrK	+		perR	comS	+
crp	lsrR	+		perR	fur	-
crp	lyxK	+		perR	hemA	-
crp	lyxK	?		perR	hemB	-
crp	malE	+		perR	hemC	-
crp	malF	+		perR	hemD	-
crp	malG	+		perR	hemL	-
crp	malI	+		perR	hemX	-
crp	malI	-		perR	katA	-
crp	malK	+		perR	mrgA	-
crp	malM	+		perR	perR	-
crp	malS	+		perR	srfAA	+
crp	malT	+		perR	srfAB	+
crp	malX	+		perR	srfAC	+
crp	malY	+		perR	srfAD	+
crp	manA	+		perR	yjbD	-
crp	manA	-		perR	ykvW	-
crp	manX	+		pheS	L-Arginine_C6H15N4O2	r-
crp	manY	+		pheS	L-Glutamate_C5H8NO4	r-
crp	manZ	+		pheS	L-Glutamine_C5H10N2O3	r-
crp	marA	+		pheS	L-Histidine_C6H9N3O2	r-
crp	marB	+		pheS	L-Isoleucine_C6H13NO2	r-
crp	marR	+		pheS	L-Valine_C5H11NO2	r-
crp	mazE	+		pheT	L-Arginine_C6H15N4O2	r-
crp	mazF	+		pheT	L-Glutamate_C5H8NO4	r-
crp	mcaS	+		pheT	L-Glutamine_C5H10N2O3	r-
crp	mdh	+		pheT	L-Histidine_C6H9N3O2	r-
crp	mdtE	-		pheT	L-Isoleucine_C6H13NO2	r-
crp	mdtF	-		pheT	L-Valine_C5H11NO2	r-
crp	melA	+		phoP	glpQ	+
crp	melB	+		phoP	phoA	+
crp	melR	+		phoP	phoB	+
crp	metK	-		phoP	phoD	+
crp	metY	-		phoP	phoP	+
crp	mglA	+		phoP	phoR	+
crp	mglB	+		phoP	pstA	+
crp	mglC	+		phoP	pstBA	+
crp	mhpA	+		phoP	pstBB	+
crp	mhpB	+		phoP	pstC	+
crp	mhpC	+		phoP	pstS	+
crp	mhpD	+		phoP	resA	+
crp	mhpE	+		phoP	resB	+
crp	mhpF	+		phoP	resC	+
crp	mhpR	+		phoP	resD	+-
crp	mlc	+		phoP	resE	+-
crp	mlc	-		phoP	tagA	-
crp	modA	+		phoP	tagB	-
crp	modB	+		phoP	tagD	-
crp	modC	+		phoP	tagE	-
crp	mpl	+		phoP	tagF	-
crp	mtlA	+		phoP	tuaA	+
crp	mtlD	+		phoP	tuaB	+
crp	mtlR	+		phoP	tuaC	+
crp	murP	+		phoP	tuaD	+
crp	murQ	+		phoP	tuaE	+
crp	nadC	+		phoP	tuaF	+
crp	nagA	+-		phoP	tuaG	+
crp	nagB	+-		phoP	tuaH	+
crp	nagC	+-		phoP	vpr	+
crp	nagD	+-		phoP	ybcO	+
crp	nagE	+-		phoP	ybcP	+
crp	nanA	+		phoP	ybcS	+
crp	nanC	+		phoP	ybcT	+
crp	nanE	+		phoP	ybdA	+
crp	nanK	+		phoP	ybdB	+
crp	nanM	+		phoP	ybdD	+
crp	nanT	+		phoP	ybdE	+
crp	narQ	-		phoP	ydhF	+-
crp	nfuA	+		phoP	yfkN	+
crp	nirB	-		phoP	yhbH	+
crp	nirC	-		phoP	yjdB	+
crp	nirD	-		phoP	ykoL	+
crp	nlpE	-		phoP	yttP	+
crp	nmpC	+		phoP	yurI	+
crp	nrdA	+		plsX	sn-Glycerol_3-phosphate_C3H8O6P	-
crp	nrdB	+		ptsH	alpha,alpha'-Trehalose_6-phosphate_C12H22O14P	r+
crp	nupC	+		ptsI	alpha,alpha'-Trehalose_6-phosphate_C12H22O14P	r+
crp	nupG	+		pucC	Urate_C5H4N4O3	r+
crp	nupG	+-		pucD	Urate_C5H4N4O3	r+
crp	nupG	-		pucE	Urate_C5H4N4O3	r+
crp	nusA	-		pucH	(S)(+)-Allantoin_C4H6N4O3	r-
crp	ompA	+		pucH	Allantoate_C4H7N4O4	r+
crp	ompF	+		pucJ	Urate_C5H4N4O3	r+
crp	ompR	+		pucJ	Urate_C5H4N4O3	r-
crp	ompR	-		pucK	Urate_C5H4N4O3	r+
crp	osmY	-		pucK	Urate_C5H4N4O3	r-
crp	oxyR	+		pucL	H2O2_H2O2	r+
crp	paaA	+		pucL	Oxygen_O2	r-
crp	paaB	+		pucL	Urate_C5H4N4O3	r-
crp	paaC	+		pucR	guaD	+
crp	paaD	+		pucR	pucA	-
crp	paaE	+		pucR	pucB	-
crp	paaF	+		pucR	pucC	-
crp	paaG	+		pucR	pucD	-
crp	paaH	+		pucR	pucE	-
crp	paaI	+		pucR	pucH	+
crp	paaJ	+		pucR	pucJ	+
crp	paaK	+		pucR	pucK	+
crp	paaZ	+		pucR	pucL	+
crp	pdhR	+		pucR	pucM	+
crp	pflB	+		pucR	ureA	+
crp	pgk	+		pucR	ureB	+
crp	pka	+		pucR	ureC	+
crp	pncB	-		pucR	yurG	+
crp	pnp	-		pucR	yurH	+
crp	ppdD	+		pucR	ywoE	+
crp	ppiA	+-		purF	L-Glutamate_C5H8NO4	+
crp	ppiA	-		purF	L-Glutamine_C5H10N2O3	-
crp	preA	+		purL	L-Glutamate_C5H8NO4	+
crp	preT	+		purL	L-Glutamine_C5H10N2O3	-
crp	proP	+		purQ	L-Glutamate_C5H8NO4	+
crp	proP	-		purQ	L-Glutamine_C5H10N2O3	-
crp	prpB	+		purR	folD	-
crp	prpC	+		purR	glyA	-
crp	prpD	+		purR	guaC	-
crp	prpE	+		purR	nusB	-
crp	prpR	+		purR	pbuG	-
crp	psiE	-		purR	pbuX	-
crp	ptsG	+		purR	purA	-
crp	ptsH	+		purR	purB	-
crp	ptsH	-		purR	purC	-
crp	ptsI	+		purR	purD	-
crp	ptsI	-		purR	purE	-
crp	putP	-		purR	purF	-
crp	rbfA	-		purR	purH	-
crp	rbsA	+		purR	purK	-
crp	rbsB	+		purR	purL	-
crp	rbsC	+		purR	purM	-
crp	rbsD	+		purR	purN	-
crp	rbsK	+		purR	purQ	-
crp	rbsR	+		purR	purR	-
crp	relA	+		purR	purS	-
crp	rhaA	+		purR	pyrAA	-
crp	rhaB	+		purR	pyrAB	-
crp	rhaD	+		purR	pyrB	-
crp	rhaR	+		purR	pyrC	-
crp	rhaS	+		purR	pyrD	-
crp	rhaT	+		purR	pyrE	-
crp	rimP	-		purR	pyrF	-
crp	rof	-		purR	pyrK	-
crp	rpoH	+		purR	pyrP	-
crp	rpoH	+-		purR	pyrR	-
crp	rpoH	-		purR	xpt	-
crp	rpoS	?		purR	yabJ	-
crp	rpsO	-		purR	ytiP	-
crp	sbmC	+		purS	L-Glutamate_C5H8NO4	+
crp	sdhA	+		purS	L-Glutamine_C5H10N2O3	-
crp	sdhB	+		pyrAA	L-Glutamate_C5H8NO4	+
crp	sdhC	+		pyrAA	L-Glutamine_C5H10N2O3	-
crp	sdhD	+		pyrAB	L-Glutamate_C5H8NO4	+
crp	serA	+		pyrAB	L-Glutamine_C5H10N2O3	-
crp	serC	-		pyrD	H2O2_H2O2	+
crp	sfsA	+		pyrD	Oxygen_O2	-
crp	sgbE	+		pyrK	H2O2_H2O2	+
crp	sgbE	?		pyrK	Oxygen_O2	-
crp	sgbH	+		pyrR	pyrAA	-
crp	sgbH	?		pyrR	pyrAB	-
crp	sgbU	+		pyrR	pyrB	-
crp	sgbU	?		pyrR	pyrC	-
crp	sodA	+		pyrR	pyrD	-
crp	sodB	-		pyrR	pyrE	-
crp	sohB	-		pyrR	pyrF	-
crp	speC	-		pyrR	pyrK	-
crp	spf	-		pyrR	pyrP	-
crp	srlA	+		pyrR	pyrR	-
crp	srlB	+		resD	albA	+
crp	srlD	+		resD	albB	+
crp	srlE	+		resD	albC	+
crp	srlR	+		resD	albD	+
crp	sroD	+		resD	albE	+
crp	sucA	+		resD	albF	+
crp	sucB	+		resD	albG	+
crp	sucC	+		resD	ctaA	+
crp	sucD	+		resD	ctaB	+
crp	tam	+		resD	ctaC	+
crp	tdcA	+		resD	ctaD	+
crp	tdcB	+		resD	ctaE	+
crp	tdcC	+		resD	ctaF	+
crp	tdcD	+		resD	ctaG	+
crp	tdcE	+		resD	cydA	+
crp	tdcF	+		resD	cydB	+
crp	tdcG	+		resD	cydC	+
crp	tnaA	+		resD	cydD	+
crp	tnaB	+		resD	fnr	+
crp	tnaC	+		resD	hemZ	+
crp	treB	-		resD	hmp	+
crp	treB	?		resD	lctP	+
crp	treC	-		resD	ldh	+
crp	treC	?		resD	nasD	+
crp	trg	+		resD	nasE	+
crp	truB	-		resD	nasF	+
crp	trxA	-		resD	nrdE	+
crp	tsx	+-		resD	nrdF	+
crp	ubiG	+		resD	phoP	+
crp	udp	+		resD	phoR	+
crp	udp	+-		resD	qcrA	+
crp	ugpA	+		resD	qcrB	+
crp	ugpB	+		resD	qcrC	+
crp	ugpC	+		resD	resA	+
crp	ugpE	+		resD	resB	+
crp	ugpQ	+		resD	resC	+
crp	uhpT	+		resD	resD	+
crp	uidA	+		resD	resE	+
crp	uidB	+		resD	sboA	+
crp	uidC	+		resD	sboX	+
crp	ulaA	+		resD	ymaA	+
crp	ulaB	+		resD	ymaB	+
crp	ulaC	+		rho	aroE	-
crp	ulaD	+		rho	hisC	-
crp	ulaE	+		rho	trpA	-
crp	ulaF	+		rho	trpB	-
crp	uxaA	+		rho	trpC	-
crp	uxaB	+		rho	trpD	-
crp	uxaC	+		rho	trpE	-
crp	uxuA	+		rho	trpF	-
crp	uxuB	+		rho	tyrA	-
crp	uxuR	+		rocA	L-Glutamate_C5H8NO4	r+
crp	xseA	-		rocC	L-Arginine_C6H15N4O2	+
crp	xylA	+		rocC	L-Arginine_C6H15N4O2	-
crp	xylB	+		rocD	2-Oxoglutarate_C5H4O5	r-
crp	xylF	+		rocD	L-Glutamate_C5H8NO4	r+
crp	xylG	+		rocD	L-Ornithine_C5H13N2O2	r-
crp	xylH	+		rocE	L-Arginine_C6H15N4O2	+
crp	xylR	+		rocE	L-Arginine_C6H15N4O2	-
crp	yaeP	-		rocF	L-Arginine_C6H15N4O2	r-
crp	yaeQ	-		rocF	L-Ornithine_C5H13N2O2	r+
crp	ybiS	-		rocR	rocA	+
crp	ybiT	+		rocR	rocB	+
crp	ychH	+		rocR	rocC	+
crp	yeiP	+		rocR	rocD	+
crp	yeiW	+		rocR	rocE	+
crp	yfaE	+		rocR	rocF	+
crp	yhcH	+		rocR	rocG	+
crp	yhfA	+		rocR	rocR	-
crp	yhfA	-		rok	albA	-
crp	yiaJ	-		rok	albB	-
crp	yiaK	+		rok	albC	-
crp	yiaK	?		rok	albD	-
crp	yiaL	+		rok	albE	-
crp	yiaL	?		rok	albF	-
crp	yiaM	+		rok	albG	-
crp	yiaM	?		rok	bdbA	-
crp	yiaN	+		rok	bdbB	-
crp	yiaN	?		rok	comK	-
crp	yiaO	+		rok	rok	-
crp	yiaO	?		rok	sboA	-
crp	yjcH	+		rok	sboX	-
crp	yjiY	+		rok	sunA	-
crp	ykgR	+		rok	sunT	-
crp	ynfK	+		rok	yjcN	-
crp	zraR	+		rok	yolJ	-
crp	zraS	+		rok	yvaW	-
crr	N-acetyl-D-glucosamine-6-phosphate	+		rok	yvaX	-
crr	Phosphoenolpyruvate	-		rok	yvaY	-
crr	Pyruvate	+		rok	yxaJ	-
csgD	adrA	+		rok	yxaL	-
csgD	csgA	+		rok	yybJ	-
csgD	csgB	+		rok	yybK	-
csgD	csgC	+		rok	yybL	-
csgD	csgD	+		rok	yybM	-
csgD	csgD	?		rok	yybN	-
csgD	csgE	+		rok	yydH	-
csgD	csgE	?		rok	yydI	-
csgD	csgF	+		rok	yydJ	-
csgD	csgF	?		rplT	L-Arginine_C6H15N4O2	r-
csgD	csgG	+		rplT	L-Glutamate_C5H8NO4	r-
csgD	csgG	?		rplT	L-Glutamine_C5H10N2O3	r-
csgD	fliE	-		rplT	L-Histidine_C6H9N3O2	r-
csgD	fliF	-		rplT	L-Isoleucine_C6H13NO2	r-
csgD	fliG	-		rplT	L-Valine_C5H11NO2	r-
csgD	fliH	-		rplT	infC	-
csgD	fliI	-		rplT	rplT	-
csgD	fliJ	-		rplT	rpmI	-
csgD	fliK	-		rplT	ysdA	-
csgD	iraP	+		rpmH	L-Arginine_C6H15N4O2	r-
csgD	nlpA	+		rpmH	L-Glutamate_C5H8NO4	r-
csgD	pepD	-		rpmH	L-Glutamine_C5H10N2O3	r-
csgD	wrbA	+		rpmH	L-Histidine_C6H9N3O2	r-
csgD	yccJ	+		rpmH	L-Isoleucine_C6H13NO2	r-
csgD	yccT	+		rpmH	L-Valine_C5H11NO2	r-
csgD	yhbS	-		rpmI	L-Arginine_C6H15N4O2	r-
csgD	yhbT	-		rpmI	L-Glutamate_C5H8NO4	r-
csiR	csiD	-		rpmI	L-Glutamine_C5H10N2O3	r-
csiR	gabD	-		rpmI	L-Histidine_C6H9N3O2	r-
csiR	gabP	-		rpmI	L-Isoleucine_C6H13NO2	r-
csiR	gabT	-		rpmI	L-Valine_C5H11NO2	r-
csiR	lhgO	-		rpsD	L-Arginine_C6H15N4O2	r-
cspA	gyrA	+		rpsD	L-Glutamate_C5H8NO4	r-
cspA	hns	+		rpsD	L-Glutamine_C5H10N2O3	r-
csrB	csrA	-		rpsD	L-Histidine_C6H9N3O2	r-
csrC	csrA	-		rpsD	L-Isoleucine_C6H13NO2	r-
cueR	copA	+		rpsD	L-Valine_C5H11NO2	r-
cueR	cueO	+		rpsF	L-Arginine_C6H15N4O2	r-
cueR	moaA	-		rpsF	L-Glutamate_C5H8NO4	r-
cueR	moaB	-		rpsF	L-Glutamine_C5H10N2O3	r-
cueR	moaC	-		rpsF	L-Histidine_C6H9N3O2	r-
cueR	moaD	-		rpsF	L-Isoleucine_C6H13NO2	r-
cueR	moaE	-		rpsF	L-Valine_C5H11NO2	r-
cusR	cusA	+		rpsR	L-Arginine_C6H15N4O2	r-
cusR	cusB	+		rpsR	L-Glutamate_C5H8NO4	r-
cusR	cusC	+		rpsR	L-Glutamine_C5H10N2O3	r-
cusR	cusF	+		rpsR	L-Histidine_C6H9N3O2	r-
cusR	cusR	+		rpsR	L-Isoleucine_C6H13NO2	r-
cusR	cusS	+		rpsR	L-Valine_C5H11NO2	r-
cyaR	luxS	-		rsfA	gpr	+
cyaR	nadE	-		rsfA	katX	+
cyaR	ompX	-		rsfA	rsfA	-
cyaR	yqaE	-		rsfA	sigG	+
cycA	D-serine	r+		rsfA	spoIIR	-
cycA	Glycine	r+		rsfA	sspE	+
cycA	L-alanine	r+		sacT	sacA	+
cynR	cynR	-		sacT	sacB	+
cynR	cynS	+		sacT	sacP	+
cynR	cynT	+		sacT	sacX	+
cynR	cynX	+		sacT	sacY	+
cysB	cbl	+		sacT	yveA	+
cysB	cysA	+		sacT	yveB	+
cysB	cysB	-		sacT	ywdA	+
cysB	cysC	+		sacY	sacA	+
cysB	cysD	+		sacY	sacB	+
cysB	cysH	+		sacY	sacP	+
cysB	cysI	+		sacY	sacX	+
cysB	cysJ	+		sacY	sacY	+
cysB	cysK	+		sacY	yveA	+
cysB	cysM	+		sacY	yveB	+
cysB	cysN	+		sacY	ywdA	+
cysB	cysP	+		senS	hpr	+
cysB	cysU	+		senS	senS	+
cysB	cysW	+		serS	L-Arginine_C6H15N4O2	r-
cysB	hslJ	-		serS	L-Glutamate_C5H8NO4	r-
cysB	ssuA	-		serS	L-Glutamine_C5H10N2O3	r-
cysB	ssuB	-		serS	L-Histidine_C6H9N3O2	r-
cysB	ssuC	-		serS	L-Isoleucine_C6H13NO2	r-
cysB	ssuD	-		serS	L-Valine_C5H11NO2	r-
cysB	ssuE	-		sigA	Bsu1630a	+
cysB	tauA	+		sigA	abfA	+
cysB	tauB	+		sigA	abnA	+
cysB	tauC	+		sigA	abrB	+
cysB	tauD	+		sigA	acdA	+
cysC	Adenosine 5'-phosphosulfate	-		sigA	ackA	+
cysD	Adenosine 5'-phosphosulfate	+		sigA	acsA	+
cysE	O-acetyl-L-serine	r+		sigA	acuA	+
cysI	Sulphide	r+		sigA	acuB	+
cysJ	Sulphide	r+		sigA	acuC	+
cysK	Acetate	+		sigA	adaA	+
cysK	O-acetyl-L-serine	-		sigA	adaB	+
cysK	Sulphide	-		sigA	addA	+
cysM	Acetate	+		sigA	addB	+
cysM	O-acetyl-L-serine	-		sigA	ahpC	+
cysM	Sulphide	-		sigA	ahpF	+
cysN	Adenosine 5'-phosphosulfate	+		sigA	albA	+
cytR	cdd	-		sigA	albB	+
cytR	cytR	-		sigA	albC	+
cytR	deoA	-		sigA	albD	+
cytR	deoB	-		sigA	albE	+
cytR	deoC	-		sigA	albF	+
cytR	deoD	-		sigA	albG	+
cytR	nupC	-		sigA	ald	+
cytR	nupG	-		sigA	alkA	+
cytR	ppiA	-		sigA	alsD	+
cytR	rpoH	-		sigA	alsS	+
cytR	tsx	-		sigA	amhX	+
cytR	udp	-		sigA	amyE	+
dapA	Pyruvate	-		sigA	ansA	+
dcuR	dctA	+		sigA	ansB	+
dcuR	dcuB	+		sigA	antE	+
dcuR	dpiA	+		sigA	aprE	+
dcuR	dpiB	+		sigA	aprX	+
dcuR	frdA	+		sigA	araA	+
dcuR	frdB	+		sigA	araB	+
dcuR	frdC	+		sigA	araD	+
dcuR	frdD	+		sigA	araE	+
dcuR	fumB	+		sigA	araL	+
deoA	Uracil	r+		sigA	araM	+
deoB	2-deoxy-D-ribose-5-phosphate	r+		sigA	araN	+
deoC	2-deoxy-D-ribose-5-phosphate	-		sigA	araP	+
deoD	Guanine	r+		sigA	araQ	+
deoD	Hypoxanthine	r+		sigA	araR	+
deoD	Uracil	r+		sigA	arfM	+
deoD	Xanthosine	r-		sigA	argB	+
deoR	deoA	-		sigA	argC	+
deoR	deoB	-		sigA	argD	+
deoR	deoC	-		sigA	argF	+
deoR	deoD	-		sigA	argJ	+
deoR	nupG	-		sigA	aroE	+
deoR	tsx	-		sigA	arsB	+
dhaR	dhaK	+		sigA	arsC	+
dhaR	dhaL	+		sigA	arsR	+
dhaR	dhaM	+		sigA	asd	+
dhaR	dhaR	-		sigA	bglC	+
dicA	dicB	-		sigA	bglH	+
dicA	insD	-		sigA	bglP	+
dicA	intQ	-		sigA	bglS	+
dicA	ydfD	-		sigA	blt	+
dicA	ydfE	-		sigA	bltD	+
dicF	ftsZ	-		sigA	bmr	+
dinJ	cspE	-		sigA	bmrR	+
dinJ	dinJ	-		sigA	bsrB	+
dinJ	yafQ	-		sigA	carA	+
dld	Pyruvate	r+		sigA	carB	+
dnaA	aldA	-		sigA	ccdA	+
dnaA	dnaA	-		sigA	ccpC	+
dnaA	dnaN	-		sigA	cdd	+
dnaA	guaA	-		sigA	cggR	+
dnaA	guaB	-		sigA	cheA	+
dnaA	nrdA	+		sigA	cheB	+
dnaA	nrdA	-		sigA	cheC	+
dnaA	nrdB	+		sigA	cheD	+
dnaA	nrdB	-		sigA	cheW	+
dnaA	polA	+		sigA	cheY	+
dnaA	recF	-		sigA	citA	+
dnaA	rpoH	-		sigA	citB	+
dnaA	yfaE	+		sigA	citG	+
dnaA	yfaE	-		sigA	citM	+
dnaA	yjeV	-		sigA	citR	+
dpiA	appY	-		sigA	citZ	+
dpiA	citC	+		sigA	clpC	+
dpiA	citD	+		sigA	clpE	+
dpiA	citE	+		sigA	clpP	+
dpiA	citF	+		sigA	clpQ	+
dpiA	citG	+		sigA	clpX	+
dpiA	citX	+		sigA	clpY	+
dpiA	dpiA	+		sigA	codV	+
dpiA	dpiB	+		sigA	codY	+
dpiA	exuT	+		sigA	comA	+
dpiA	mdh	+		sigA	comC	+
dsdA	D-serine	-		sigA	comEA	+
dsdA	Pyruvate	+		sigA	comEB	+
dsdC	dsdA	+		sigA	comEC	+
dsdC	dsdC	-		sigA	comFA	+
dsdC	dsdX	+		sigA	comFB	+
dsrA	argR	-		sigA	comFC	+
dsrA	hns	-		sigA	comGA	+
dsrA	ilvI	-		sigA	comGB	+
dsrA	rbsD	+		sigA	comGC	+
dsrA	rpoS	+		sigA	comGD	+
ebgR	ebgA	-		sigA	comGE	+
ebgR	ebgC	-		sigA	comGF	+
ecpR	ecpA	+		sigA	comGG	+
ecpR	ecpR	+		sigA	comK	+
ecpR	flhC	-		sigA	comQ	+
ecpR	flhD	-		sigA	comS	+
ecpR	fliA	-		sigA	comX	+
ecpR	fliC	-		sigA	comZ	+
ecpR	fliY	-		sigA	csbA	+
ecpR	fliZ	-		sigA	cspB	+
eda	Pyruvate	+		sigA	cssR	+
eno	Phosphoenolpyruvate	r+		sigA	cssS	+
eno	Phosphoenolpyruvate	r-		sigA	ctaA	+
envR	acrA	-		sigA	ctc	+
envR	acrB	-		sigA	ctsR	+
envY	ompC	+		sigA	cydA	+
envY	ompF	+		sigA	cydB	+
evgA	acrD	+		sigA	cydC	+
evgA	emrK	+		sigA	cydD	+
evgA	emrY	+		sigA	cymR	+
evgA	evgA	+		sigA	cysC	+
evgA	evgS	+		sigA	cysE	+
evgA	frc	+		sigA	cysH	+
evgA	gadE	+		sigA	cysK	+
evgA	mdtE	+		sigA	cysP	+
evgA	mdtF	+		sigA	cysS	+
evgA	safA	+		sigA	dapA	+
evgA	ydeO	+		sigA	dapG	+
evgA	ydeP	+		sigA	dctP	+
evgA	yegR	+		sigA	degQ	+
evgA	yegZ	+		sigA	degS	+
evgA	yfdX	+		sigA	degU	+
exuR	exuR	-		sigA	des	+
exuR	exuT	-		sigA	dhbA	+
exuR	uxaA	-		sigA	dhbB	+
exuR	uxaB	-		sigA	dhbC	+
exuR	uxaC	-		sigA	dhbE	+
exuR	uxuA	-		sigA	dhbF	+
exuR	uxuB	-		sigA	divIB	+
exuR	uxuR	-		sigA	dnaA	+
fabR	fabA	-		sigA	dnaG	+
fabR	fabB	-		sigA	dnaJ	+
fadR	fabA	+		sigA	dnaK	+
fadR	fabB	+		sigA	dnaN	+
fadR	fadA	-		sigA	dppA	+
fadR	fadB	-		sigA	dppB	+
fadR	fadD	-		sigA	dppC	+
fadR	fadE	-		sigA	dppD	+
fadR	fadH	-		sigA	dppE	+
fadR	fadI	-		sigA	dra	+
fadR	fadJ	-		sigA	drm	+
fadR	fadL	-		sigA	eno	+
fadR	fadM	-		sigA	era	+
fadR	iclR	+		sigA	etfA	+
fadR	sroD	-		sigA	etfB	+
fadR	uspA	-		sigA	exuR	+
feaR	feaB	+		sigA	exuT	+
fecI	fecA	+		sigA	ezrA	+
fecI	fecB	+		sigA	fabD	+
fecI	fecC	+		sigA	fabF	+
fecI	fecD	+		sigA	fabG	+
fecI	fecE	+		sigA	fabHA	+
ffs	ffh	+		sigA	fabL	+
fhlA	fdhF	+		sigA	fapR	+
fhlA	fhlA	+		sigA	fbaB	+
fhlA	focB	+		sigA	fbp	+
fhlA	hycA	+		sigA	feuA	+
fhlA	hycB	+		sigA	feuB	+
fhlA	hycC	+		sigA	feuC	+
fhlA	hycD	+		sigA	ffh	+
fhlA	hycE	+		sigA	flgB	+
fhlA	hycF	+		sigA	flgC	+
fhlA	hycG	+		sigA	flgE	+
fhlA	hycH	+		sigA	flgK	+
fhlA	hycI	+		sigA	flgL	+
fhlA	hydN	+		sigA	flgM	+
fhlA	hyfA	+		sigA	flhA	+
fhlA	hyfB	+		sigA	flhB	+
fhlA	hyfC	+		sigA	flhF	+
fhlA	hyfD	+		sigA	fliE	+
fhlA	hyfE	+		sigA	fliF	+
fhlA	hyfF	+		sigA	fliG	+
fhlA	hyfG	+		sigA	fliH	+
fhlA	hyfH	+		sigA	fliI	+
fhlA	hyfI	+		sigA	fliJ	+
fhlA	hyfJ	+		sigA	fliK	+
fhlA	hyfR	+		sigA	fliL	+
fhlA	hypA	+		sigA	fliM	+
fhlA	hypB	+		sigA	fliP	+
fhlA	hypC	+		sigA	fliQ	+
fhlA	hypD	+		sigA	fliR	+
fhlA	hypE	+		sigA	fliY	+
fhlA	hypF	+		sigA	fliZ	+
fis	acnB	-		sigA	fnr	+
fis	acs	-		sigA	folB	+
fis	actP	-		sigA	folC	+
fis	adhE	+		sigA	folK	+
fis	alaT	+		sigA	ftsA	+
fis	alaU	+		sigA	ftsH	+
fis	alaV	+		sigA	ftsY	+
fis	alaW	+		sigA	ftsZ	+
fis	alaX	+		sigA	fur	+
fis	aldB	-		sigA	gabD	+
fis	ansB	-		sigA	gabP	+
fis	apaG	+		sigA	gabR	+
fis	apaH	+		sigA	gabT	+
fis	argU	+		sigA	galE	+
fis	argW	+		sigA	gapA	+
fis	argX	+		sigA	gapB	+
fis	aspV	+		sigA	gcaD	+
fis	bglB	-		sigA	ggaA	+
fis	bglF	-		sigA	ggaB	+
fis	bglG	-		sigA	glnA	+
fis	carA	+		sigA	glnR	+
fis	carB	+		sigA	glpD	+
fis	crp	-		sigA	glpF	+
fis	cspI	-		sigA	glpK	+
fis	cysG	-		sigA	glpQ	+
fis	deoA	+		sigA	glpT	+
fis	deoB	+		sigA	gltA	+
fis	deoC	+		sigA	gltB	+
fis	deoD	+		sigA	gltC	+
fis	dmsA	-		sigA	gltR	+
fis	dmsB	-		sigA	gltX	+
fis	dmsC	-		sigA	glyA	+
fis	dps	-		sigA	gntK	+
fis	dusB	-		sigA	gntP	+
fis	fadA	+		sigA	gntR	+
fis	fadB	+		sigA	gntZ	+
fis	fis	-		sigA	groEL	+
fis	flxA	+		sigA	groES	+
fis	fumB	-		sigA	grpE	+
fis	gadA	-		sigA	gtaB	+
fis	gadB	-		sigA	guaA	+
fis	gadC	-		sigA	guaD	+
fis	gadX	-		sigA	gudB	+
fis	glcC	-		sigA	gutB	+
fis	glnA	+		sigA	gutP	+
fis	glnG	+		sigA	gyrA	+
fis	glnL	+		sigA	gyrB	+
fis	glnQ	-		sigA	hbs	+
fis	glnU	+		sigA	hemA	+
fis	glnV	+		sigA	hemB	+
fis	glnW	+		sigA	hemC	+
fis	glnX	+		sigA	hemD	+
fis	glpA	+		sigA	hemL	+
fis	glpB	+		sigA	hemN	+
fis	glpC	+		sigA	hemX	+
fis	glpQ	+		sigA	hemZ	+
fis	glpT	+		sigA	hisC	+
fis	gltT	+		sigA	hmp	+
fis	gltU	+		sigA	hrcA	+
fis	gltV	+		sigA	htpG	+
fis	gltW	+		sigA	htrA	+
fis	gltX	-		sigA	hutG	+
fis	glyT	+		sigA	hutH	+
fis	glyU	+		sigA	hutI	+
fis	grcA	+		sigA	hutM	+
fis	guaA	-		sigA	hutP	+
fis	guaB	-		sigA	hutU	+
fis	gyrA	-		sigA	icd	+
fis	gyrB	-		sigA	idh	+
fis	hisR	+		sigA	ilvB	+
fis	hlyE	-		sigA	ilvC	+
fis	hns	+		sigA	ilvH	+
fis	hupA	+		sigA	infB	+
fis	hupB	-		sigA	infC	+
fis	hyaA	-		sigA	iolB	+
fis	hyaB	-		sigA	iolC	+
fis	hyaC	-		sigA	iolD	+
fis	hyaD	-		sigA	iolE	+
fis	hyaE	-		sigA	iolF	+
fis	hyaF	-		sigA	iolH	+
fis	ileT	+		sigA	iolI	+
fis	ileU	+		sigA	iolR	+
fis	ileV	+		sigA	iolS	+
fis	infB	+		sigA	ispA	+
fis	katE	-		sigA	jag	+
fis	leuP	+		sigA	kapB	+
fis	leuQ	+		sigA	kdgA	+
fis	leuT	+		sigA	kdgK	+
fis	leuV	+		sigA	kdgR	+
fis	leuW	+		sigA	kdgT	+
fis	leuX	+		sigA	kinB	+
fis	lpd	+		sigA	kinC	+
fis	lysT	+		sigA	lctP	+
fis	lysV	+		sigA	ldh	+
fis	lysW	+		sigA	lepA	+
fis	malE	+		sigA	leuA	+
fis	malF	+		sigA	leuB	+
fis	malG	+		sigA	leuC	+
fis	marA	+		sigA	leuD	+
fis	marB	+		sigA	licA	+
fis	marR	+		sigA	licB	+
fis	mazE	+		sigA	licC	+
fis	mazF	+		sigA	licH	+
fis	mazG	+		sigA	licR	+
fis	metT	+		sigA	lmrA	+
fis	metU	+		sigA	lmrB	+
fis	metY	+		sigA	lonA	+
fis	mglA	-		sigA	lrpC	+
fis	mglC	-		sigA	lysC	+
fis	msrA	-		sigA	lysS	+
fis	mtlA	-		sigA	lytA	+
fis	mtlD	-		sigA	lytB	+
fis	mtlR	-		sigA	lytC	+
fis	nanA	-		sigA	lytE	+
fis	nanE	-		sigA	lytR	+
fis	nanK	-		sigA	maeN	+
fis	nanT	-		sigA	malA	+
fis	narG	-		sigA	malP	+
fis	narH	-		sigA	mcsA	+
fis	narI	-		sigA	mcsB	+
fis	narJ	-		sigA	mdh	+
fis	narK	-		sigA	mecA	+
fis	ndh	+		sigA	med	+
fis	ndh	-		sigA	menB	+
fis	nirB	-		sigA	menC	+
fis	nirC	-		sigA	menD	+
fis	nirD	-		sigA	menE	+
fis	nrdA	+		sigA	menF	+
fis	nrdB	+		sigA	mmsA	+
fis	nrfA	-		sigA	mrgA	+
fis	nrfB	-		sigA	mta	+
fis	nrfC	-		sigA	mtn	+
fis	nrfD	-		sigA	mtrA	+
fis	nrfE	-		sigA	mtrB	+
fis	nrfF	-		sigA	nadA	+
fis	nrfG	-		sigA	nadB	+
fis	nuoA	+		sigA	nadC	+
fis	nuoB	+		sigA	nadE	+
fis	nuoC	+		sigA	narG	+
fis	nuoE	+		sigA	narH	+
fis	nuoF	+		sigA	narI	+
fis	nuoG	+		sigA	narJ	+
fis	nuoH	+		sigA	narK	+
fis	nuoI	+		sigA	nasA	+
fis	nuoJ	+		sigA	nasB	+
fis	nuoK	+		sigA	nasC	+
fis	nuoL	+		sigA	nasD	+
fis	nuoM	+		sigA	nasE	+
fis	nuoN	+		sigA	nasF	+
fis	nusA	+		sigA	nfrA	+
fis	ogt	-		sigA	nifS	+
fis	osmE	-		sigA	nrdE	+
fis	osmY	-		sigA	nrdF	+
fis	pdxA	+		sigA	nrgA	+
fis	pflB	-		sigA	nrgB	+
fis	pheU	+		sigA	nupC	+
fis	pheV	+		sigA	nusA	+
fis	pnp	+		sigA	obg	+
fis	proK	+		sigA	odhA	+
fis	proL	+		sigA	odhB	+
fis	proM	+		sigA	ogt	+
fis	proP	+		sigA	opuAA	+
fis	ptsG	+-		sigA	opuAB	+
fis	ptsG	-		sigA	opuAC	+
fis	pyrD	-		sigA	opuBA	+
fis	queA	+		sigA	opuBB	+
fis	rbfA	+		sigA	opuBC	+
fis	rimP	+		sigA	opuBD	+
fis	rnpB	+		sigA	opuE	+
fis	rnpB	-		sigA	pabA	+
fis	rplM	-		sigA	pabB	+
fis	rpsI	-		sigA	pabC	+
fis	rpsO	+		sigA	pbpD	+
fis	rrfA	+		sigA	pbpF	+
fis	rrfB	+		sigA	pbuX	+
fis	rrfC	+		sigA	pckA	+
fis	rrfD	+		sigA	pdhA	+
fis	rrfE	+		sigA	pdhB	+
fis	rrfF	+		sigA	pdhC	+
fis	rrfG	+		sigA	pdhD	+
fis	rrfH	+		sigA	pdp	+
fis	rrlA	+		sigA	perR	+
fis	rrlB	+		sigA	pgk	+
fis	rrlC	+		sigA	pgm	+
fis	rrlD	+		sigA	pheS	+
fis	rrlE	+		sigA	pheT	+
fis	rrlG	+		sigA	phoA	+
fis	rrlH	+		sigA	phoB	+
fis	rrsA	+		sigA	phoD	+
fis	rrsB	+		sigA	phoP	+
fis	rrsC	+		sigA	phoR	+
fis	rrsD	+		sigA	phrA	+
fis	rrsE	+		sigA	phrC	+
fis	rrsG	+		sigA	phrE	+
fis	rrsH	+		sigA	phrG	+
fis	rsmA	+		sigA	phrI	+
fis	serT	+		sigA	plsX	+
fis	serX	+		sigA	pmi	+
fis	sra	+		sigA	ppiB	+
fis	thrT	+		sigA	prfB	+
fis	thrU	+		sigA	prs	+
fis	thrV	+		sigA	psd	+
fis	thrW	+		sigA	pssA	+
fis	topA	+		sigA	pstA	+
fis	topA	-		sigA	pstBA	+
fis	tpr	+		sigA	pstBB	+
fis	trg	+		sigA	pstC	+
fis	trmA	+		sigA	pstS	+
fis	truB	+		sigA	pta	+
fis	tufB	+		sigA	ptsG	+
fis	tyrT	+		sigA	ptsH	+
fis	tyrU	+		sigA	ptsI	+
fis	tyrV	+		sigA	pucA	+
fis	valT	+		sigA	pucB	+
fis	valU	+		sigA	pucC	+
fis	valX	+		sigA	pucD	+
fis	valY	+		sigA	pucE	+
fis	xylF	-		sigA	pucH	+
fis	xylG	-		sigA	pucJ	+
fis	xylH	-		sigA	pucK	+
fis	xylR	-		sigA	pucL	+
fis	yeaR	-		sigA	pucM	+
fis	yfaE	+		sigA	punA	+
fis	ygjG	?		sigA	purA	+
fis	yhcH	-		sigA	purB	+
fis	yjcH	-		sigA	purC	+
fis	yoaG	-		sigA	purD	+
flhC	ccmA	+		sigA	purE	+
flhC	ccmB	+		sigA	purF	+
flhC	ccmC	+		sigA	purH	+
flhC	ccmD	+		sigA	purK	+
flhC	ccmE	+		sigA	purL	+
flhC	ccmF	+		sigA	purM	+
flhC	ccmG	+		sigA	purN	+
flhC	ccmH	+		sigA	purQ	+
flhC	flgA	+		sigA	purS	+
flhC	flgB	+		sigA	purT	+
flhC	flgC	+		sigA	pyrAA	+
flhC	flgD	+		sigA	pyrAB	+
flhC	flgE	+		sigA	pyrB	+
flhC	flgF	+		sigA	pyrC	+
flhC	flgG	+		sigA	pyrD	+
flhC	flgH	+		sigA	pyrE	+
flhC	flgI	+		sigA	pyrF	+
flhC	flgJ	+		sigA	pyrG	+
flhC	flgM	+		sigA	pyrK	+
flhC	flgN	+		sigA	pyrP	+
flhC	flhA	+		sigA	pyrR	+
flhC	flhB	+		sigA	qcrA	+
flhC	flhE	+		sigA	qcrB	+
flhC	fliA	+		sigA	qcrC	+
flhC	fliD	+		sigA	radA	+
flhC	fliE	+		sigA	rapA	+
flhC	fliF	+		sigA	rapB	+
flhC	fliG	+		sigA	rapC	+
flhC	fliH	+		sigA	rapD	+
flhC	fliI	+		sigA	rapG	+
flhC	fliJ	+		sigA	rapH	+
flhC	fliK	+		sigA	rbfA	+
flhC	fliL	+		sigA	rbsA	+
flhC	fliM	+		sigA	rbsB	+
flhC	fliN	+		sigA	rbsC	+
flhC	fliO	+		sigA	rbsD	+
flhC	fliP	+		sigA	rbsK	+
flhC	fliQ	+		sigA	rbsR	+
flhC	fliR	+		sigA	recA	+
flhC	fliS	+		sigA	recF	+
flhC	fliT	+		sigA	resA	+
flhC	fliY	+		sigA	resB	+
flhC	fliZ	+		sigA	resC	+
flhC	glpA	+		sigA	resD	+
flhC	glpB	+		sigA	resE	+
flhC	glpC	+		sigA	ribA	+
flhC	gltI	+		sigA	ribD	+
flhC	gltJ	+		sigA	ribE	+
flhC	gltK	+		sigA	ribH	+
flhC	gltL	+		sigA	ribR	+
flhC	hydN	+		sigA	ribT	+
flhC	hypF	+		sigA	rnc	+
flhC	mdh	-		sigA	rncS	+
flhC	mglA	-		sigA	rocR	+
flhC	mglB	-		sigA	rplT	+
flhC	mglC	-		sigA	rpmH	+
flhC	napA	+		sigA	rpmI	+
flhC	napB	+		sigA	rpoB	+
flhC	napC	+		sigA	rpoE	+
flhC	napD	+		sigA	rpsD	+
flhC	napF	+		sigA	rrnA-16S	+
flhC	napG	+		sigA	rrnA-23S	+
flhC	napH	+		sigA	rrnA-5S	+
flhC	nrfA	+		sigA	rrnB-16S	+
flhC	nrfB	+		sigA	rrnB-23S	+
flhC	nrfC	+		sigA	rrnB-5S	+
flhC	nrfD	+		sigA	rrnD-16S	+
flhC	nrfE	+		sigA	rrnD-23S	+
flhC	nrfF	+		sigA	rrnD-5S	+
flhC	nrfG	+		sigA	rrnO-16S	+
flhC	ppdA	+		sigA	rrnO-23S	+
flhC	ppdB	+		sigA	rrnO-5S	+
flhC	ppdC	+		sigA	rsbR	+
flhC	recC	+		sigA	rsbS	+
flhC	sroC	+		sigA	rsbT	+
flhC	ycgR	+		sigA	rsbU	+
flhC	yecR	+		sigA	rsbV	+
flhC	ygbK	+		sigA	rsbW	+
flhC	ygdB	+		sigA	rsbX	+
flhC	yhjH	+		sigA	rsiX	+
flhD	ccmA	+		sigA	sacA	+
flhD	ccmB	+		sigA	sacB	+
flhD	ccmC	+		sigA	sacP	+
flhD	ccmD	+		sigA	sacX	+
flhD	ccmE	+		sigA	sacY	+
flhD	ccmF	+		sigA	sat	+
flhD	ccmG	+		sigA	sboA	+
flhD	ccmH	+		sigA	sboX	+
flhD	flgA	+		sigA	sbp	+
flhD	flgB	+		sigA	scr	+
flhD	flgC	+		sigA	sda	+
flhD	flgD	+		sigA	sdhA	+
flhD	flgE	+		sigA	sdhB	+
flhD	flgF	+		sigA	sdhC	+
flhD	flgG	+		sigA	secA	+
flhD	flgH	+		sigA	sigA	+
flhD	flgI	+		sigA	sigB	+
flhD	flgJ	+		sigA	sigD	+
flhD	flgM	+		sigA	sigE	+
flhD	flgN	+		sigA	sigG	+
flhD	flhA	+		sigA	sigH	+
flhD	flhB	+		sigA	sigM	+
flhD	flhE	+		sigA	sigX	+
flhD	fliA	+		sigA	sinI	+
flhD	fliD	+		sigA	sinR	+
flhD	fliE	+		sigA	sipS	+
flhD	fliF	+		sigA	sipW	+
flhD	fliG	+		sigA	smc	+
flhD	fliH	+		sigA	speB	+
flhD	fliI	+		sigA	speD	+
flhD	fliJ	+		sigA	speE	+
flhD	fliK	+		sigA	spo0A	+
flhD	fliL	+		sigA	spo0B	+
flhD	fliM	+		sigA	spo0E	+
flhD	fliN	+		sigA	spo0F	+
flhD	fliO	+		sigA	spoIIE	+
flhD	fliP	+		sigA	spoIIGA	+
flhD	fliQ	+		sigA	spoIIIE	+
flhD	fliR	+		sigA	spoIIIJ	+
flhD	fliS	+		sigA	srfAA	+
flhD	fliT	+		sigA	srfAB	+
flhD	fliY	+		sigA	srfAC	+
flhD	fliZ	+		sigA	srfAD	+
flhD	glpA	+		sigA	sspE	+
flhD	glpB	+		sigA	ssuA	+
flhD	glpC	+		sigA	ssuB	+
flhD	gltI	+		sigA	ssuC	+
flhD	gltJ	+		sigA	ssuD	+
flhD	gltK	+		sigA	sul	+
flhD	gltL	+		sigA	tagA	+
flhD	hydN	+		sigA	tagB	+
flhD	hypF	+		sigA	tagD	+
flhD	mdh	-		sigA	tagE	+
flhD	mglA	-		sigA	tagF	+
flhD	mglB	-		sigA	tasA	+
flhD	mglC	-		sigA	tetB	+
flhD	napA	+		sigA	tetL	+
flhD	napB	+		sigA	thiE	+
flhD	napC	+		sigA	thiM	+
flhD	napD	+		sigA	thrS	+
flhD	napF	+		sigA	thrZ	+
flhD	napG	+		sigA	tpiA	+
flhD	napH	+		sigA	treA	+
flhD	nrfA	+		sigA	treP	+
flhD	nrfB	+		sigA	treR	+
flhD	nrfC	+		sigA	trmU	+
flhD	nrfD	+		sigA	trnA-Ala	+
flhD	nrfE	+		sigA	trnA-Ile	+
flhD	nrfF	+		sigA	trnB-Ala	+
flhD	nrfG	+		sigA	trnB-Arg	+
flhD	ppdA	+		sigA	trnB-Asn	+
flhD	ppdB	+		sigA	trnB-Asp	+
flhD	ppdC	+		sigA	trnB-Glu	+
flhD	recC	+		sigA	trnB-Gly1	+
flhD	sroC	+		sigA	trnB-Gly2	+
flhD	ycgR	+		sigA	trnB-His	+
flhD	yecR	+		sigA	trnB-Ile2	+
flhD	ygbK	+		sigA	trnB-Leu1	+
flhD	ygdB	+		sigA	trnB-Leu2	+
flhD	yhjH	+		sigA	trnB-Lys	+
fliA	adhP	+		sigA	trnB-Met1	+
fliA	aer	+		sigA	trnB-Met2	+
fliA	alx	+		sigA	trnB-Met3	+
fliA	ampG	+		sigA	trnB-Phe	+
fliA	aspT	+		sigA	trnB-Pro	+
fliA	caiE	+		sigA	trnB-Ser1	+
fliA	chbG	+		sigA	trnB-Ser2	+
fliA	cheA	+		sigA	trnB-Thr	+
fliA	cheB	+		sigA	trnB-Val	+
fliA	cheR	+		sigA	trnD-Asn	+
fliA	cheW	+		sigA	trnD-Asp	+
fliA	cheY	+		sigA	trnD-Cys	+
fliA	cheZ	+		sigA	trnD-Gln	+
fliA	clpS	+		sigA	trnD-Glu	+
fliA	cobC	+		sigA	trnD-Gly	+
fliA	dcrB	+		sigA	trnD-His	+
fliA	dmlA	+		sigA	trnD-Leu1	+
fliA	dxr	+		sigA	trnD-Leu2	+
fliA	eco	+		sigA	trnD-Met	+
fliA	flgK	+		sigA	trnD-Phe	+
fliA	flgL	+		sigA	trnD-Ser	+
fliA	flgM	+		sigA	trnD-Thr	+
fliA	flgN	+		sigA	trnD-Trp	+
fliA	flhC	+		sigA	trnD-Tyr	+
fliA	fliA	+		sigA	trnD-Val	+
fliA	fliC	+		sigA	trnO-Ala	+
fliA	fliD	+		sigA	trnO-Ile	+
fliA	fliE	+		sigA	trpA	+
fliA	fliF	+		sigA	trpB	+
fliA	fliG	+		sigA	trpC	+
fliA	fliH	+		sigA	trpD	+
fliA	fliI	+		sigA	trpE	+
fliA	fliJ	+		sigA	trpF	+
fliA	fliK	+		sigA	trxA	+
fliA	fliL	+		sigA	tuaA	+
fliA	fliM	+		sigA	tuaB	+
fliA	fliN	+		sigA	tuaC	+
fliA	fliO	+		sigA	tuaD	+
fliA	fliP	+		sigA	tuaE	+
fliA	fliQ	+		sigA	tuaF	+
fliA	fliR	+		sigA	tuaG	+
fliA	fliS	+		sigA	tuaH	+
fliA	fliT	+		sigA	tyrA	+
fliA	fliY	+		sigA	tyrS	+
fliA	fliZ	+		sigA	ureA	+
fliA	flxA	+		sigA	ureB	+
fliA	frvR	+		sigA	ureC	+
fliA	fryA	+		sigA	uxaA	+
fliA	galM	+		sigA	uxaB	+
fliA	ghrB	+		sigA	uxaC	+
fliA	glcA	+		sigA	uxuA	+
fliA	glmS	+		sigA	valS	+
fliA	greB	+		sigA	veg	+
fliA	hdfR	+		sigA	wapA	+
fliA	hemL	+		sigA	xpt	+
fliA	hslO	+		sigA	xsa	+
fliA	hsrA	+		sigA	xylA	+
fliA	insH-4	+		sigA	xylB	+
fliA	insH-6	+		sigA	xynA	+
fliA	insL-1	+		sigA	xynB	+
fliA	insL-2	+		sigA	xynP	+
fliA	insL-3	+		sigA	yaaA	+
fliA	ispE	+		sigA	yaaB	+
fliA	ispF	+		sigA	yaaJ	+
fliA	kgtP	+		sigA	yacF	+
fliA	lolB	+		sigA	yacK	+
fliA	lolC	+		sigA	yacO	+
fliA	lolD	+		sigA	yacP	+
fliA	lolE	+		sigA	yazB	+
fliA	lpxK	+		sigA	yazC	+
fliA	lpxT	+		sigA	ybbA	+
fliA	modA	+		sigA	ybcO	+
fliA	modB	+		sigA	ybcP	+
fliA	modC	+		sigA	ybcS	+
fliA	motA	+		sigA	ybcT	+
fliA	motB	+		sigA	ybdA	+
fliA	mpaA	+		sigA	ybdB	+
fliA	msbA	+		sigA	ybdD	+
fliA	nlpI	+		sigA	ybdE	+
fliA	nudE	+		sigA	ybfM	+
fliA	nudJ	+		sigA	ybgH	+
fliA	oppA	+		sigA	ybgJ	+
fliA	oppB	+		sigA	ycbK	+
fliA	oppC	+		sigA	yccC	+
fliA	oppD	+		sigA	ycdH	+
fliA	oppF	+		sigA	ycdI	+
fliA	pbpC	+		sigA	yceA	+
fliA	pflC	+		sigA	yceC	+
fliA	pflD	+		sigA	yceD	+
fliA	pgpB	+		sigA	yceE	+
fliA	ppdA	+		sigA	yceF	+
fliA	ppdB	+		sigA	yceG	+
fliA	ppdC	+		sigA	yceH	+
fliA	ppk	+		sigA	yciA	+
fliA	ppx	+		sigA	yciB	+
fliA	prc	+		sigA	yciC	+
fliA	prs	+		sigA	yczA	+
fliA	purD	+		sigA	ydfJ	+
fliA	pyrE	+		sigA	ydfK	+
fliA	rcsC	+		sigA	ydhF	+
fliA	recC	+		sigA	ydjK	+
fliA	rhtC	+		sigA	yfiA	+
fliA	rluF	+		sigA	yfkH	+
fliA	rnk	+		sigA	yfkI	+
fliA	rrfF	+		sigA	yfkJ	+
fliA	rsmD	+		sigA	yflG	+
fliA	rsmI	+		sigA	yflH	+
fliA	rtcA	+		sigA	yflN	+
fliA	slyD	+		sigA	yfmO	+
fliA	srmB	+		sigA	yfmP	+
fliA	tabA	+		sigA	ygaN	+
fliA	tap	+		sigA	yhaG	+
fliA	tar	+		sigA	yhcL	+
fliA	thrV	+		sigA	yhdK	+
fliA	tldD	+		sigA	yhdL	+
fliA	torT	+		sigA	yhfL	+
fliA	trg	+		sigA	yhjL	+
fliA	trpA	+		sigA	yjbD	+
fliA	trpT	+		sigA	yjcI	+
fliA	tsr	+		sigA	yjcJ	+
fliA	ubiB	+		sigA	yjmB	+
fliA	ubiE	+		sigA	yjmC	+
fliA	ves	+		sigA	yjmD	+
fliA	wzzB	+		sigA	yjmF	+
fliA	yafW	+		sigA	yklA	+
fliA	yafX	+		sigA	ykoL	+
fliA	yagG	+		sigA	ykrS	+
fliA	yagH	+		sigA	ykrT	+
fliA	yaiI	+		sigA	ykrU	+
fliA	ybaM	+		sigA	ykrV	+
fliA	ybaN	+		sigA	ykrW	+
fliA	ybaY	+		sigA	ykrX	+
fliA	ybbJ	+		sigA	ykrY	+
fliA	ybdJ	+		sigA	ykrZ	+
fliA	ybfA	+		sigA	ykuF	+
fliA	ybhN	+		sigA	ykuG	+
fliA	ybiW	+		sigA	ykuN	+
fliA	ybiX	+		sigA	ykuO	+
fliA	ycaI	+		sigA	ykuP	+
fliA	ycaQ	+		sigA	ykvW	+
fliA	yceI	+		sigA	ylaC	+
fliA	ycfD	+		sigA	ylaD	+
fliA	ycgR	+		sigA	ylnD	+
fliA	ydcF	+		sigA	ylnE	+
fliA	yecF	+		sigA	ylnF	+
fliA	yecH	+		sigA	ylpC	+
fliA	yecJ	+		sigA	ylxF	+
fliA	yedV	+		sigA	ylxG	+
fliA	yeiR	+		sigA	ylxH	+
fliA	yfaD	+		sigA	ylxL	+
fliA	yfdP	+		sigA	ylxM	+
fliA	yfdQ	+		sigA	ylxP	+
fliA	yfeX	+		sigA	ylxQ	+
fliA	yfeZ	+		sigA	ylxR	+
fliA	yfiN	+		sigA	ylxW	+
fliA	yfiR	+		sigA	ylxX	+
fliA	ygbK	+		sigA	ymaA	+
fliA	ygdB	+		sigA	ymaB	+
fliA	ygdG	+		sigA	yneI	+
fliA	ygdR	+		sigA	yneJ	+
fliA	yggL	+		sigA	yocH	+
fliA	ygjQ	+		sigA	ypuE	+
fliA	yhcF	+		sigA	yqcK	+
fliA	yhcM	+		sigA	yqdB	+
fliA	yhhL	+		sigA	yqeT	+
fliA	yhiL	+		sigA	yqeU	+
fliA	yhiM	+		sigA	yqeV	+
fliA	yhjH	+		sigA	yqxD	+
fliA	yifB	+		sigA	yqxM	+
fliA	yigP	+		sigA	yqzE	+
fliA	yihO	+		sigA	yrhA	+
fliA	yjaA	+		sigA	yrhB	+
fliA	yjaH	+		sigA	yrhC	+
fliA	yjcO	+		sigA	yrrT	+
fliA	yjcS	+		sigA	yrvO	+
fliA	yjcZ	+		sigA	yrxA	+
fliA	yjdA	+		sigA	yrzC	+
fliA	yjdL	+		sigA	ysdA	+
fliA	yjgA	+		sigA	ysiA	+
[truncated: 7,030 more rows]

## Sheet: SCCs_Hierarchical-levels
Escherichia coli
SCC01 : 4
ryfA IS129 IS128 C0614
SCC02 : 8
ybbW allA S-allantoin allB allR Glyoxylate aceA iclR
SCC03 : 6
Glycolate lldP lldR (S)-lactate glcA glcC
SCC04 : 4
(S)-2-acetolactate ilvY 2-aceto-2-hydroxy-butanoate ilvC
SCC05 : 15
gcvP gcvT dsdA dsdC D-serine cycA ilvB lpd pdhR Pyruvate srlB gcvB Glycine gcvH gcvA
SCC06 : 11
gntT idnD idnK 5-dehydro-D-gluconate idnO idnR Idonate idnT gntK gntR Gluconate
SCC07 : 3
uxuR D-fructuronate uxuB
SCC08 : 4
metE L-homocysteine metH metR
SCC09 : 3
metK metJ S-adenosylmethionine
SCC10 : 5
rhaA rhaR L-rhamnose rhaT rhaS
SCC11 : 2
srlR gutM
SCC12 : 4
galK galS galR beta-D-galactose
SCC13 : 7
rbsB rbsC rbsA rbsK rbsR D-ribose rbsD
SCC14 : 8
malE malG malF malK malZ Maltotriose lamB malT
SCC15 : 7
cysJ O-acetyl-L-serine cysK cysI cysB Sulphide cysM
SCC16 : 7
ptsH ptsI crr nagA nagE nagC N-acetyl-D-glucosamine-6-phosphate
SCC17 : 3
marR rob marA
SCC18 : 3
D-xylose xylA xylR
SCC19 : 4
melA Melibiose melB melR
SCC20 : 4
nanA nanR N-acetylneuraminate nanT
SCC21 : 4
fucK fucR L-fuculose-1-phosphate fucA
SCC22 : 4
prpC prpR (2S,3S)-2-methylcitrate prpD
SCC23 : 4
mhpA 3-(2,3-dihydroxyphenyl)propanoate mhpB mhpR
SCC24 : 3
L-arabinose araA araC
SCC25 : 3
Glycerol glpF glpR
SCC26 : 2
relE relB
SCC27 : 6
hcaC hcaF hcaE hcaD hcaR 3-phenylpropanoate
SCC28 : 97
cra phoP sdiA phoB lexA rpoN rpoE cpxR lysR mqsA ecpR torR qseB cspA ihfB glnG hupB hupA mcaS cytR omrA omrB ompR Hypoxanthine deoD deoC deoR 2-deoxy-D-ribose-5-phosphate deoB deoA tnaB tnaA crp fis ihfA arcZ rutR Uracil rutG arcA fnr soxS soxR aspC fur oxyS oxyR adiY adiA gadY rcsB L-leucine L-tyrosine tyrB mtr trpR L-tryptophan aroP tyrR L-phenylalanine ilvE argH astA argR dsrA bglJ leuO stpA l…
level12 : 3
modE lrhA nsrR
level11 : 1
SCC28
level10 : 1
exuR
level09 : 4
speD hcaT sgrR uxaC
level08 : 7
malI SCC07 SCC09 sgrS mlc SCC20 SCC27
level07 : 8
hcaB ptsG fnrS nanE metC gntP malY ascG
level06 : 16
SCC06 SCC08 SCC16 gatR_1 ryhB murR SCC11 gatR_2 mtn tdcR narL SCC22 SCC23 cdaR mtlR kdgR
level05 : 34
eda prpB trpE srlA srlE ldhA dapA dld murP Adenine manX manY manZ dcuR ilvN ilvM mhpE ilvI ppsA glyA garL ilvG_1 yaaJ ilvG_2 tdcA purD gatA gatC trpD gatB cysE pabC ilvH mtlA
level04 : 18
SCC05 lacI kdsA aroF folE ribA SCC15 dpiA purU pflB pflA ppc tdcE aroA atoC aroG eno aroH
level03 : 21
fadR lacY lacZ murC cysD cysN cysC lpxC gpsA argE citD citE citF Phosphoenolpyruvate atoA glrR atoD bglX Formate plsB ansB
level02 : 25
SCC02 aldA SCC24 sn-glycerol-3-phosphate ygbL Acetate glmY rstA creB ytfT ytfQ L-lactose Adenosine 5'-phosphosulfate basR acrR yjfF mlrA ada spf nac L-asparagine SCC17 SCC19 fhlA L-alanine
level01 : 114
norR rseX dicF envR asnC ffs envY SCC01 SCC03 SCC04 cynR baeR zraR ulaR uidR rpiR ipeX lsrR cusR cyaR dhaR glmZ csrB csrC allS uhpA yeiL nhaR dicA cueR zntR rybB bluR birA aidB sokC sokB nrdR rnpB ryeB fecI yehT nadR hipB bolA yiaJ SCC10 caiF rydC micA SCC12 mprA mngR csgD sibD appY arsR pspF dinJ putA rtcR mgrR rdlB rdlC ttdR rdlA rdlD cadC SCC14 istR-1 mcbR yjiE zur agaR csiR hyfR treR feaR yef…
Bacillus subtilis
SCC01 : 3
katA perR H2O2_H2O2
SCC02 : 13
yurH pucC ywoE pucL pucJ Allantoate_C4H7N4O4 (S)(+)-Allantoin_C4H6N4O3 pucH pucE pucD pucR Urate_C5H4N4O3 pucK
SCC03 : 10
L-Citrulline_C6H13N3O3 argF rocC rocE rocD rocR L-Ornithine_C5H13N2O2 rocF ahrC L-Arginine_C6H15N4O2
SCC04 : 7
rpsR L-Isoleucine_C6H13NO2 codY L-Valine_C5H11NO2 rpsF comK rok
SCC05 : 4
gutB gutR D-Sorbitol_C6H14O6 gutP
SCC06 : 3
glpT glpP sn-Glycerol_3-phosphate_C3H8O6P
SCC07 : 2
resD phoP
SCC08 : 4
uxaC exuR D-Galacturonate_C6H9O7 exuT
SCC09 : 3
xylR D-Xylose_C5H10O5 xylA
SCC10 : 4
sigF spoVT rsfA sigG
SCC11 : 3
Citrate_C6H5O7 citZ ccpC
SCC12 : 4
treP treR alpha,alpha'-Trehalose_6-phosphate_C12H22O14P treA
SCC13 : 3
L-Arabinose_C5H10O5 araA araR
SCC14 : 6
spo0A sigD sigB sigA sigH abrB
level17 : 1
SCC14
level16 : 2
senS ybaL
level15 : 17
rplT trnS-Leu2 trnSL-Val2 trnD-Trp trnD-Cys trnD-Gly mtrB trnI-Thr trnB-Phe trnSL-Tyr1 trnD-Ser hpr trnB-Gly1 trnD-Phe trnD-Tyr trnJ-Gly trnI-Gly
level14 : 21
leuS trpS tyrS med cysS gltX sinR pheS pheT glyS glyQ valS ccpA thrZ thrS lysS degU serS rpmI rpmH rpsD
level13 : 4
SCC04 sigE sigL purR
level12 : 3
SCC03 spoIIID pyrR
level11 : 12
pyrAA asnO asnH carA pabB pabA purS purQ purF purL pyrAB carB
level10 : 1
L-Glutamine_C5H10N2O3
level09 : 3
yrxA SCC10 tnrA
level08 : 7
SCC02 nadB katE katX pyrK pyrD yvrH
level07 : 5
SCC01 sigM sigW sigX yodB
level06 : 3
yjbD citR yrzC
level05 : 2
citA ssuD
level04 : 7
SCC07 Oxygen_O2 yufM SCC11 yhdE gabR rho
level03 : 13
yycF csbX rocA hisC menD icd cysK fnr glcT folC gabT ylpC yflS
level02 : 18
arfM plsX ptsI lexA tenI sigK cysE cssR L-Histidine_C6H9N3O2 ccpB 2-Oxoglutarate_C5H4O5 sacT L-Glutamate_C5H8NO4 mta fabD Acetate_C2H3O2 tagD ptsH
level01 : 82
SCC05 SCC06 SCC08 ytlI yhjM Malonyl-CoA_C24H34N7O19P3S ysiA bltR gerE yfiA lacR O-Acetyl-L-serine_C5H9NO4 hxlR bkdR yrhI yvaN fruR SCC13 yocG SCC09 birA yqzB dctR sigI tenA sigY splA acoR zur comZ gltR hutP ylbO bmrR comA yfhP gltC hbs ydiH ykmA arsR htrA ipi kipR deoR lytR iolR xpf lrpB lrpC lrpA lmrA gntR yofA sacY fur ydfI dnaA ycbA ytrA alsR ywfK yvbA ylaC cggR xre hrcA azlB glnR licR mntR li…
