# Supplementary material for: Feedbacks from the metabolic network to the genetic network reveal regulatory modules in E. coli and B. subtilis
Source: PLoS One. 2018 Oct 4;13(10):e0203311. doi: 10.1371/journal.pone.0203311 (PMC6171850; doi:10.1371/journal.pone.0203311)
Supplement: S5 Table — The functional modules of E. coli classified according to their size (number of nodes) accompanied with respective proximal regulatory logic circuit diagrams, the list of environmental conditions in which they are active, and a discussion of their possible functional role. (XLS) [file pone.0203311.s005.xls]

## Sheet: Size 3
Module name	Module	Proximal circuit diagram / Pathway regulatory logic	Classification	Medium in which module is active / Conjectured module function / Other comments
Fructuronate			Negative feedback loop (NFL)	Only active when D-glucoronate is externally available. Function is to help assimilate D-glucoronate into metabolism by metabolizing D-glucoronate.
Arabinose			Dual (NFL/PFL) embedded in a consumer motif.	Only active in L- arabinose food source under aerobic and anaerobic conditions. AraC has a dual regulation of araA. When Arabinose is the food source the (+)ve link from araC to araA could function to speed up the metabolism of L-arabinose.
Adenosylmethionine			Positive feedback loop (NFL)	Always active (in all 158 conditions). Part of pathway for making S-adenosylmethioninamine (SAM). It can regulate the flux along the pathway by lowering the production of the intermediate SAM if the latter reaches excessively high levels.
Xylose			Negative feedback loop (NFL) embedded in a consumer motif.	Only active when D-xylose is externally available. Can speed up intake and metabolism of D-xylose.
Glycerol			Not available. See comment in next column.	Was found to be active in the presencce of glycerol as a food source under aerobic and anaerobic growth conditions. However the glycerol module has arisen because we have assumed link from Glycerol to glpR whose status in the database is somewhat ambiguous. This link is given in ecocyc without customary details. It is possible that there is no link from glycerol to glpR but only from Sn-glycerol-…

## Sheet: Size 4
Remark: Definition of 'Active node' in column C: Nodes in yellow constitute the SCC of graph GCi in the media i listed below them. The non yellow nodes were not part of the SCC in those conditions because the metabolic reactions in the subgraph of non-yellow nodes were not essential for those conditions. Note that since GC is a union of all GCi it includes all metabolic reactions of the TF-bindin…
Module name	Module	Active nodes	Proximal circuit diagram / pathway regulatory logic	Classification	Medium in which module is active / conjectured module function / other comments
Methylcitrate				Consumer motif located deeper in the pathway.	Present in one growth condition when glycine is present as a food source under aerobic conditions. This SCC converts Propanoyl-CoA to methylcitrate to cis-2-methylaconitate. There is a path from glycine to propanoate. When glycine is present as a food source, propanoate produced by this pathway is metabolized further by this module. It is clear from the proximal circuit that excess of methylcitra…
Homocysteine				No standard classification available. Two 3-node NFLs with shared nodes.	Present in all of the viable growth conditions. Two negative feedback loops each converting homocysteine to L-methionine.
Galactose				Possible consumer motif. Refer to the elementary regulation circuit and comments.	Present in 6 growth conditions: when food source is galactose, lactose or melibiose (aerobic and anaerobic). Galactose can be taken in via enzymes coded by galP and mglABC genes, and metabolized by the action of enzyme coded by galK gene. Lactose and melibiose when present as food source have pathways leading to their conversion into galactose. Transcriptional and post-transcriptional regulation …
Melibiose				Acts as a consumer motif.	The module is present when Melibiose is present under aerobic or anaerobic growth conditions. The dual regulation of melA and melB from melR, i.e. +- sign, comes from RegulonDB. There are multiple target sites in melAB promoter regions for MelR to bind. In absence of Melibiose, MelR binds to a site from where its role is to down regulate the transcription of melAB. In the presence of Melibiose, M…
Acetylneuraminate				Consumer motif.	Active only when acetylneuraminate is present as a food source in both aerobic and anaerobic conditions. Consumer motif for the uptake and metabolism of N-acetylneuraminate.
Dihydroxyphenylpropanoate				Acts as a consumer motif when 3(3-hydroxyphenyl) propionate is the food source.	Active when phenyl propanoate or hydroyphenylpropionate (propionate and propanoate are same) is present under aerobic growth conditions to give 3(2,3-dihydroxyphenyl) propanoate. When phenyl propanoate is the food source MhpA is not active. Then the food source produces 3(2,3-dihydroxyphenyl) propanoate through a different pathway (not shown). Then this SCC acts as a 3-node module to metabolize t…
Acetolactate-acetohydroxybutanoate				No standard classification available. Two 3-node NFLs with shared nodes.	Active in all media considered. Acetohydroxy acid isomeroreductase (IlvC) carries out two analogous keto-acid reductoisomerase reactions in the parallel biosynthetic pathways generating isoleucine and valine [Ecocyc]. IlvY activates transcription of ilvC in presence of inducer metabolites. One of the 3-node NFLs causes the conversion of (S)-2-acetolactate to 2R-2,3-dihydroxy-3-methylbutanoate. Th…
Fuculose				Consumer motif.	Active only when fucose is present under aerobic or anaerobic growth conditions. Consumer motif variant but located deep in the fucose degradation pathway, not at the intake. However, the pathway regulatory logic shows that this SCC is the kernel of a structure that "pulls" extracellular β-L-fucose through multiple reactions and integrates it into the metabolism.

## Sheet: Size >= 5
Remark: Definition of 'Active node' in column C: Nodes in yellow constitute the SCC of graph GCi in the media i listed below them. The non yellow nodes were not part of the SCC in those conditions because the metabolic reactions in the subgraph of non-yellow nodes were not essential for those conditions. Note that since GC is a union of all GCi it includes all metabolic reactions of the TF-bindin…
Module name	Module	Active nodes	Size	Proximal circuit diagram / pathway regulatory logic	Classification	Frequency	Growth media	Conjectured module function / Other comments
Serine_pyruvate_glycine			15		No classification available.	3	['aerobic_EX_gly(e)'], ['aerobic_EX_ser_D(e)', 'anaerobic_EX_ser_D(e)']	The module of GC containing 15 nodes contains two smaller irreducible graphs which were SCCs of the graph Gci in respective conditions i shown in 'Active nodes' column. It contains a subgraph for Glycine metabolism and a subgraph for Serine metabolism. The functionality of this SCC cannot be ascribed in a simple manner because of the complex regulation carried out by the TF GcvA and sRNA GcvB. Gc…
Idonate_gluconate			11		Multiple consumer motif.	4	['anaerobic_EX_idon_L(e)', 'aerobic_EX_idon_L(e)'] ['anaerobic_EX_glcn(e)', 'aerobic_EX_glcn(e)'] Remark: In later versio of metabolic network, iJO1366, but not in iJR904, extracellular 5-dehydro-D-gluconate is also a viable food source.	Three consumer motifs with shared nodes and mutual reinforcement. Idonate, 5-dehydro-D-gluconate and D-gluconate are successive metabolites in the idonate metabolism pathway and each of them is also a carbon food source in its own right. The intake of 5-dehydro-D-gluconate activates IdnR, which in turn activates enzymes that catalyze the uptake and further processing of these metabolites along th…
Glyoxylate_allantoin			8		No classification available.	10	['anaerobic_EX_alltn(e)', 'aerobic_EX_alltn(e)'] ['aerobic_EX_but(e)', 'aerobic_EX_etoh(e)', 'aerobic_EX_ttdca(e)', 'aerobic_EX_acald(e)', 'aerobic_EX_hdca(e)', 'aerobic_EX_ocdca(e)', 'aerobic_EX_ac(e)', 'aerobic_EX_acac(e)']	The Allantoin module in E. coli is known to be complex [Cusa et al 1999, Hasegawa et al 2008]. Experimentally, there is evidence that E. coli does not grow in a medium in which Allantoin is the sole food source [Cusa et al 1999]. However, FBA predicted a positive growth rate. Based on the Allantoin SCC obtained by the present method, several known parts of the Allantoin module in E. coli were rep…
Maltotriose			8		Consumer motif or 3-node NFL, depending upon the food source.	8	['aerobic_EX_malttr(e)', 'anaerobic_EX_malttr(e)'], ['anaerobic_EX_malthx(e)', 'aerobic_EX_maltpt(e)', 'anaerobic_EX_maltpt(e)', 'aerobic_EX_malthx(e)', 'aerobic_EX_maltttr(e)', 'anaerobic_EX_maltttr(e)']	This has the same functionality as the size-4 consumer motif performing uptake and metabolism of a food source. The only difference is that the transporter enzyme is made from the gene product of several genes. MalE, MalF, MalG, and MalK form one unit of the enzyme and LamB the other. Maltotriose binds to MalT and activates it, which in turn activates the transporter genes malE,F,G,K, lamB and ma…
Acetylglucosamine			7		Consumer motif or 3-node NFL, depending upon the food source.	6	[ 'anaerobic_EX_acgam(e)', 'aerobic_EX_acgam(e)'] ['aerobic_EX_acmana(e)', 'aerobic_EX_acnam(e)', 'anaerobic_EX_acnam(e)', 'anaerobic_EX_acmana(e)']	Similar comments apply as for Maltotriose module. Same functionality as size 4 consumer motifs performing uptake and metabolism of food source, except that transporter enzyme consists of multiple gene products. Here the consumer motif works by inactivation of repressor by metabolite instead of activation of activator in the case of Maltotriose. The second partial active module is a 3-node NFL, wh…
Ribose			7		Consumer motif.	2	['anaerobic_EX_rib_D(e)', 'aerobic_EX_rib_D(e)']	Similar comments as for Acetyl-D-glucosamine module. Consumer motif performing uptake and metabolism of food source.
Sulphide_acetylserine			7		Activation by reactants, control by products.	158	All	The function of this module is the controlled production of Cysteine from Serine and Sulphite. A clear logic can be constructed from the proximal circuit diagram. Cysteine inhibits CysE, but if the intracellular concentration of Cysteine is low, this inhibition would be absent. Then if Serine is present, it would be converted by CysE to Acetyl-L-serine, which would activate the TF CysB. This in t…
Phenylpropanoate			6		3-node NFL or partial consumer motif.	1	['aerobic_EX_pppn(e)']	This has the same functionality as a size-3 negative feedback loop, in which the metabolite (here phenyl propanoate), when in excess, activates a TF (here HcaR) which in turn activates genes (here hcaC,D,E,F) coding for enzymes that metabolize the metabolite. Alternatively, one may think of this as a partial consumer motif. Only the consumption part of the consumer motif is visible, as the link f…
Lactate_glycolate			6		Coupled 3-node PFLs.	2	[ 'aerobic_EX_glyclt(e)'] ['aerobic_EX_lac_L(e)']	This has two 3-node positive feedback loops coupled to each other. One PFL is for Glycolate uptake (excess intracellular Glycolate activates GlcC which activates glcA, the gene coding for the enzyme transporting external Glycolate into the cell) and the other PFL is for Lactate uptake (excess intracellular Lactate activates LldR which activates lldP, the gene coding for the enzyme transporting ex…
Rhamnose			5		Consumer motif.	2	['aerobic_EX_rmn(e)', anaerobic_EX_rmn(e)']	Consumer motif whose function is to perform uptake and metabolism of food source Rhamnose. In this case Rhamnose instead of activating a single TF, as in a 4-node consumer motif, causes the activation of a pair of mutually activating TFs.
