# Supplementary material for: Feedbacks from the metabolic network to the genetic network reveal regulatory modules in E. coli and B. subtilis
Source: PLoS One. 2018 Oct 4;13(10):e0203311. doi: 10.1371/journal.pone.0203311 (PMC6171850; doi:10.1371/journal.pone.0203311)
Supplement: S6 Table — This file contains the same information as in S5 Table, but for B. subtilis instead of E. coli. (XLS) [file pone.0203311.s006.xls]

## Sheet: Size 3
Module name	Module	Proximal circuit diagram / Pathway regulatory logic	Frequency	Growth media	Medium in which module is active / Conjectured module function / Other comments
Citrate			105	['aerobic_EX_D-Glucuronate_C6H9O7', 'aerobic_EX_Phosphoenolpyruvate_C3H3O6P', 'aerobic_EX_Glycolate_C2H3O3', 'aerobic_EX_Urate_C5H4N4O3', 'aerobic_EX_sn-Glycerol_3-phosphate_C3H8O6P', 'aerobic_EX_D-Glucosamine_6-phosphate_C6H14NO8P', 'aerobic_EX_D-Arabinose_C5H10O5', 'aerobic_EX_Sucrose_C12H22O11', "aerobic_EX_2',3'-Cyclic_AMP_C10H11N5O6P", 'aerobic_EX_CMP_C9H13N3O8P', 'aerobic_EX_Deoxyribose_C5H…	Active in almost all conditions (105 out of 118). This module is a PFL. Part of the metabolism of citrate. An excess of Citrate would stimulate both its production and consumption.
Arabinose			2	['aerobic_EX_L-Arabitol_C5H12O5', 'aerobic_EX_L-Arabinose_C5H10O5']	Active in two conditions: when either Arabinose or Arabitol is present as a food source. This module is a NFL. Activates the metabolism of Arabinose into Ribulose when Arabinose is present in excess.
Glycerol_3-phosphate			1	['aerobic_EX_sn-Glycerol_3-phosphate_C3H8O6P']	Active only when glycerol-3-phosphate is present as a food source. This module is a PFL. It serves to uptake glycerol-3-phosphate into the cell.
H2O2			118	All	Active in all 118 conditions. This module is a NFL. Maintains the amount of H2O2 by accelerating its conversion into Oxygen when it is in access.
Xylose			1	['aerobic_EX_D-Xylose_C5H10O5']	Active only when Xylose is present as a food source. This module is a NFL. This serves to metabolize Xylose into Xylulose. Maintains the metabolite amount within a level.

## Sheet: Size 4
Remark: Definition of 'Active node' in column C: Nodes in yellow constitute the SCC of graph GCi in the media i listed below them. The non yellow nodes were not part of the SCC in those conditions because the metabolic reactions in the subgraph of non-yellow nodes were not essential for those conditions. Note that since GC is a union of all GCi it includes all metabolic reactions of the TF-bindin…
Module name	Module	Active nodes	Proximal circuit diagram / Pathway regulatory logic	Classification	Frequency	Growth media	Medium in which module is active / Conjectured module function / Other comments
Galacturonate				Consumer motif. Good for uptake and metabolism of a food molecule.	1	['aerobic_EX_D-Galacturonate_C6H9O7']	The module is active when Galacturonate is present as a food source. ExuT serves to uptake Galacturonate and UxaC metabolizes it further into Tagaturonate. ExuT and uxaC are under repression from ExuR, but in the presence of Galacturonate this repression is relieved, which leads to uptake and metabolism of galacturonate.
Sorbitol				Consumer motif. Good for uptake and metabolism of a food molecule.	2	['aerobic_EX_D-Sorbitol_C6H14O6'], ['aerobic_EX_L-Sorbose_C6H12O6']	The module is active when Sorbitol or Sorbose is available as a food source. Presence of sorbitol activates gutR and hence the expression of gutP and gutB. The latter two genes code for enzymes which respectively catalyze the uptake and metabolismof Sorbitol. When Sorbose is present as a food source it is first converted into Sorbitol and then metabolized into Fructose.
Trehalose_6-phosphate				Consumer motif. Good for uptake and metabolism of a food molecule.	1	['aerobic_EX_alpha,alpha-Trehalose_C12H22O11']	The module is active when Trehalose is present as a food source. The genes treP and and treA which code for enzymes that catalyze the uptake and metabolism of Trehalose, respectively, are under repression from TreR. But in the presence of Trehalose this repression is relieved, which leads to the uptake of Trehalose into the cell and its metabolism into β-D-glucose-6-phosphate and D-glucopyranose.

## Sheet: Size >= 5
Remark: Definition of 'Active node' in column C: Nodes in yellow constitute the SCC of graph GCi in the media i listed below them. The non yellow nodes were not part of the SCC in those conditions because the metabolic reactions in the subgraph of non-yellow nodes were not essential for those conditions. Note that since GC is a union of all GCi it includes all metabolic reactions of the TF-bindin…
Module name	Module	Active nodes	Proximal circuit diagram / pathway regulatory logic	Size	Classification	Frequency	Growth media	Conjectured module function / Other comments
Allantoin				13	Generalized consumer motif for Allantoin and Urate	4	['aerobic_EX_Guanine_C5H5N5O', 'aerobic_EX_Xanthine_C5H4N4O2'], ['aerobic_EX_Urate_C5H4N4O3'], ['aerobic_EX_(S)(+)-Allantoin_C4H6N4O3']	Allantoin excess activates PucR, which in turn activates pucI for Allantoin transport and pucH for allantoin conversion to Allantoate. This is a standard 4-node consumer motif, whose functionality is to enhance uptake and metabolism of Allantoin. PucR also activates PucF, which takes the metabolism one step further, from Allantoate to Uridoglycine (not shown). Urate excess also activates PucR, wh…
Citrulline_ornithine_arginine				10	Generalized consumer motif for Arginine, 3-node NFL for Ornithine	4	['aerobic_EX_L-Arginine_C6H15N4O2'], ['aerobic_EX_L-Citrulline_C6H13N3O3', 'aerobic_EX_L-Arginine_phosphate_C6H14N4O5P'], ['aerobic_EX_L-Ornithine_C5H13N2O2']	Arginine excess activates ahrC and rocF thereby enhancing the conversion of Arginine to Ornithine. This in turn activates rocC and rocE that enhance Arginine uptake, as well as rocD that enhances Ornithine metabolism. Thus for the Arginine food source this module acts as a generalized consumer motif: enhancing both uptake and metabolism of Arginine. For Ornithine food source it acts as a 3-node n…
Isoleucine_valine			Not Available	7	No classification available	118	All viable ECs.	This is a fictitious module due to presence of a fictitious reaction (rxn05296) in iBsu1103, where all amino acids are clubbed together in fixed fraction as reactants to form the product 'Protein' which is part of biomass reaction. The genes rpsR and rpsF are indicated in the metabolic model as two of several genes aiding the fictitious reaction. This 7-node structure appears as an SCC because th…
